# Supplementary material for: Tight Adherence (Tad) Pilus Genes Indicate Putative Niche Differentiation in Phytoplankton Bloom Associated Rhodobacterales
Source: Front Microbiol. 2021 Aug 10;12:718297. doi: 10.3389/fmicb.2021.718297 (PMC8383342; doi:10.3389/fmicb.2021.718297)
Supplement: Supplementary file 1 [file Data_Sheet_1.zip]

Archive with 5 entries (5 files):
- Supplementary_Tables.xlsx
- Supplementary_Figures.docx
- Supplementary_File_1.xlsx
- Supplementary_File_2.pdf
- Supplementary_File_3.txt
