# Supplementary material for: Tight Adherence (Tad) Pilus Genes Indicate Putative Niche Differentiation in Phytoplankton Bloom Associated Rhodobacterales
Source: Front Microbiol. 2021 Aug 10;12:718297. doi: 10.3389/fmicb.2021.718297 (PMC8383342; doi:10.3389/fmicb.2021.718297)
Supplement: Supplementary file 1 [file Data_Sheet_1.zip › Supplementary_File_1.xlsx]

## Sheet: Fisher_Flavo
annotation	group_1	group_2	group_1_true	group_1_false	group_2_true	group_2_false	score	pvalue	corrected_pvalue	description
K06180	Rhodobacterales	Flavobacteriales	30	3	135	0	0	0.00702897	0.0138833	rluD; 23S rRNA pseudouridine1911/1915/1917 synthase [EC:5.4.99.23]
K00648	Rhodobacterales	Flavobacteriales	29	4	134	1	0.0541045	0.00548603	0.0113504	fabH; 3-oxoacyl-[acyl-carrier-protein] synthase III [EC:2.3.1.180]
K00658	Rhodobacterales	Flavobacteriales	28	5	133	2	0.0842105	0.00348408	0.00737151	DLST, sucB; 2-oxoglutarate dehydrogenase E2 component (dihydrolipoamide succinyltransferase) [EC:2.3.1.61]
K03701	Rhodobacterales	Flavobacteriales	28	5	133	2	0.0842105	0.00348408	0.00737151	uvrA; excinuclease ABC subunit A
K00615	Rhodobacterales	Flavobacteriales	27	6	133	2	0.0676692	0.000798338	0.00182248	E2.2.1.1, tktA, tktB; transketolase [EC:2.2.1.1]
K01737	Rhodobacterales	Flavobacteriales	5	28	133	2	0.00268528	1.5634e-24	1.76298e-23	queD, ptpS, PTS; 6-pyruvoyltetrahydropterin/6-carboxytetrahydropterin synthase [EC:4.2.3.12 4.1.2.50]
K00384	Rhodobacterales	Flavobacteriales	28	5	132	3	0.127273	0.00796032	0.0156548	trxB, TRR; thioredoxin reductase (NADPH) [EC:1.8.1.9]
K03924	Rhodobacterales	Flavobacteriales	27	6	132	3	0.102273	0.00205168	0.00439351	moxR; MoxR-like ATPase [EC:3.6.3.-]
K03111	Rhodobacterales	Flavobacteriales	22	11	132	3	0.0454545	8.62598e-07	2.5305e-06	ssb; single-strand DNA-binding protein
K03561	Rhodobacterales	Flavobacteriales	9	24	132	3	0.00852273	1.2757e-18	7.77153e-18	exbB; biopolymer transport protein ExbB
K01495	Rhodobacterales	Flavobacteriales	5	28	132	3	0.00405844	1.55903e-23	1.50691e-22	GCH1, folE; GTP cyclohydrolase IA [EC:3.5.4.16]
K03438	Rhodobacterales	Flavobacteriales	28	5	131	4	0.170992	0.0153461	0.0292745	mraW, rsmH; 16S rRNA (cytosine1402-N4)-methyltransferase [EC:2.1.1.199]
K01000	Rhodobacterales	Flavobacteriales	28	5	131	4	0.170992	0.0153461	0.0292745	mraY; phospho-N-acetylmuramoyl-pentapeptide-transferase [EC:2.7.8.13]
K02160	Rhodobacterales	Flavobacteriales	27	6	131	4	0.137405	0.00439284	0.00924502	accB, bccP; acetyl-CoA carboxylase biotin carboxyl carrier protein
K03544	Rhodobacterales	Flavobacteriales	25	8	131	4	0.0954198	0.000283416	0.000664158	clpX, CLPX; ATP-dependent Clp protease ATP-binding subunit ClpX
K03801	Rhodobacterales	Flavobacteriales	24	9	131	4	0.0814249	6.48449e-05	0.000161604	lipB; lipoyl(octanoyl) transferase [EC:2.3.1.181]
K02825	Rhodobacterales	Flavobacteriales	0	33	131	4	0	6.10812e-31	2.04461e-29	pyrR; pyrimidine operon attenuation protein / uracil phosphoribosyltransferase [EC:2.4.2.9]
K01990	Rhodobacterales	Flavobacteriales	27	6	130	5	0.173077	0.00827501	0.0162335	ABC-2.A; ABC-2 type transport system ATP-binding protein
K03501	Rhodobacterales	Flavobacteriales	27	6	130	5	0.173077	0.00827501	0.0162335	gidB, rsmG; 16S rRNA (guanine527-N7)-methyltransferase [EC:2.1.1.170]
K00721	Rhodobacterales	Flavobacteriales	1	32	130	5	0.00120192	5.28719e-28	9.44566e-27	DPM1; dolichol-phosphate mannosyltransferase [EC:2.4.1.83]
K00262	Rhodobacterales	Flavobacteriales	1	32	130	5	0.00120192	5.28719e-28	9.44566e-27	E1.4.1.4, gdhA; glutamate dehydrogenase (NADP+) [EC:1.4.1.4]
K16363	Rhodobacterales	Flavobacteriales	0	33	130	5	0	4.64217e-30	1.10165e-28	lpxC-fabZ; UDP-3-O-[3-hydroxymyristoyl] N-acetylglucosamine deacetylase / 3-hydroxyacyl-[acyl-carrier-protein] dehydratase [EC:3.5.1.108 4.2.1.59]
K00946	Rhodobacterales	Flavobacteriales	0	33	130	5	0	4.64217e-30	1.10165e-28	thiL; thiamine-monophosphate kinase [EC:2.7.4.16]
K07658	Rhodobacterales	Flavobacteriales	0	33	130	5	0	4.64217e-30	1.10165e-28	phoB1, phoP; two-component system, OmpR family, alkaline phosphatase synthesis response regulator PhoP
K02065	Rhodobacterales	Flavobacteriales	27	6	129	6	0.209302	0.0141683	0.0271909	mlaF, linL, mkl; phospholipid/cholesterol/gamma-HCH transport system ATP-binding protein
K00857	Rhodobacterales	Flavobacteriales	27	6	128	7	0.246094	0.0225226	0.0424803	tdk, TK; thymidine kinase [EC:2.7.1.21]
K01928	Rhodobacterales	Flavobacteriales	27	6	128	7	0.246094	0.0225226	0.0424803	murE; UDP-N-acetylmuramoyl-L-alanyl-D-glutamate--2,6-diaminopimelate ligase [EC:6.3.2.13]
K02563	Rhodobacterales	Flavobacteriales	26	7	128	7	0.203125	0.00757475	0.0149335	murG; UDP-N-acetylglucosamine--N-acetylmuramyl-(pentapeptide) pyrophosphoryl-undecaprenol N-acetylglucosamine transferase [EC:2.4.1.227]
K02899	Rhodobacterales	Flavobacteriales	26	7	128	7	0.203125	0.00757475	0.0149335	RP-L27, MRPL27, rpmA; large subunit ribosomal protein L27
K00793	Rhodobacterales	Flavobacteriales	25	8	128	7	0.170898	0.0023333	0.00498649	ribE, RIB5; riboflavin synthase [EC:2.5.1.9]
K03979	Rhodobacterales	Flavobacteriales	24	9	128	7	0.145833	0.000663229	0.0015195	obgE, cgtA; GTPase [EC:3.6.5.-]
K01262	Rhodobacterales	Flavobacteriales	22	11	128	7	0.109375	4.29599e-05	0.000107994	pepP; Xaa-Pro aminopeptidase [EC:3.4.11.9]
K06949	Rhodobacterales	Flavobacteriales	19	14	128	7	0.0742188	4.24665e-07	1.26209e-06	rsgA, engC; ribosome biogenesis GTPase / thiamine phosphate phosphatase [EC:3.6.1.- 3.1.3.100]
K01613	Rhodobacterales	Flavobacteriales	16	17	128	7	0.0514706	2.31215e-09	8.17869e-09	psd, PISD; phosphatidylserine decarboxylase [EC:4.1.1.65]
K00639	Rhodobacterales	Flavobacteriales	11	22	128	7	0.0273438	9.25586e-14	4.45964e-13	kbl, GCAT; glycine C-acetyltransferase [EC:2.3.1.29]
K09022	Rhodobacterales	Flavobacteriales	6	27	128	7	0.0121528	3.61312e-19	2.34484e-18	ridA, tdcF, RIDA; 2-iminobutanoate/2-iminopropanoate deaminase [EC:3.5.99.10]
K03092	Rhodobacterales	Flavobacteriales	1	32	128	7	0.00170898	1.83804e-26	2.57487e-25	rpoN; RNA polymerase sigma-54 factor
K01945	Rhodobacterales	Flavobacteriales	26	7	127	8	0.233971	0.012161	0.0234234	purD; phosphoribosylamine---glycine ligase [EC:6.3.4.13]
K09812	Rhodobacterales	Flavobacteriales	22	11	127	8	0.125984	8.84808e-05	0.000219476	ftsE; cell division transport system ATP-binding protein
K07114	Rhodobacterales	Flavobacteriales	13	20	127	8	0.0409449	2.14496e-11	8.68912e-11	yfbK; Ca-activated chloride channel homolog
K01840	Rhodobacterales	Flavobacteriales	12	21	127	8	0.0359955	2.73763e-12	1.20078e-11	manB; phosphomannomutase [EC:5.4.2.8]
K00703	Rhodobacterales	Flavobacteriales	6	27	127	8	0.0139983	1.51264e-18	9.17978e-18	glgA; starch synthase [EC:2.4.1.21]
K01719	Rhodobacterales	Flavobacteriales	4	29	127	8	0.00868857	4.21863e-21	3.21709e-20	hemD, UROS; uroporphyrinogen-III synthase [EC:4.2.1.75]
K04567	Rhodobacterales	Flavobacteriales	0	33	127	8	0	8.83671e-28	1.56987e-26	KARS, lysS; lysyl-tRNA synthetase, class II [EC:6.1.1.6]
K07106	Rhodobacterales	Flavobacteriales	2	31	126	9	0.00460829	2.06459e-23	1.98952e-22	murQ; N-acetylmuramic acid 6-phosphate etherase [EC:4.2.1.126]
K01697	Rhodobacterales	Flavobacteriales	0	33	126	9	0	4.1238e-27	5.85432e-26	CBS; cystathionine beta-synthase [EC:4.2.1.22]
K04516	Rhodobacterales	Flavobacteriales	0	33	126	9	0	4.1238e-27	5.85432e-26	AROA1, aroA; chorismate mutase [EC:5.4.99.5]
K14652	Rhodobacterales	Flavobacteriales	25	8	125	10	0.25	0.010003	0.0194792	ribBA; 3,4-dihydroxy 2-butanone 4-phosphate synthase / GTP cyclohydrolase II [EC:4.1.99.12 3.5.4.25]
K00677	Rhodobacterales	Flavobacteriales	23	10	125	10	0.184	0.00106784	0.00242272	lpxA; UDP-N-acetylglucosamine acyltransferase [EC:2.3.1.129]
K06997	Rhodobacterales	Flavobacteriales	22	11	125	10	0.16	0.00030986	0.00072506	yggS, PROSC; PLP dependent protein
K00606	Rhodobacterales	Flavobacteriales	17	16	125	10	0.085	2.14464e-07	6.47056e-07	panB; 3-methyl-2-oxobutanoate hydroxymethyltransferase [EC:2.1.2.11]
K00973	Rhodobacterales	Flavobacteriales	14	19	125	10	0.0589474	1.14832e-09	4.08464e-09	E2.7.7.24, rfbA, rffH; glucose-1-phosphate thymidylyltransferase [EC:2.7.7.24]
K07164	Rhodobacterales	Flavobacteriales	0	33	125	10	0	1.77323e-26	2.49508e-25	K07164; uncharacterized protein
K00281	Rhodobacterales	Flavobacteriales	23	10	124	11	0.204032	0.00175692	0.0037878	GLDC, gcvP; glycine dehydrogenase [EC:1.4.4.2]
K10027	Rhodobacterales	Flavobacteriales	21	12	124	11	0.155242	0.000151683	0.000371611	crtI; phytoene desaturase [EC:1.3.99.26 1.3.99.28 1.3.99.29 1.3.99.31]
K07560	Rhodobacterales	Flavobacteriales	14	19	124	11	0.065365	2.83411e-09	9.94755e-09	dtd, DTD; D-aminoacyl-tRNA deacylase [EC:3.1.1.96]
K01493	Rhodobacterales	Flavobacteriales	2	31	124	11	0.0057232	3.13478e-22	2.67255e-21	comEB; dCMP deaminase [EC:3.5.4.12]
K01893	Rhodobacterales	Flavobacteriales	0	33	124	11	0	7.09293e-26	9.43746e-25	NARS, asnS; asparaginyl-tRNA synthetase [EC:6.1.1.22]
K07443	Rhodobacterales	Flavobacteriales	0	33	124	11	0	7.09293e-26	9.43746e-25	ybaZ; methylated-DNA-protein-cysteine methyltransferase related protein
K02558	Rhodobacterales	Flavobacteriales	0	33	124	11	0	7.09293e-26	9.43746e-25	mpl; UDP-N-acetylmuramate: L-alanyl-gamma-D-glutamyl-meso-diaminopimelate ligase [EC:6.3.2.45]
K03269	Rhodobacterales	Flavobacteriales	0	33	124	11	0	7.09293e-26	9.43746e-25	lpxH; UDP-2,3-diacylglucosamine hydrolase [EC:3.6.1.54]
K00537	Rhodobacterales	Flavobacteriales	20	13	123	12	0.150094	7.24628e-05	0.000180165	ARSC1, arsC; arsenate reductase [EC:1.20.4.1]
K03310	Rhodobacterales	Flavobacteriales	8	25	123	12	0.0312195	3.05391e-14	1.48948e-13	TC.AGCS; alanine or glycine:cation symporter, AGCS family
K00560	Rhodobacterales	Flavobacteriales	6	27	123	12	0.0216802	2.10066e-16	1.15373e-15	thyA, TYMS; thymidylate synthase [EC:2.1.1.45]
K00347	Rhodobacterales	Flavobacteriales	2	31	123	12	0.00629426	1.10607e-21	8.53716e-21	nqrB; Na+-transporting NADH:ubiquinone oxidoreductase subunit B [EC:7.2.1.1]
K00819	Rhodobacterales	Flavobacteriales	1	32	123	12	0.00304878	2.42578e-23	2.33051e-22	rocD, OAT; ornithine--oxo-acid transaminase [EC:2.6.1.13]
K15746	Rhodobacterales	Flavobacteriales	0	33	123	12	0	2.65985e-25	3.09829e-24	crtZ; beta-carotene 3-hydroxylase [EC:1.14.15.24]
K03305	Rhodobacterales	Flavobacteriales	0	33	123	12	0	2.65985e-25	3.09829e-24	TC.POT; proton-dependent oligopeptide transporter, POT family
K03648	Rhodobacterales	Flavobacteriales	6	27	122	13	0.0236794	6.17486e-16	3.30018e-15	UNG, UDG; uracil-DNA glycosylase [EC:3.2.2.27]
K04079	Rhodobacterales	Flavobacteriales	2	31	122	13	0.00687467	3.68578e-21	2.8175e-20	HSP90A, htpG; molecular chaperone HtpG
K06885	Rhodobacterales	Flavobacteriales	1	32	122	13	0.00332992	8.33147e-23	7.24362e-22	K06885; uncharacterized protein
K00185	Rhodobacterales	Flavobacteriales	0	33	122	13	0	9.41178e-25	1.0766e-23	K00185; prokaryotic molybdopterin-containing oxidoreductase family, membrane subunit
K00526	Rhodobacterales	Flavobacteriales	0	33	122	13	0	9.41178e-25	1.0766e-23	E1.17.4.1B, nrdB, nrdF; ribonucleoside-diphosphate reductase beta chain [EC:1.17.4.1]
K00432	Rhodobacterales	Flavobacteriales	18	15	121	14	0.138843	1.52261e-05	3.98182e-05	gpx; glutathione peroxidase [EC:1.11.1.9]
K01808	Rhodobacterales	Flavobacteriales	7	26	121	14	0.0311507	2.09053e-14	1.02433e-13	rpiB; ribose 5-phosphate isomerase B [EC:5.3.1.6]
K08976	Rhodobacterales	Flavobacteriales	0	33	121	14	0	3.15967e-24	3.13014e-23	K08976; putative membrane protein
K18890	Rhodobacterales	Flavobacteriales	0	33	121	14	0	3.15967e-24	3.13014e-23	mdlB, smdB; ATP-binding cassette, subfamily B, multidrug efflux pump
K03696	Rhodobacterales	Flavobacteriales	0	33	121	14	0	3.15967e-24	3.13014e-23	clpC; ATP-dependent Clp protease ATP-binding subunit ClpC
K08301	Rhodobacterales	Flavobacteriales	0	33	121	14	0	3.15967e-24	3.13014e-23	rng, cafA; ribonuclease G [EC:3.1.26.-]
K07095	Rhodobacterales	Flavobacteriales	0	33	121	14	0	3.15967e-24	3.13014e-23	K07095; uncharacterized protein
K01784	Rhodobacterales	Flavobacteriales	23	10	120	15	0.2875	0.0115089	0.0222076	galE, GALE; UDP-glucose 4-epimerase [EC:5.1.3.2]
K13789	Rhodobacterales	Flavobacteriales	12	21	120	15	0.0714286	1.92557e-09	6.81882e-09	GGPS; geranylgeranyl diphosphate synthase, type II [EC:2.5.1.1 2.5.1.10 2.5.1.29]
K10026	Rhodobacterales	Flavobacteriales	5	28	120	15	0.0223214	3.35815e-16	1.81306e-15	queE; 7-carboxy-7-deazaguanine synthase [EC:4.3.99.3]
K00349	Rhodobacterales	Flavobacteriales	2	31	120	15	0.00806452	3.52042e-20	2.48225e-19	nqrD; Na+-transporting NADH:ubiquinone oxidoreductase subunit D [EC:7.2.1.1]
K00294	Rhodobacterales	Flavobacteriales	0	33	120	15	0	1.01109e-23	9.83265e-23	E1.2.1.88; 1-pyrroline-5-carboxylate dehydrogenase [EC:1.2.1.88]
K01880	Rhodobacterales	Flavobacteriales	0	33	120	15	0	1.01109e-23	9.83265e-23	GARS, glyS1; glycyl-tRNA synthetase [EC:6.1.1.14]
K01354	Rhodobacterales	Flavobacteriales	0	33	120	15	0	1.01109e-23	9.83265e-23	ptrB; oligopeptidase B [EC:3.4.21.83]
K00951	Rhodobacterales	Flavobacteriales	16	17	119	16	0.126545	2.81558e-06	7.87472e-06	relA; GTP pyrophosphokinase [EC:2.7.6.5]
K00588	Rhodobacterales	Flavobacteriales	0	33	119	16	0	3.09647e-23	2.91075e-22	E2.1.1.104; caffeoyl-CoA O-methyltransferase [EC:2.1.1.104]
K18889	Rhodobacterales	Flavobacteriales	0	33	119	16	0	3.09647e-23	2.91075e-22	mdlA, smdA; ATP-binding cassette, subfamily B, multidrug efflux pump
K00748	Rhodobacterales	Flavobacteriales	23	10	118	17	0.331356	0.0185133	0.0350431	lpxB; lipid-A-disaccharide synthase [EC:2.4.1.182]
K01760	Rhodobacterales	Flavobacteriales	10	23	118	17	0.0626382	1.97792e-10	7.46117e-10	metC; cysteine-S-conjugate beta-lyase [EC:4.4.1.13]
K00350	Rhodobacterales	Flavobacteriales	2	31	118	17	0.0092947	2.82788e-19	1.84654e-18	nqrE; Na+-transporting NADH:ubiquinone oxidoreductase subunit E [EC:7.2.1.1]
K03113	Rhodobacterales	Flavobacteriales	0	33	118	17	0	9.10728e-23	7.86988e-22	EIF1, SUI1; translation initiation factor 1
K00259	Rhodobacterales	Flavobacteriales	19	14	117	18	0.208791	0.000405977	0.000944409	ald; alanine dehydrogenase [EC:1.4.1.1]
K00351	Rhodobacterales	Flavobacteriales	2	31	117	18	0.00992556	7.57439e-19	4.89564e-18	nqrF; Na+-transporting NADH:ubiquinone oxidoreductase subunit F [EC:7.2.1.1]
K03315	Rhodobacterales	Flavobacteriales	1	32	117	18	0.00480769	1.97932e-20	1.4081e-19	nhaC; Na+:H+ antiporter, NhaC family
K06182	Rhodobacterales	Flavobacteriales	0	33	117	18	0	2.5804e-22	2.20582e-21	rluF; 23S rRNA pseudouridine2604 synthase [EC:5.4.99.21]
K11749	Rhodobacterales	Flavobacteriales	19	14	116	19	0.222291	0.000913436	0.00208224	rseP; regulator of sigma E protease [EC:3.4.24.-]
K15987	Rhodobacterales	Flavobacteriales	1	32	116	19	0.00511853	5.26944e-20	3.70726e-19	hppA; K(+)-stimulated pyrophosphate-energized sodium pump [EC:3.6.1.1]
K01885	Rhodobacterales	Flavobacteriales	33	0	115	20	inf	0.0146252	0.0280001	EARS, gltX; glutamyl-tRNA synthetase [EC:6.1.1.17]
K11085	Rhodobacterales	Flavobacteriales	8	25	115	20	0.0556522	3.18635e-11	1.28261e-10	msbA; ATP-binding cassette, subfamily B, bacterial MsbA [EC:3.6.3.-]
K08999	Rhodobacterales	Flavobacteriales	0	33	115	20	0	1.87147e-21	1.4375e-20	K08999; uncharacterized protein
K01468	Rhodobacterales	Flavobacteriales	8	25	113	22	0.0623009	1.31127e-10	4.98187e-10	hutI, AMDHD1; imidazolonepropionase [EC:3.5.2.7]
K18682	Rhodobacterales	Flavobacteriales	0	33	113	22	0	1.20309e-20	8.67531e-20	rny; ribonucrease Y [EC:3.1.-.-]
K08968	Rhodobacterales	Flavobacteriales	17	16	112	23	0.218192	0.000360781	0.000841117	msrC; L-methionine (R)-S-oxide reductase [EC:1.8.4.14]
K07238	Rhodobacterales	Flavobacteriales	3	30	112	23	0.0205357	1.45191e-15	7.69514e-15	TC.ZIP, zupT, ZRT3, ZIP2; zinc transporter, ZIP family
K03270	Rhodobacterales	Flavobacteriales	0	33	112	23	0	2.92925e-20	2.07e-19	kdsC; 3-deoxy-D-manno-octulosonate 8-phosphate phosphatase (KDO 8-P phosphatase) [EC:3.1.3.45]
K01579	Rhodobacterales	Flavobacteriales	0	33	112	23	0	2.92925e-20	2.07e-19	panD; aspartate 1-decarboxylase [EC:4.1.1.11]
K03101	Rhodobacterales	Flavobacteriales	33	0	111	24	inf	0.00477109	0.00997505	lspA; signal peptidase II [EC:3.4.23.36]
K01710	Rhodobacterales	Flavobacteriales	17	16	111	24	0.22973	0.000490101	0.00112936	E4.2.1.46, rfbB, rffG; dTDP-glucose 4,6-dehydratase [EC:4.2.1.46]
K02005	Rhodobacterales	Flavobacteriales	8	25	111	24	0.0691892	4.90319e-10	1.81438e-09	ABC.CD.TX; HlyD family secretion protein
K00767	Rhodobacterales	Flavobacteriales	4	29	111	24	0.0298229	5.12756e-14	2.48561e-13	nadC, QPRT; nicotinate-nucleotide pyrophosphorylase (carboxylating) [EC:2.4.2.19]
K05515	Rhodobacterales	Flavobacteriales	33	0	110	25	inf	0.00477109	0.00997505	mrdA; penicillin-binding protein 2 [EC:3.4.16.4]
K01624	Rhodobacterales	Flavobacteriales	19	14	110	25	0.308442	0.0056864	0.0117573	FBA, fbaA; fructose-bisphosphate aldolase, class II [EC:4.1.2.13]
K10716	Rhodobacterales	Flavobacteriales	10	23	110	25	0.0988142	3.66065e-08	1.15829e-07	kch, trkA, mthK, pch; voltage-gated potassium channel
K03317	Rhodobacterales	Flavobacteriales	0	33	110	25	0	1.61402e-19	1.06485e-18	TC.CNT; concentrative nucleoside transporter, CNT family
K01790	Rhodobacterales	Flavobacteriales	19	14	109	26	0.323722	0.0106767	0.0206898	rfbC, rmlC; dTDP-4-dehydrorhamnose 3,5-epimerase [EC:5.1.3.13]
K00632	Rhodobacterales	Flavobacteriales	14	19	109	26	0.175761	3.46357e-05	8.88954e-05	fadA, fadI; acetyl-CoA acyltransferase [EC:2.3.1.16]
K03783	Rhodobacterales	Flavobacteriales	3	30	109	26	0.0238532	1.43351e-14	7.06752e-14	punA, PNP; purine-nucleoside phosphorylase [EC:2.4.2.1]
K01772	Rhodobacterales	Flavobacteriales	33	0	108	27	inf	0.00263162	0.00561272	hemH, FECH; protoporphyrin/coproporphyrin ferrochelatase [EC:4.99.1.1 4.99.1.9]
K03832	Rhodobacterales	Flavobacteriales	0	33	108	27	0	8.13906e-19	5.22873e-18	tonB; periplasmic protein TonB
K00850	Rhodobacterales	Flavobacteriales	0	33	108	27	0	8.13906e-19	5.22873e-18	pfkA, PFK; 6-phosphofructokinase 1 [EC:2.7.1.11]
K01845	Rhodobacterales	Flavobacteriales	8	25	107	28	0.0837383	5.36594e-09	1.81336e-08	hemL; glutamate-1-semialdehyde 2,1-aminomutase [EC:5.4.3.8]
K00287	Rhodobacterales	Flavobacteriales	3	30	107	28	0.0261682	5.94919e-14	2.87952e-13	DHFR, folA; dihydrofolate reductase [EC:1.5.1.3]
K01661	Rhodobacterales	Flavobacteriales	0	33	107	28	0	1.77315e-18	1.07402e-17	menB; naphthoate synthase [EC:4.1.3.36]
K05606	Rhodobacterales	Flavobacteriales	32	1	106	29	8.75472	0.0106094	0.0205719	MCEE, epi; methylmalonyl-CoA/ethylmalonyl-CoA epimerase [EC:5.1.99.1]
K02601	Rhodobacterales	Flavobacteriales	32	1	106	29	8.75472	0.0106094	0.0205719	nusG; transcriptional antiterminator NusG
K02867	Rhodobacterales	Flavobacteriales	32	1	106	29	8.75472	0.0106094	0.0205719	RP-L11, MRPL11, rplK; large subunit ribosomal protein L11
K01424	Rhodobacterales	Flavobacteriales	2	31	106	29	0.0176506	6.2203e-15	3.18528e-14	E3.5.1.1, ansA, ansB; L-asparaginase [EC:3.5.1.1]
K11381	Rhodobacterales	Flavobacteriales	14	19	105	30	0.210526	0.000175495	0.000428957	bkdA; 2-oxoisovalerate dehydrogenase E1 component [EC:1.2.4.4]
K07011	Rhodobacterales	Flavobacteriales	7	26	105	30	0.0769231	2.40023e-09	8.4808e-09	K07011; uncharacterized protein
K00974	Rhodobacterales	Flavobacteriales	1	32	105	30	0.00892857	4.45807e-16	2.40283e-15	cca; tRNA nucleotidyltransferase (CCA-adding enzyme) [EC:2.7.7.72 3.1.3.- 3.1.4.-]
K12257	Rhodobacterales	Flavobacteriales	0	33	105	30	0	7.96084e-18	4.76751e-17	secDF; SecD/SecF fusion protein
K01620	Rhodobacterales	Flavobacteriales	33	0	104	31	inf	0.000779858	0.00178384	ltaE; threonine aldolase [EC:4.1.2.48]
K01712	Rhodobacterales	Flavobacteriales	11	22	104	31	0.149038	4.18482e-06	1.15719e-05	hutU, UROC1; urocanate hydratase [EC:4.2.1.49]
K14742	Rhodobacterales	Flavobacteriales	0	33	104	31	0	1.64353e-17	9.51989e-17	tsaB; tRNA threonylcarbamoyladenosine biosynthesis protein TsaB
K05808	Rhodobacterales	Flavobacteriales	0	33	104	31	0	1.64353e-17	9.51989e-17	yhbH; putative sigma-54 modulation protein
K01610	Rhodobacterales	Flavobacteriales	32	1	103	32	9.94175	0.00606871	0.012499	E4.1.1.49, pckA; phosphoenolpyruvate carboxykinase (ATP) [EC:4.1.1.49]
K00318	Rhodobacterales	Flavobacteriales	0	33	103	32	0	3.33842e-17	1.90938e-16	PRODH; proline dehydrogenase [EC:1.5.-.-]
K03405	Rhodobacterales	Flavobacteriales	13	20	102	33	0.210294	0.000127566	0.000313978	chlI, bchI; magnesium chelatase subunit I [EC:6.6.1.1]
K02358	Rhodobacterales	Flavobacteriales	11	22	102	33	0.161765	8.5516e-06	2.27375e-05	tuf, TUFM; elongation factor Tu
K02348	Rhodobacterales	Flavobacteriales	11	22	102	33	0.161765	8.5516e-06	2.27375e-05	elaA; ElaA protein
K03531	Rhodobacterales	Flavobacteriales	31	2	101	34	5.21782	0.0169122	0.0321848	ftsZ; cell division protein FtsZ
K03210	Rhodobacterales	Flavobacteriales	31	2	101	34	5.21782	0.0169122	0.0321848	yajC; preprotein translocase subunit YajC
K06287	Rhodobacterales	Flavobacteriales	31	2	101	34	5.21782	0.0169122	0.0321848	maf; septum formation protein
K00346	Rhodobacterales	Flavobacteriales	2	31	101	34	0.0217183	1.68523e-13	7.83486e-13	nqrA; Na+-transporting NADH:ubiquinone oxidoreductase subunit A [EC:7.2.1.1]
K04084	Rhodobacterales	Flavobacteriales	0	33	101	34	0	1.31573e-16	7.43165e-16	dsbD; thiol:disulfide interchange protein DsbD [EC:1.8.1.8]
K00784	Rhodobacterales	Flavobacteriales	0	33	101	34	0	1.31573e-16	7.43165e-16	rnz; ribonuclease Z [EC:3.1.26.11]
K11754	Rhodobacterales	Flavobacteriales	32	1	100	35	11.2	0.00353111	0.00746605	folC; dihydrofolate synthase / folylpolyglutamate synthase [EC:6.3.2.12 6.3.2.17]
K01847	Rhodobacterales	Flavobacteriales	31	2	100	35	5.425	0.0172245	0.0327399	MUT; methylmalonyl-CoA mutase [EC:5.4.99.2]
K00508	Rhodobacterales	Flavobacteriales	0	33	100	35	0	2.55627e-16	1.39194e-15	E1.14.19.3; linoleoyl-CoA desaturase [EC:1.14.19.3]
K00184	Rhodobacterales	Flavobacteriales	0	33	100	35	0	2.55627e-16	1.39194e-15	K00184; prokaryotic molybdopterin-containing oxidoreductase family, iron-sulfur binding subunit
K02897	Rhodobacterales	Flavobacteriales	32	1	99	36	11.6364	0.00192523	0.00413228	RP-L25, rplY; large subunit ribosomal protein L25
K00655	Rhodobacterales	Flavobacteriales	31	2	99	36	5.63636	0.0101014	0.0196347	plsC; 1-acyl-sn-glycerol-3-phosphate acyltransferase [EC:2.3.1.51]
K00067	Rhodobacterales	Flavobacteriales	15	18	99	36	0.30303	0.00333821	0.00708646	rfbD, rmlD; dTDP-4-dehydrorhamnose reductase [EC:1.1.1.133]
K00457	Rhodobacterales	Flavobacteriales	11	22	99	36	0.181818	2.95828e-05	7.63475e-05	HPD, hppD; 4-hydroxyphenylpyruvate dioxygenase [EC:1.13.11.27]
K01745	Rhodobacterales	Flavobacteriales	10	23	99	36	0.158103	8.80127e-06	2.33623e-05	hutH, HAL; histidine ammonia-lyase [EC:4.3.1.3]
K01835	Rhodobacterales	Flavobacteriales	8	25	99	36	0.116364	3.36885e-07	1.00308e-06	pgm; phosphoglucomutase [EC:5.4.2.2]
K03742	Rhodobacterales	Flavobacteriales	0	33	99	36	0	4.89953e-16	2.63184e-15	pncC; nicotinamide-nucleotide amidase [EC:3.5.1.42]
K00858	Rhodobacterales	Flavobacteriales	32	1	98	37	12.0816	0.0019258	0.00413228	ppnK, NADK; NAD+ kinase [EC:2.7.1.23]
K00548	Rhodobacterales	Flavobacteriales	31	2	98	37	5.85204	0.0100843	0.0196255	metH, MTR; 5-methyltetrahydrofolate--homocysteine methyltransferase [EC:2.1.1.13]
K02014	Rhodobacterales	Flavobacteriales	0	33	98	37	0	9.26937e-16	4.92097e-15	TC.FEV.OM; iron complex outermembrane recepter protein
K03718	Rhodobacterales	Flavobacteriales	0	33	98	37	0	9.26937e-16	4.92097e-15	asnC; Lrp/AsnC family transcriptional regulator, regulator for asnA, asnC and gidA
K00451	Rhodobacterales	Flavobacteriales	16	17	97	38	0.368708	0.0133519	0.025686	HGD, hmgA; homogentisate 1,2-dioxygenase [EC:1.13.11.5]
K07501	Rhodobacterales	Flavobacteriales	0	33	97	38	0	1.73191e-15	8.98446e-15	K07501; 3'-5' exonuclease
K03100	Rhodobacterales	Flavobacteriales	32	1	96	39	13	0.0010368	0.00235838	lepB; signal peptidase I [EC:3.4.21.89]
K03498	Rhodobacterales	Flavobacteriales	32	1	96	39	13	0.0010368	0.00235838	trkH, trkG, ktrB; trk system potassium uptake protein
K02275	Rhodobacterales	Flavobacteriales	31	2	96	39	6.29688	0.00581222	0.0119941	coxB, ctaC; cytochrome c oxidase subunit II [EC:1.9.3.1]
K01284	Rhodobacterales	Flavobacteriales	31	2	96	39	6.29688	0.00581222	0.0119941	dcp; peptidyl-dipeptidase Dcp [EC:3.4.15.5]
K03572	Rhodobacterales	Flavobacteriales	30	3	96	39	4.0625	0.0233874	0.0440853	mutL; DNA mismatch repair protein MutL
K00856	Rhodobacterales	Flavobacteriales	3	30	96	39	0.040625	4.77076e-11	1.90591e-10	E2.7.1.20, ADK; adenosine kinase [EC:2.7.1.20]
K02109	Rhodobacterales	Flavobacteriales	30	3	95	40	4.21053	0.014507	0.0278241	ATPF0B, atpF; F-type H+-transporting ATPase subunit b
K00054	Rhodobacterales	Flavobacteriales	5	28	95	40	0.075188	1.01935e-08	3.40856e-08	mvaA; hydroxymethylglutaryl-CoA reductase [EC:1.1.1.88]
K07098	Rhodobacterales	Flavobacteriales	2	31	95	40	0.0271647	5.60243e-12	2.44051e-11	K07098; uncharacterized protein
K06940	Rhodobacterales	Flavobacteriales	0	33	95	40	0	5.8352e-15	2.99773e-14	K06940; uncharacterized protein
K01505	Rhodobacterales	Flavobacteriales	0	33	95	40	0	5.8352e-15	2.99773e-14	E3.5.99.7; 1-aminocyclopropane-1-carboxylate deaminase [EC:3.5.99.7]
K00821	Rhodobacterales	Flavobacteriales	31	2	94	41	6.76064	0.00330492	0.00702048	argD; acetylornithine/N-succinyldiaminopimelate aminotransferase [EC:2.6.1.11 2.6.1.17]
K02879	Rhodobacterales	Flavobacteriales	30	3	94	41	4.3617	0.0141126	0.027133	RP-L17, MRPL17, rplQ; large subunit ribosomal protein L17
K03841	Rhodobacterales	Flavobacteriales	6	27	94	41	0.0969267	8.52537e-08	2.65791e-07	FBP, fbp; fructose-1,6-bisphosphatase I [EC:3.1.3.11]
K01597	Rhodobacterales	Flavobacteriales	2	31	94	41	0.02814	9.64453e-12	3.97275e-11	MVD, mvaD; diphosphomevalonate decarboxylase [EC:4.1.1.33]
K10947	Rhodobacterales	Flavobacteriales	0	33	94	41	0	1.05318e-14	5.35859e-14	padR; PadR family transcriptional regulator, regulatory protein PadR
K06881	Rhodobacterales	Flavobacteriales	0	33	94	41	0	1.05318e-14	5.35859e-14	nrnA; bifunctional oligoribonuclease and PAP phosphatase NrnA [EC:3.1.3.7 3.1.13.3]
K01444	Rhodobacterales	Flavobacteriales	0	33	94	41	0	1.05318e-14	5.35859e-14	AGA, aspG; N4-(beta-N-acetylglucosaminyl)-L-asparaginase [EC:3.5.1.26]
K01921	Rhodobacterales	Flavobacteriales	32	1	93	42	14.4516	0.000566468	0.00130157	ddl; D-alanine-D-alanine ligase [EC:6.3.2.4]
K01104	Rhodobacterales	Flavobacteriales	6	27	93	42	0.100358	1.9177e-07	5.81899e-07	E3.1.3.48; protein-tyrosine phosphatase [EC:3.1.3.48]
K00452	Rhodobacterales	Flavobacteriales	0	33	93	42	0	1.88068e-14	9.22928e-14	HAAO; 3-hydroxyanthranilate 3,4-dioxygenase [EC:1.13.11.6]
K04759	Rhodobacterales	Flavobacteriales	0	33	93	42	0	1.88068e-14	9.22928e-14	feoB; ferrous iron transport protein B
K18979	Rhodobacterales	Flavobacteriales	32	1	92	43	14.9565	0.000291821	0.000683351	queG; epoxyqueuosine reductase [EC:1.17.99.6]
K07444	Rhodobacterales	Flavobacteriales	14	19	92	43	0.344394	0.00856373	0.0167312	ypsC; putative N6-adenine-specific DNA methylase [EC:2.1.1.-]
K00869	Rhodobacterales	Flavobacteriales	2	31	92	43	0.0301543	2.77056e-11	1.12092e-10	E2.7.1.36, MVK, mvaK1; mevalonate kinase [EC:2.7.1.36]
K01278	Rhodobacterales	Flavobacteriales	1	32	92	43	0.014606	1.36109e-12	6.062e-12	DPP4, CD26; dipeptidyl-peptidase 4 [EC:3.4.14.5]
K01270	Rhodobacterales	Flavobacteriales	0	33	92	43	0	3.324e-14	1.61379e-13	pepD; dipeptidase D [EC:3.4.13.-]
K01953	Rhodobacterales	Flavobacteriales	0	33	92	43	0	3.324e-14	1.61379e-13	asnB, ASNS; asparagine synthase (glutamine-hydrolysing) [EC:6.3.5.4]
K01886	Rhodobacterales	Flavobacteriales	0	33	92	43	0	3.324e-14	1.61379e-13	QARS, glnS; glutaminyl-tRNA synthetase [EC:6.1.1.18]
K03320	Rhodobacterales	Flavobacteriales	31	2	91	44	7.49451	0.00183039	0.00393551	amt, AMT, MEP; ammonium transporter, Amt family
K00297	Rhodobacterales	Flavobacteriales	31	2	91	44	7.49451	0.00183039	0.00393551	metF, MTHFR; methylenetetrahydrofolate reductase (NADPH) [EC:1.5.1.20]
K02346	Rhodobacterales	Flavobacteriales	30	3	91	44	4.83516	0.00839905	0.0164464	dinB; DNA polymerase IV [EC:2.7.7.7]
K06193	Rhodobacterales	Flavobacteriales	14	19	91	44	0.356275	0.00960788	0.0187327	phnA; protein PhnA
K07003	Rhodobacterales	Flavobacteriales	3	30	91	44	0.0483516	8.37449e-10	2.98887e-09	K07003; uncharacterized protein
K00800	Rhodobacterales	Flavobacteriales	30	3	90	45	5	0.00491953	0.0102787	aroA; 3-phosphoshikimate 1-carboxyvinyltransferase [EC:2.5.1.19]
K12573	Rhodobacterales	Flavobacteriales	29	4	90	45	3.625	0.0181649	0.0344656	rnr, vacB; ribonuclease R [EC:3.1.-.-]
K03559	Rhodobacterales	Flavobacteriales	9	24	90	45	0.1875	5.55972e-05	0.000139212	exbD; biopolymer transport protein ExbD
K03565	Rhodobacterales	Flavobacteriales	0	33	90	45	0	1.00828e-13	4.82881e-13	recX; regulatory protein
K02429	Rhodobacterales	Flavobacteriales	0	33	90	45	0	1.00828e-13	4.82881e-13	fucP; MFS transporter, FHS family, L-fucose permease
K00486	Rhodobacterales	Flavobacteriales	0	33	90	45	0	1.00828e-13	4.82881e-13	KMO; kynurenine 3-monooxygenase [EC:1.14.13.9]
K02548	Rhodobacterales	Flavobacteriales	0	33	90	45	0	1.00828e-13	4.82881e-13	menA; 1,4-dihydroxy-2-naphthoate octaprenyltransferase [EC:2.5.1.74 2.5.1.-]
K00348	Rhodobacterales	Flavobacteriales	2	31	89	46	0.0333454	1.86721e-10	7.06033e-10	nqrC; Na+-transporting NADH:ubiquinone oxidoreductase subunit C [EC:7.2.1.1]
K03437	Rhodobacterales	Flavobacteriales	0	33	89	46	0	1.73161e-13	8.027e-13	spoU; RNA methyltransferase, TrmH family
K06169	Rhodobacterales	Flavobacteriales	0	33	89	46	0	1.73161e-13	8.027e-13	miaE; tRNA-(ms[2]io[6]A)-hydroxylase [EC:1.-.-.-]
K03733	Rhodobacterales	Flavobacteriales	32	1	88	47	17.0909	8.02886e-05	0.000199311	xerC; integrase/recombinase XerC
K01586	Rhodobacterales	Flavobacteriales	29	4	88	47	3.87216	0.0110485	0.0213712	lysA; diaminopimelate decarboxylase [EC:4.1.1.20]
K01918	Rhodobacterales	Flavobacteriales	11	22	88	47	0.267045	0.00135972	0.00296361	panC; pantoate--beta-alanine ligase [EC:6.3.2.1]
K02371	Rhodobacterales	Flavobacteriales	0	33	88	47	0	2.94742e-13	1.36035e-12	fabK; enoyl-[acyl-carrier protein] reductase II [EC:1.3.1.9]
K09001	Rhodobacterales	Flavobacteriales	31	2	87	48	8.55172	0.000525215	0.00120853	anmK; anhydro-N-acetylmuramic acid kinase [EC:2.7.1.170]
K01246	Rhodobacterales	Flavobacteriales	29	4	87	48	4	0.0108148	0.0209319	tag; DNA-3-methyladenine glycosylase I [EC:3.2.2.20]
K06991	Rhodobacterales	Flavobacteriales	12	21	87	48	0.315271	0.00521808	0.010881	K06991; uncharacterized protein
K09748	Rhodobacterales	Flavobacteriales	33	0	86	49	inf	2.99887e-06	8.37262e-06	rimP; ribosome maturation factor RimP
K02860	Rhodobacterales	Flavobacteriales	29	4	86	49	4.13081	0.00663476	0.0136472	rimM; 16S rRNA processing protein RimM
K00131	Rhodobacterales	Flavobacteriales	0	33	86	49	0	8.32346e-13	3.81942e-12	gapN; glyceraldehyde-3-phosphate dehydrogenase (NADP+) [EC:1.2.1.9]
K07397	Rhodobacterales	Flavobacteriales	0	33	86	49	0	8.32346e-13	3.81942e-12	yhfA; putative redox protein
K01652	Rhodobacterales	Flavobacteriales	33	0	85	50	inf	2.66482e-06	7.47937e-06	E2.2.1.6L, ilvB, ilvG, ilvI; acetolactate synthase I/II/III large subunit [EC:2.2.1.6]
K00428	Rhodobacterales	Flavobacteriales	32	1	85	50	18.8235	3.60834e-05	9.23188e-05	E1.11.1.5; cytochrome c peroxidase [EC:1.11.1.5]
K09761	Rhodobacterales	Flavobacteriales	32	1	85	50	18.8235	3.60834e-05	9.23188e-05	rsmE; 16S rRNA (uracil1498-N3)-methyltransferase [EC:2.1.1.193]
K03545	Rhodobacterales	Flavobacteriales	30	3	85	50	5.88235	0.00150431	0.00326534	tig; trigger factor
K01924	Rhodobacterales	Flavobacteriales	28	5	85	50	3.29412	0.0217095	0.0410198	murC; UDP-N-acetylmuramate--alanine ligase [EC:6.3.2.8]
K06970	Rhodobacterales	Flavobacteriales	6	27	85	50	0.130719	3.80993e-06	1.05536e-05	rlmF; 23S rRNA (adenine1618-N6)-methyltransferase [EC:2.1.1.181]
K08974	Rhodobacterales	Flavobacteriales	0	33	85	50	0	1.38169e-12	6.11948e-12	K08974; putative membrane protein
K03828	Rhodobacterales	Flavobacteriales	0	33	85	50	0	1.38169e-12	6.11948e-12	yjgM; putative acetyltransferase [EC:2.3.1.-]
K06142	Rhodobacterales	Flavobacteriales	0	33	85	50	0	1.38169e-12	6.11948e-12	hlpA, ompH; outer membrane protein
K03307	Rhodobacterales	Flavobacteriales	0	33	85	50	0	1.38169e-12	6.11948e-12	TC.SSS; solute:Na+ symporter, SSS family
K03179	Rhodobacterales	Flavobacteriales	32	1	84	51	19.4286	3.41065e-05	8.7608e-05	ubiA; 4-hydroxybenzoate polyprenyltransferase [EC:2.5.1.39]
K06929	Rhodobacterales	Flavobacteriales	31	2	84	51	9.41071	0.000264355	0.000619948	K06929; uncharacterized protein
K01665	Rhodobacterales	Flavobacteriales	9	24	84	51	0.227679	0.00037568	0.000875211	pabB; para-aminobenzoate synthetase component I [EC:2.6.1.85]
K03327	Rhodobacterales	Flavobacteriales	33	0	83	52	inf	1.21527e-06	3.46907e-06	TC.MATE, SLC47A, norM, mdtK, dinF; multidrug resistance protein, MATE family
K06878	Rhodobacterales	Flavobacteriales	28	5	83	52	3.50843	0.0131384	0.0252906	K06878; tRNA-binding protein
K07137	Rhodobacterales	Flavobacteriales	0	33	83	52	0	5.10164e-12	2.22541e-11	K07137; uncharacterized protein
K02492	Rhodobacterales	Flavobacteriales	0	33	83	52	0	5.10164e-12	2.22541e-11	hemA; glutamyl-tRNA reductase [EC:1.2.1.70]
K07735	Rhodobacterales	Flavobacteriales	30	3	82	53	6.46341	0.000780291	0.00178384	algH; putative transcriptional regulator
K02501	Rhodobacterales	Flavobacteriales	29	4	82	53	4.68598	0.00356151	0.00752531	hisH; imidazole glycerol-phosphate synthase subunit HisH [EC:4.3.2.10]
K03392	Rhodobacterales	Flavobacteriales	3	30	82	53	0.0646341	3.86926e-08	1.21344e-07	ACMSD; aminocarboxymuconate-semialdehyde decarboxylase [EC:4.1.1.45]
K03709	Rhodobacterales	Flavobacteriales	0	33	82	53	0	6.86849e-12	2.97572e-11	troR; DtxR family transcriptional regulator, Mn-dependent transcriptional regulator
K06195	Rhodobacterales	Flavobacteriales	0	33	82	53	0	6.86849e-12	2.97572e-11	apaG; ApaG protein
K15067	Rhodobacterales	Flavobacteriales	0	33	82	53	0	6.86849e-12	2.97572e-11	amnD; 2-aminomuconate deaminase [EC:3.5.99.5]
K00243	Rhodobacterales	Flavobacteriales	0	33	82	53	0	6.86849e-12	2.97572e-11	K00243; uncharacterized protein
K01653	Rhodobacterales	Flavobacteriales	32	1	81	54	21.3333	1.59918e-05	4.17862e-05	E2.2.1.6S, ilvH, ilvN; acetolactate synthase I/III small subunit [EC:2.2.1.6]
K04518	Rhodobacterales	Flavobacteriales	29	4	81	54	4.83333	0.0020789	0.00444879	pheA2; prephenate dehydratase [EC:4.2.1.51]
K02500	Rhodobacterales	Flavobacteriales	28	5	81	54	3.73333	0.00781748	0.0154025	hisF; imidazole glycerol-phosphate synthase subunit HisF [EC:4.3.2.10]
K00786	Rhodobacterales	Flavobacteriales	1	32	81	54	0.0208333	3.5659e-10	1.33564e-09	E2.4.-.-; glycosyltransferase [EC:2.4.-.-]
K00757	Rhodobacterales	Flavobacteriales	0	33	81	54	0	1.02223e-11	4.19443e-11	udp, UPP; uridine phosphorylase [EC:2.4.2.3]
K06973	Rhodobacterales	Flavobacteriales	0	33	81	54	0	1.02223e-11	4.19443e-11	K06973; uncharacterized protein
K10217	Rhodobacterales	Flavobacteriales	0	33	81	54	0	1.02223e-11	4.19443e-11	dmpC, xylG, praB; aminomuconate-semialdehyde/2-hydroxymuconate-6-semialdehyde dehydrogenase [EC:1.2.1.32 1.2.1.85]
K01489	Rhodobacterales	Flavobacteriales	30	3	80	55	6.875	0.000410071	0.000953236	cdd, CDA; cytidine deaminase [EC:3.5.4.5]
K04758	Rhodobacterales	Flavobacteriales	0	33	80	55	0	1.58546e-11	6.45551e-11	feoA; ferrous iron transport protein A
K12524	Rhodobacterales	Flavobacteriales	0	33	80	55	0	1.58546e-11	6.45551e-11	thrA; bifunctional aspartokinase / homoserine dehydrogenase 1 [EC:2.7.2.4 1.1.1.3]
K00249	Rhodobacterales	Flavobacteriales	31	2	79	56	10.9873	6.25893e-05	0.00015635	ACADM, acd; acyl-CoA dehydrogenase [EC:1.3.8.7]
K01129	Rhodobacterales	Flavobacteriales	30	3	79	56	7.08861	0.000398494	0.00092768	dgt; dGTPase [EC:3.1.5.1]
K07058	Rhodobacterales	Flavobacteriales	10	23	79	56	0.3082	0.00588587	0.0121382	K07058; membrane protein
K01768	Rhodobacterales	Flavobacteriales	6	27	79	56	0.157525	3.10611e-05	7.99791e-05	E4.6.1.1; adenylate cyclase [EC:4.6.1.1]
K19302	Rhodobacterales	Flavobacteriales	1	32	79	56	0.0221519	1.27379e-09	4.52083e-09	bcrC; undecaprenyl-diphosphatase [EC:3.6.1.27]
K03503	Rhodobacterales	Flavobacteriales	1	32	79	56	0.0221519	1.27379e-09	4.52083e-09	umuD; DNA polymerase V [EC:3.4.21.-]
K07037	Rhodobacterales	Flavobacteriales	0	33	79	56	0	3.57229e-11	1.43614e-10	pgpH; cyclic-di-AMP phosphodiesterase PgpH [EC:3.1.4.-]
K01754	Rhodobacterales	Flavobacteriales	33	0	78	57	inf	2.10508e-07	6.36932e-07	E4.3.1.19, ilvA, tdcB; threonine dehydratase [EC:4.3.1.19]
K01695	Rhodobacterales	Flavobacteriales	30	3	78	57	7.30769	0.000214295	0.000520992	trpA; tryptophan synthase alpha chain [EC:4.2.1.20]
K00766	Rhodobacterales	Flavobacteriales	30	3	78	57	7.30769	0.000214295	0.000520992	trpD; anthranilate phosphoribosyltransferase [EC:2.4.2.18]
K00684	Rhodobacterales	Flavobacteriales	29	4	78	57	5.29808	0.00106876	0.00242272	aat; leucyl/phenylalanyl-tRNA---protein transferase [EC:2.3.2.6]
K00053	Rhodobacterales	Flavobacteriales	27	6	78	57	3.28846	0.0151188	0.0289276	ilvC; ketol-acid reductoisomerase [EC:1.1.1.86]
K03811	Rhodobacterales	Flavobacteriales	0	33	78	57	0	4.56566e-11	1.82626e-10	pnuC; nicotinamide mononucleotide transporter
K11942	Rhodobacterales	Flavobacteriales	0	33	78	57	0	4.56566e-11	1.82626e-10	icmF; isobutyryl-CoA mutase [EC:5.4.99.13]
K02033	Rhodobacterales	Flavobacteriales	33	0	77	58	inf	1.89716e-07	5.76215e-07	ABC.PE.P; peptide/nickel transport system permease protein
K02687	Rhodobacterales	Flavobacteriales	32	1	77	58	24.1039	3.1151e-06	8.66668e-06	prmA; ribosomal protein L11 methyltransferase [EC:2.1.1.-]
K00681	Rhodobacterales	Flavobacteriales	31	2	77	58	11.6753	2.95698e-05	7.63475e-05	ggt; gamma-glutamyltranspeptidase / glutathione hydrolase [EC:2.3.2.2 3.4.19.13]
K01649	Rhodobacterales	Flavobacteriales	30	3	77	58	7.53247	0.000198407	0.000483845	leuA, IMS; 2-isopropylmalate synthase [EC:2.3.3.13]
K01657	Rhodobacterales	Flavobacteriales	28	5	77	58	4.21818	0.00266371	0.00567733	trpE; anthranilate synthase component I [EC:4.1.3.27]
K00261	Rhodobacterales	Flavobacteriales	27	6	77	58	3.38961	0.00919286	0.0179345	GLUD1_2, gdhA; glutamate dehydrogenase (NAD(P)+) [EC:1.4.1.3]
K00891	Rhodobacterales	Flavobacteriales	27	6	77	58	3.38961	0.00919286	0.0179345	E2.7.1.71, aroK, aroL; shikimate kinase [EC:2.7.1.71]
K00293	Rhodobacterales	Flavobacteriales	6	27	77	58	0.167388	6.94824e-05	0.000172891	LYS9; saccharopine dehydrogenase (NADP+, L-glutamate forming) [EC:1.5.1.10]
K01595	Rhodobacterales	Flavobacteriales	2	31	77	58	0.0485966	3.16442e-08	1.00931e-07	ppc; phosphoenolpyruvate carboxylase [EC:4.1.1.31]
K00872	Rhodobacterales	Flavobacteriales	0	33	77	58	0	6.52016e-11	2.58208e-10	thrB1; homoserine kinase [EC:2.7.1.39]
K07456	Rhodobacterales	Flavobacteriales	0	33	77	58	0	6.52016e-11	2.58208e-10	mutS2; DNA mismatch repair protein MutS2
K03217	Rhodobacterales	Flavobacteriales	33	0	76	59	inf	9.34436e-08	2.90754e-07	yidC, spoIIIJ, OXA1, ccfA; YidC/Oxa1 family membrane protein insertase
K02034	Rhodobacterales	Flavobacteriales	33	0	76	59	inf	9.34436e-08	2.90754e-07	ABC.PE.P1; peptide/nickel transport system permease protein
K01733	Rhodobacterales	Flavobacteriales	32	1	76	59	24.8421	3.03131e-06	8.44096e-06	thrC; threonine synthase [EC:4.2.3.1]
K03685	Rhodobacterales	Flavobacteriales	32	1	76	59	24.8421	3.03131e-06	8.44096e-06	rnc, DROSHA, RNT1; ribonuclease III [EC:3.1.26.3]
K00052	Rhodobacterales	Flavobacteriales	31	2	76	59	12.0329	2.89558e-05	7.48614e-05	leuB, IMDH; 3-isopropylmalate dehydrogenase [EC:1.1.1.85]
K01696	Rhodobacterales	Flavobacteriales	30	3	76	59	7.76316	0.000111766	0.000275515	trpB; tryptophan synthase beta chain [EC:4.2.1.20]
K03782	Rhodobacterales	Flavobacteriales	26	7	76	59	2.88346	0.0180901	0.0343443	katG; catalase-peroxidase [EC:1.11.1.21]
K03502	Rhodobacterales	Flavobacteriales	1	32	76	59	0.0242599	5.20294e-09	1.76014e-08	umuC; DNA polymerase V
K00284	Rhodobacterales	Flavobacteriales	0	33	76	59	0	1.72063e-10	6.52156e-10	GLU, gltS; glutamate synthase (ferredoxin) [EC:1.4.7.1]
K04517	Rhodobacterales	Flavobacteriales	0	33	76	59	0	1.72063e-10	6.52156e-10	tyrA2; prephenate dehydrogenase [EC:1.3.1.12]
K01704	Rhodobacterales	Flavobacteriales	32	1	75	60	25.6	1.39684e-06	3.97669e-06	leuD, IPMI-S; 3-isopropylmalate/(R)-2-methylmalate dehydratase small subunit [EC:4.2.1.33 4.2.1.35]
K01703	Rhodobacterales	Flavobacteriales	31	2	75	60	12.4	1.40178e-05	3.6749e-05	leuC, IPMI-L; 3-isopropylmalate/(R)-2-methylmalate dehydratase large subunit [EC:4.2.1.33 4.2.1.35]
K01740	Rhodobacterales	Flavobacteriales	30	3	75	60	8	9.82322e-05	0.000242907	metY; O-acetylhomoserine (thiol)-lyase [EC:2.5.1.49]
K01775	Rhodobacterales	Flavobacteriales	30	3	75	60	8	9.82322e-05	0.000242907	alr; alanine racemase [EC:5.1.1.1]
K10206	Rhodobacterales	Flavobacteriales	0	33	75	60	0	1.94333e-10	7.3394e-10	E2.6.1.83; LL-diaminopimelate aminotransferase [EC:2.6.1.83]
K01687	Rhodobacterales	Flavobacteriales	32	1	74	61	26.3784	1.24563e-06	3.54937e-06	ilvD; dihydroxy-acid dehydratase [EC:4.2.1.9]
K00286	Rhodobacterales	Flavobacteriales	30	3	74	61	8.24324	9.3717e-05	0.000232103	proC; pyrroline-5-carboxylate reductase [EC:1.5.1.2]
K01609	Rhodobacterales	Flavobacteriales	29	4	74	61	5.97635	0.00031021	0.000725344	trpC; indole-3-glycerol phosphate synthase [EC:4.1.1.48]
K02474	Rhodobacterales	Flavobacteriales	6	27	74	61	0.183183	0.000165996	0.000406364	wbpO; UDP-N-acetyl-D-galactosamine dehydrogenase [EC:1.1.1.-]
K16089	Rhodobacterales	Flavobacteriales	0	33	74	61	0	2.55873e-10	9.59523e-10	TC.FEV.OM2, cirA, cfrA, hmuR; outer membrane receptor for ferrienterochelin and colicins
K00817	Rhodobacterales	Flavobacteriales	33	0	73	62	inf	3.20721e-08	1.02091e-07	hisC; histidinol-phosphate aminotransferase [EC:2.6.1.9]
K01524	Rhodobacterales	Flavobacteriales	32	1	73	62	27.1781	6.37554e-07	1.87898e-06	ppx-gppA; exopolyphosphatase / guanosine-5'-triphosphate,3'-diphosphate pyrophosphatase [EC:3.6.1.11 3.6.1.40]
K00765	Rhodobacterales	Flavobacteriales	31	2	73	62	13.1644	6.70178e-06	1.79997e-05	hisG; ATP phosphoribosyltransferase [EC:2.4.2.17]
K00971	Rhodobacterales	Flavobacteriales	2	31	73	62	0.0547945	1.35635e-07	4.21211e-07	manC, cpsB; mannose-1-phosphate guanylyltransferase [EC:2.7.7.13]
K07071	Rhodobacterales	Flavobacteriales	0	33	73	62	0	3.66041e-10	1.36781e-09	K07071; uncharacterized protein
K01297	Rhodobacterales	Flavobacteriales	0	33	73	62	0	3.66041e-10	1.36781e-09	ldcA; muramoyltetrapeptide carboxypeptidase [EC:3.4.17.13]
K01724	Rhodobacterales	Flavobacteriales	32	1	72	63	28	5.22314e-07	1.54364e-06	PCBD, phhB; 4a-hydroxytetrahydrobiopterin dehydratase [EC:4.2.1.96]
K08316	Rhodobacterales	Flavobacteriales	29	4	72	63	6.34375	0.000260716	0.000611865	rsmD; 16S rRNA (guanine966-N2)-methyltransferase [EC:2.1.1.171]
K03215	Rhodobacterales	Flavobacteriales	29	4	72	63	6.34375	0.000260716	0.000611865	rumA; 23S rRNA (uracil1939-C5)-methyltransferase [EC:2.1.1.190]
K07027	Rhodobacterales	Flavobacteriales	2	31	72	63	0.0564516	2.85352e-07	8.5525e-07	K07027; glycosyltransferase 2 family protein
K01089	Rhodobacterales	Flavobacteriales	0	33	72	63	0	7.59504e-10	2.72906e-09	hisB; imidazoleglycerol-phosphate dehydratase / histidinol-phosphatase [EC:4.2.1.19 3.1.3.15]
K11755	Rhodobacterales	Flavobacteriales	0	33	72	63	0	7.59504e-10	2.72906e-09	hisIE; phosphoribosyl-ATP pyrophosphohydrolase / phosphoribosyl-AMP cyclohydrolase [EC:3.6.1.31 3.5.4.19]
K02035	Rhodobacterales	Flavobacteriales	33	0	71	64	inf	2.57924e-08	8.27646e-08	ABC.PE.S; peptide/nickel transport system substrate-binding protein
K01817	Rhodobacterales	Flavobacteriales	32	1	71	64	28.8451	4.79391e-07	1.42207e-06	trpF; phosphoribosylanthranilate isomerase [EC:5.3.1.24]
K05807	Rhodobacterales	Flavobacteriales	30	3	71	64	9.01408	2.42131e-05	6.2958e-05	bamD; outer membrane protein assembly factor BamD
K01814	Rhodobacterales	Flavobacteriales	29	4	71	64	6.53521	0.000140318	0.000344832	hisA; phosphoribosylformimino-5-aminoimidazole carboxamide ribotide isomerase [EC:5.3.1.16]
K01761	Rhodobacterales	Flavobacteriales	2	31	71	64	0.0581554	3.26001e-07	9.72498e-07	E4.4.1.11; methionine-gamma-lyase [EC:4.4.1.11]
K00957	Rhodobacterales	Flavobacteriales	2	31	71	64	0.0581554	3.26001e-07	9.72498e-07	cysD; sulfate adenylyltransferase subunit 2 [EC:2.7.7.4]
K05349	Rhodobacterales	Flavobacteriales	0	33	71	64	0	9.43732e-10	3.36443e-09	bglX; beta-glucosidase [EC:3.2.1.21]
K01438	Rhodobacterales	Flavobacteriales	33	0	70	65	inf	1.05041e-08	3.50135e-08	argE; acetylornithine deacetylase [EC:3.5.1.16]
K01436	Rhodobacterales	Flavobacteriales	27	6	70	65	4.17857	0.00163805	0.00353392	K01436; amidohydrolase [EC:3.5.1.-]
K06136	Rhodobacterales	Flavobacteriales	5	28	70	65	0.165816	0.000146367	0.000359178	pqqB; pyrroloquinoline quinone biosynthesis protein B
K09158	Rhodobacterales	Flavobacteriales	0	33	70	65	0	1.29844e-09	4.60316e-09	K09158; uncharacterized protein
K00266	Rhodobacterales	Flavobacteriales	32	1	69	66	30.6087	1.86488e-07	5.68037e-07	gltD; glutamate synthase (NADPH) small chain [EC:1.4.1.13]
K01934	Rhodobacterales	Flavobacteriales	27	6	69	66	4.30435	0.00149592	0.00325377	MTHFS; 5-formyltetrahydrofolate cyclo-ligase [EC:6.3.3.2]
K02067	Rhodobacterales	Flavobacteriales	25	8	69	66	2.98913	0.0113396	0.0218943	mlaD, linM; phospholipid/cholesterol/gamma-HCH transport system substrate-binding protein
K03734	Rhodobacterales	Flavobacteriales	4	29	69	66	0.131934	2.96267e-05	7.63475e-05	apbE; FAD:protein FMN transferase [EC:2.7.1.180]
K00657	Rhodobacterales	Flavobacteriales	0	33	69	66	0	2.69957e-09	9.49628e-09	speG, SAT; diamine N-acetyltransferase [EC:2.3.1.57]
K13043	Rhodobacterales	Flavobacteriales	0	33	69	66	0	2.69957e-09	9.49628e-09	argF; N-succinyl-L-ornithine transcarbamylase [EC:2.1.3.11]
K02551	Rhodobacterales	Flavobacteriales	0	33	69	66	0	2.69957e-09	9.49628e-09	menD; 2-succinyl-5-enolpyruvyl-6-hydroxy-3-cyclohexene-1-carboxylate synthase [EC:2.2.1.9]
K05995	Rhodobacterales	Flavobacteriales	0	33	69	66	0	2.69957e-09	9.49628e-09	pepE; dipeptidase E [EC:3.4.13.21]
K01755	Rhodobacterales	Flavobacteriales	28	5	68	67	5.51765	0.000320666	0.000749242	argH, ASL; argininosuccinate lyase [EC:4.3.2.1]
K16087	Rhodobacterales	Flavobacteriales	1	32	68	67	0.0307904	7.58561e-08	2.3719e-07	TC.FEV.OM3, tbpA, hemR, lbpA, hpuB, bhuR, hugA, hmbR; hemoglobin/transferrin/lactoferrin receptor protein
K04751	Rhodobacterales	Flavobacteriales	31	2	67	68	15.7313	9.42157e-07	2.7588e-06	glnB; nitrogen regulatory protein P-II 1
K00930	Rhodobacterales	Flavobacteriales	31	2	67	68	15.7313	9.42157e-07	2.7588e-06	argB; acetylglutamate kinase [EC:2.7.2.8]
K02493	Rhodobacterales	Flavobacteriales	24	9	67	68	2.70647	0.0196039	0.0370853	hemK, prmC, HEMK; release factor glutamine methyltransferase [EC:2.1.1.297]
K00876	Rhodobacterales	Flavobacteriales	0	33	67	68	0	4.36185e-09	1.48033e-08	udk, UCK; uridine kinase [EC:2.7.1.48]
K08307	Rhodobacterales	Flavobacteriales	0	33	67	68	0	4.36185e-09	1.48033e-08	mltD, dniR; membrane-bound lytic murein transglycosylase D [EC:4.2.2.-]
K09808	Rhodobacterales	Flavobacteriales	30	3	66	69	10.4545	7.64551e-06	2.04825e-05	lolC_E; lipoprotein-releasing system permease protein
K06199	Rhodobacterales	Flavobacteriales	29	4	66	69	7.57955	2.96267e-05	7.63475e-05	crcB, FEX; fluoride exporter
K01258	Rhodobacterales	Flavobacteriales	8	25	66	69	0.334545	0.0113396	0.0218943	pepT; tripeptide aminopeptidase [EC:3.4.11.4]
K06975	Rhodobacterales	Flavobacteriales	3	30	66	69	0.104545	1.86857e-05	4.87052e-05	K06975; uncharacterized protein
K01322	Rhodobacterales	Flavobacteriales	0	33	66	69	0	8.79855e-09	2.9452e-08	PREP; prolyl oligopeptidase [EC:3.4.21.26]
K00956	Rhodobacterales	Flavobacteriales	0	33	66	69	0	8.79855e-09	2.9452e-08	cysN; sulfate adenylyltransferase subunit 1 [EC:2.7.7.4]
K01081	Rhodobacterales	Flavobacteriales	0	33	66	69	0	8.79855e-09	2.9452e-08	E3.1.3.5; 5'-nucleotidase [EC:3.1.3.5]
K03631	Rhodobacterales	Flavobacteriales	29	4	65	70	7.80769	2.52291e-05	6.55462e-05	recN; DNA repair protein RecN (Recombination protein N)
K13018	Rhodobacterales	Flavobacteriales	0	33	65	70	0	1.05041e-08	3.50135e-08	wbpD, wlbB; UDP-2-acetamido-3-amino-2,3-dideoxy-glucuronate N-acetyltransferase [EC:2.3.1.201]
K03584	Rhodobacterales	Flavobacteriales	31	2	64	71	17.1953	3.26001e-07	9.72498e-07	recO; DNA repair protein RecO (recombination protein O)
K01802	Rhodobacterales	Flavobacteriales	31	2	64	71	17.1953	3.26001e-07	9.72498e-07	E5.2.1.8; peptidylprolyl isomerase [EC:5.2.1.8]
K02904	Rhodobacterales	Flavobacteriales	29	4	64	71	8.04297	2.34055e-05	6.0908e-05	RP-L29, rpmC; large subunit ribosomal protein L29
K00145	Rhodobacterales	Flavobacteriales	29	4	64	71	8.04297	2.34055e-05	6.0908e-05	argC; N-acetyl-gamma-glutamyl-phosphate reductase [EC:1.2.1.38]
K03500	Rhodobacterales	Flavobacteriales	26	7	64	71	4.12054	0.00157531	0.00340088	rsmB, sun; 16S rRNA (cytosine967-C5)-methyltransferase [EC:2.1.1.176]
K03695	Rhodobacterales	Flavobacteriales	25	8	64	71	3.4668	0.00359693	0.0075951	clpB; ATP-dependent Clp protease ATP-binding subunit ClpB
K00641	Rhodobacterales	Flavobacteriales	1	32	64	71	0.034668	4.79391e-07	1.42207e-06	metX; homoserine O-acetyltransferase/O-succinyltransferase [EC:2.3.1.31 2.3.1.46]
K01277	Rhodobacterales	Flavobacteriales	0	33	64	71	0	2.57924e-08	8.27646e-08	DPP3; dipeptidyl-peptidase III [EC:3.4.14.4]
K03525	Rhodobacterales	Flavobacteriales	31	2	63	72	17.7143	2.85352e-07	8.5525e-07	coaX; type III pantothenate kinase [EC:2.7.1.33]
K00761	Rhodobacterales	Flavobacteriales	31	2	63	72	17.7143	2.85352e-07	8.5525e-07	upp, UPRT; uracil phosphoribosyltransferase [EC:2.4.2.9]
K02529	Rhodobacterales	Flavobacteriales	27	6	63	72	5.14286	0.000349491	0.000815393	lacI, galR; LacI family transcriptional regulator
K02517	Rhodobacterales	Flavobacteriales	25	8	63	72	3.57143	0.00328565	0.0069842	lpxL, htrB; Kdo2-lipid IVA lauroyltransferase [EC:2.3.1.241]
K02914	Rhodobacterales	Flavobacteriales	25	8	63	72	3.57143	0.00328565	0.0069842	RP-L34, MRPL34, rpmH; large subunit ribosomal protein L34
K16053	Rhodobacterales	Flavobacteriales	0	33	63	72	0	2.66915e-08	8.54772e-08	ybdG, mscM; miniconductance mechanosensitive channel
K01201	Rhodobacterales	Flavobacteriales	0	33	63	72	0	2.66915e-08	8.54772e-08	GBA, srfJ; glucosylceramidase [EC:3.2.1.45]
K03073	Rhodobacterales	Flavobacteriales	32	1	62	73	37.6774	1.86449e-08	6.189e-08	secE; preprotein translocase subunit SecE
K01940	Rhodobacterales	Flavobacteriales	28	5	62	73	6.59355	6.35777e-05	0.000158695	argG, ASS1; argininosuccinate synthase [EC:6.3.4.5]
K15866	Rhodobacterales	Flavobacteriales	27	6	62	73	5.29839	0.000188897	0.000461007	paaG; 2-(1,2-epoxy-1,2-dihydrophenyl)acetyl-CoA isomerase [EC:5.3.3.18]
K09164	Rhodobacterales	Flavobacteriales	0	33	62	73	0	3.20721e-08	1.02091e-07	K09164; uncharacterized protein
K06181	Rhodobacterales	Flavobacteriales	29	4	61	74	8.79508	9.28964e-06	2.46381e-05	rluE; 23S rRNA pseudouridine2457 synthase [EC:5.4.99.20]
K15460	Rhodobacterales	Flavobacteriales	0	33	61	74	0	7.1704e-08	2.24428e-07	yfiC, trmX; tRNA1Val (adenine37-N6)-methyltransferase [EC:2.1.1.223]
K16091	Rhodobacterales	Flavobacteriales	0	33	61	74	0	7.1704e-08	2.24428e-07	fecA; Fe(3+) dicitrate transport protein
K03625	Rhodobacterales	Flavobacteriales	29	4	60	75	9.0625	4.27905e-06	1.1812e-05	nusB; N utilization substance protein B
K02113	Rhodobacterales	Flavobacteriales	29	4	60	75	9.0625	4.27905e-06	1.1812e-05	ATPF1D, atpH; F-type H+-transporting ATPase subunit delta
K02341	Rhodobacterales	Flavobacteriales	26	7	60	75	4.64286	0.000415312	0.000963108	holB; DNA polymerase III subunit delta' [EC:2.7.7.7]
K01911	Rhodobacterales	Flavobacteriales	0	33	60	75	0	7.65604e-08	2.39157e-07	menE; O-succinylbenzoic acid---CoA ligase [EC:6.2.1.26]
K03719	Rhodobacterales	Flavobacteriales	32	1	59	76	41.2203	5.20294e-09	1.76014e-08	lrp; Lrp/AsnC family transcriptional regulator, leucine-responsive regulatory protein
K01809	Rhodobacterales	Flavobacteriales	1	32	59	76	0.0402542	3.03131e-06	8.44096e-06	manA, MPI; mannose-6-phosphate isomerase [EC:5.3.1.8]
K01607	Rhodobacterales	Flavobacteriales	31	2	58	77	20.5776	3.16442e-08	1.00931e-07	pcaC; 4-carboxymuconolactone decarboxylase [EC:4.1.1.44]
K10764	Rhodobacterales	Flavobacteriales	29	4	58	77	9.625	3.42843e-06	9.50515e-06	metZ; O-succinylhomoserine sulfhydrylase [EC:2.5.1.-]
K06999	Rhodobacterales	Flavobacteriales	29	4	58	77	9.625	3.42843e-06	9.50515e-06	K06999; phospholipase/carboxylesterase
K03570	Rhodobacterales	Flavobacteriales	28	5	58	77	7.43448	1.21818e-05	3.21746e-05	mreC; rod shape-determining protein MreC
K00912	Rhodobacterales	Flavobacteriales	28	5	58	77	7.43448	1.21818e-05	3.21746e-05	lpxK; tetraacyldisaccharide 4'-kinase [EC:2.7.1.130]
K16211	Rhodobacterales	Flavobacteriales	0	33	58	77	0	1.89716e-07	5.76215e-07	malY, malT; maltose/moltooligosaccharide transporter
K02477	Rhodobacterales	Flavobacteriales	0	33	58	77	0	1.89716e-07	5.76215e-07	K02477; two-component system, LytTR family, response regulator
K03536	Rhodobacterales	Flavobacteriales	33	0	57	78	inf	4.56566e-11	1.82626e-10	rnpA; ribonuclease P protein component [EC:3.1.26.5]
K00759	Rhodobacterales	Flavobacteriales	27	6	57	78	6.15789	6.63531e-05	0.000165233	APRT, apt; adenine phosphoribosyltransferase [EC:2.4.2.7]
K07019	Rhodobacterales	Flavobacteriales	0	33	57	78	0	2.10508e-07	6.36932e-07	K07019; uncharacterized protein
K03744	Rhodobacterales	Flavobacteriales	0	33	57	78	0	2.10508e-07	6.36932e-07	lemA; LemA protein
K11065	Rhodobacterales	Flavobacteriales	0	33	56	79	0	4.83293e-07	1.43231e-06	tpx; thiol peroxidase, atypical 2-Cys peroxiredoxin [EC:1.11.1.15]
K03292	Rhodobacterales	Flavobacteriales	22	11	55	80	2.90909	0.0106896	0.0207022	TC.GPH; glycoside/pentoside/hexuronide:cation symporter, GPH family
K07038	Rhodobacterales	Flavobacteriales	1	32	55	80	0.0454545	7.57126e-06	2.03007e-05	K07038; inner membrane protein
K14393	Rhodobacterales	Flavobacteriales	1	32	55	80	0.0454545	7.57126e-06	2.03007e-05	actP; cation/acetate symporter
K14445	Rhodobacterales	Flavobacteriales	0	33	55	80	0	4.85415e-07	1.43726e-06	SLC13A2_3_5; solute carrier family 13 (sodium-dependent dicarboxylate transporter), member 2/3/5
K03589	Rhodobacterales	Flavobacteriales	22	11	54	81	3	0.00662502	0.013636	ftsQ; cell division protein FtsQ
K07552	Rhodobacterales	Flavobacteriales	29	4	53	82	11.217	3.81987e-07	1.13631e-06	bcr, tcaB; MFS transporter, DHA1 family, multidrug resistance protein
K03524	Rhodobacterales	Flavobacteriales	25	8	53	82	4.83491	0.00018601	0.000454311	birA; BirA family transcriptional regulator, biotin operon repressor / biotin---[acetyl-CoA-carboxylase] ligase [EC:6.3.4.15]
K06188	Rhodobacterales	Flavobacteriales	5	28	53	82	0.27628	0.00833234	0.0163359	aqpZ; aquaporin Z
K06950	Rhodobacterales	Flavobacteriales	2	31	53	82	0.0998174	0.000132855	0.000326744	K06950; uncharacterized protein
K00263	Rhodobacterales	Flavobacteriales	1	32	53	82	0.0483491	1.60447e-05	4.18901e-05	E1.4.1.9; leucine dehydrogenase [EC:1.4.1.9]
K03606	Rhodobacterales	Flavobacteriales	0	33	53	82	0	1.14119e-06	3.26642e-06	wcaJ; putative colanic acid biosysnthesis UDP-glucose lipid carrier transferase
K08998	Rhodobacterales	Flavobacteriales	26	7	52	83	5.92857	3.3345e-05	8.57905e-05	K08998; uncharacterized protein
K04565	Rhodobacterales	Flavobacteriales	2	31	52	83	0.102978	0.000146382	0.000359178	SOD1; superoxide dismutase, Cu-Zn family [EC:1.15.1.1]
K07017	Rhodobacterales	Flavobacteriales	0	33	52	83	0	1.21527e-06	3.46907e-06	K07017; uncharacterized protein
K09966	Rhodobacterales	Flavobacteriales	29	4	51	84	11.9412	1.39087e-07	4.31509e-07	K09966; uncharacterized protein
K00500	Rhodobacterales	Flavobacteriales	1	32	51	84	0.0514706	3.41065e-05	8.7608e-05	phhA, PAH; phenylalanine-4-hydroxylase [EC:1.14.16.1]
K00691	Rhodobacterales	Flavobacteriales	0	33	51	84	0	2.70976e-06	7.59881e-06	mapA; maltose phosphorylase [EC:2.4.1.8]
K00864	Rhodobacterales	Flavobacteriales	30	3	50	85	17	1.02773e-08	3.43295e-08	glpK, GK; glycerol kinase [EC:2.7.1.30]
K13051	Rhodobacterales	Flavobacteriales	5	28	50	85	0.303571	0.0217095	0.0410198	iaaA, ASRGL1; beta-aspartyl-peptidase (threonine type) [EC:3.4.19.5]
K02564	Rhodobacterales	Flavobacteriales	3	30	50	85	0.17	0.00150431	0.00326534	nagB, GNPDA; glucosamine-6-phosphate deaminase [EC:3.5.99.6]
K07461	Rhodobacterales	Flavobacteriales	3	30	50	85	0.17	0.00150431	0.00326534	K07461; putative endonuclease
K02473	Rhodobacterales	Flavobacteriales	1	32	50	85	0.053125	3.60834e-05	9.23188e-05	wbpP; UDP-N-acetylglucosamine 4-epimerase [EC:5.1.3.7]
K08641	Rhodobacterales	Flavobacteriales	0	33	50	85	0	2.66482e-06	7.47937e-06	vanX; zinc D-Ala-D-Ala dipeptidase [EC:3.4.13.22]
K02217	Rhodobacterales	Flavobacteriales	0	33	50	85	0	2.66482e-06	7.47937e-06	ftnA, ftn; ferritin [EC:1.16.3.2]
K20866	Rhodobacterales	Flavobacteriales	0	33	50	85	0	2.66482e-06	7.47937e-06	yihX; glucose-1-phosphatase [EC:3.1.3.10]
K07094	Rhodobacterales	Flavobacteriales	0	33	50	85	0	2.66482e-06	7.47937e-06	pcrB; putative glycerol-1-phosphate prenyltransferase [EC:2.5.1.-]
K02440	Rhodobacterales	Flavobacteriales	0	33	50	85	0	2.66482e-06	7.47937e-06	GLPF; glycerol uptake facilitator protein
K01838	Rhodobacterales	Flavobacteriales	0	33	50	85	0	2.66482e-06	7.47937e-06	pgmB; beta-phosphoglucomutase [EC:5.4.2.6]
K03773	Rhodobacterales	Flavobacteriales	0	33	50	85	0	2.66482e-06	7.47937e-06	fklB; FKBP-type peptidyl-prolyl cis-trans isomerase FklB [EC:5.2.1.8]
K03635	Rhodobacterales	Flavobacteriales	32	1	49	86	56.1633	3.93645e-11	1.58055e-10	MOCS2B, moaE; molybdopterin synthase catalytic subunit [EC:2.8.1.12]
K00556	Rhodobacterales	Flavobacteriales	0	33	49	86	0	2.99887e-06	8.37262e-06	trmH; tRNA (guanosine-2'-O-)-methyltransferase [EC:2.1.1.34]
K03637	Rhodobacterales	Flavobacteriales	29	4	48	87	13.1406	3.7898e-08	1.18969e-07	moaC, CNX3; cyclic pyranopterin monophosphate synthase [EC:4.6.1.17]
K01749	Rhodobacterales	Flavobacteriales	28	5	48	87	10.15	3.32096e-07	9.89753e-07	hemC, HMBS; hydroxymethylbilane synthase [EC:2.5.1.61]
K01256	Rhodobacterales	Flavobacteriales	27	6	48	87	8.15625	1.58071e-06	4.48009e-06	pepN; aminopeptidase N [EC:3.4.11.2]
K01433	Rhodobacterales	Flavobacteriales	2	31	48	87	0.116935	0.000525215	0.00120853	purU; formyltetrahydrofolate deformylase [EC:3.5.1.10]
K19222	Rhodobacterales	Flavobacteriales	0	33	48	87	0	5.88663e-06	1.61933e-05	menI, DHNAT; 1,4-dihydroxy-2-naphthoyl-CoA hydrolase [EC:3.1.2.28]
K09793	Rhodobacterales	Flavobacteriales	0	33	48	87	0	5.88663e-06	1.61933e-05	K09793; uncharacterized protein
K09954	Rhodobacterales	Flavobacteriales	0	33	48	87	0	5.88663e-06	1.61933e-05	K09954; uncharacterized protein
K03767	Rhodobacterales	Flavobacteriales	2	31	47	88	0.120796	0.000573018	0.00131377	PPIA; peptidyl-prolyl cis-trans isomerase A (cyclophilin A) [EC:5.2.1.8]
K06889	Rhodobacterales	Flavobacteriales	1	32	47	88	0.0585106	8.02886e-05	0.000199311	K06889; uncharacterized protein
K12373	Rhodobacterales	Flavobacteriales	0	33	47	88	0	6.20235e-06	1.70471e-05	HEXA_B; hexosaminidase [EC:3.2.1.52]
K15034	Rhodobacterales	Flavobacteriales	29	4	46	89	14.0272	2.09097e-08	6.93355e-08	yaeJ; ribosome-associated protein
K09760	Rhodobacterales	Flavobacteriales	28	5	46	89	10.8348	1.18739e-07	3.69101e-07	rmuC; DNA recombination protein RmuC
K07263	Rhodobacterales	Flavobacteriales	26	7	46	89	7.18634	3.85723e-06	1.06754e-05	pqqL; zinc protease [EC:3.4.24.-]
K02611	Rhodobacterales	Flavobacteriales	19	14	46	89	2.62578	0.0167247	0.0318853	paaC; ring-1,2-phenylacetyl-CoA epoxidase subunit PaaC [EC:1.14.13.149]
K07116	Rhodobacterales	Flavobacteriales	0	33	46	89	0	1.30155e-05	3.42059e-05	pvdQ, quiP; acyl-homoserine-lactone acylase [EC:3.5.1.97]
K06888	Rhodobacterales	Flavobacteriales	0	33	46	89	0	1.30155e-05	3.42059e-05	K06888; uncharacterized protein
K09011	Rhodobacterales	Flavobacteriales	0	33	46	89	0	1.30155e-05	3.42059e-05	cimA; (R)-citramalate synthase [EC:2.3.1.182]
K01585	Rhodobacterales	Flavobacteriales	0	33	46	89	0	1.30155e-05	3.42059e-05	speA; arginine decarboxylase [EC:4.1.1.19]
K13990	Rhodobacterales	Flavobacteriales	0	33	46	89	0	1.30155e-05	3.42059e-05	FTCD; glutamate formiminotransferase / formiminotetrahydrofolate cyclodeaminase [EC:2.1.2.5 4.3.1.4]
K06013	Rhodobacterales	Flavobacteriales	0	33	46	89	0	1.30155e-05	3.42059e-05	STE24; STE24 endopeptidase [EC:3.4.24.84]
K02433	Rhodobacterales	Flavobacteriales	32	1	45	90	64	3.94005e-12	1.72343e-11	gatA, QRSL1; aspartyl-tRNA(Asn)/glutamyl-tRNA(Gln) amidotransferase subunit A [EC:6.3.5.6 6.3.5.7]
K01966	Rhodobacterales	Flavobacteriales	31	2	45	90	31	7.65362e-11	2.94655e-10	PCCB, pccB; propionyl-CoA carboxylase beta chain [EC:6.4.1.3 2.1.3.15]
K01082	Rhodobacterales	Flavobacteriales	30	3	45	90	20	1.13269e-09	4.03355e-09	cysQ, MET22, BPNT1; 3'(2'), 5'-bisphosphate nucleotidase [EC:3.1.3.7]
K02615	Rhodobacterales	Flavobacteriales	2	31	44	91	0.133431	0.00183039	0.00393551	paaJ; 3-oxo-5,6-didehydrosuberyl-CoA/3-oxoadipyl-CoA thiolase [EC:2.3.1.223 2.3.1.174]
K02361	Rhodobacterales	Flavobacteriales	0	33	44	91	0	1.44322e-05	3.77732e-05	entC; isochorismate synthase [EC:5.4.4.2]
K01507	Rhodobacterales	Flavobacteriales	0	33	44	91	0	1.44322e-05	3.77732e-05	ppa; inorganic pyrophosphatase [EC:3.6.1.1]
K01965	Rhodobacterales	Flavobacteriales	30	3	43	92	21.3953	7.23119e-10	2.60421e-09	PCCA, pccA; propionyl-CoA carboxylase alpha chain [EC:6.4.1.3]
K03558	Rhodobacterales	Flavobacteriales	27	6	43	92	9.62791	2.40083e-07	7.21612e-07	cvpA; membrane protein required for colicin V production
K01619	Rhodobacterales	Flavobacteriales	24	9	43	92	5.70543	4.30046e-05	0.000108021	deoC, DERA; deoxyribose-phosphate aldolase [EC:4.1.2.4]
K15736	Rhodobacterales	Flavobacteriales	0	33	43	92	0	2.67411e-05	6.93045e-05	lhgO; L-2-hydroxyglutarate oxidase [EC:1.1.3.-]
K14287	Rhodobacterales	Flavobacteriales	0	33	43	92	0	2.67411e-05	6.93045e-05	ybdL; methionine transaminase [EC:2.6.1.88]
K02843	Rhodobacterales	Flavobacteriales	0	33	43	92	0	2.67411e-05	6.93045e-05	waaF, rfaF; heptosyltransferase II [EC:2.4.-.-]
K01480	Rhodobacterales	Flavobacteriales	33	0	42	93	inf	1.88068e-14	9.22928e-14	speB; agmatinase [EC:3.5.3.11]
K03281	Rhodobacterales	Flavobacteriales	26	7	42	93	8.22449	8.23162e-07	2.42151e-06	TC.CIC; chloride channel protein, CIC family
K00219	Rhodobacterales	Flavobacteriales	20	13	42	93	3.40659	0.00239042	0.00510512	fadH; 2,4-dienoyl-CoA reductase (NADPH2) [EC:1.3.1.34]
K03169	Rhodobacterales	Flavobacteriales	2	31	42	93	0.142857	0.00335266	0.00711238	topB; DNA topoisomerase III [EC:5.99.1.2]
K07386	Rhodobacterales	Flavobacteriales	0	33	42	93	0	2.84544e-05	7.36249e-05	pepO; putative endopeptidase [EC:3.4.24.-]
K00809	Rhodobacterales	Flavobacteriales	0	33	42	93	0	2.84544e-05	7.36249e-05	DHPS, dys; deoxyhypusine synthase [EC:2.5.1.46]
K03271	Rhodobacterales	Flavobacteriales	0	33	40	95	0	5.60315e-05	0.000140079	gmhA, lpcA; D-sedoheptulose 7-phosphate isomerase [EC:5.3.1.28]
K09940	Rhodobacterales	Flavobacteriales	0	33	40	95	0	5.60315e-05	0.000140079	K09940; uncharacterized protein
K00104	Rhodobacterales	Flavobacteriales	28	5	39	96	13.7846	8.65785e-09	2.90728e-08	glcD; glycolate oxidase [EC:1.1.3.15]
K02303	Rhodobacterales	Flavobacteriales	25	8	39	96	7.69231	1.47765e-06	4.19174e-06	cobA; uroporphyrin-III C-methyltransferase [EC:2.1.1.107]
K00847	Rhodobacterales	Flavobacteriales	24	9	39	96	6.5641	5.6215e-06	1.55042e-05	E2.7.1.4, scrK; fructokinase [EC:2.7.1.4]
K01434	Rhodobacterales	Flavobacteriales	22	11	39	96	4.92308	9.23967e-05	0.000229011	E3.5.1.11; penicillin amidase [EC:3.5.1.11]
K06978	Rhodobacterales	Flavobacteriales	21	12	39	96	4.30769	0.000420218	0.00096903	K06978; uncharacterized protein
K01791	Rhodobacterales	Flavobacteriales	2	31	39	96	0.158809	0.00581222	0.0119941	wecB; UDP-N-acetylglucosamine 2-epimerase (non-hydrolysing) [EC:5.1.3.14]
K15383	Rhodobacterales	Flavobacteriales	1	32	39	96	0.0769231	0.0010368	0.00235838	K15383; MtN3 and saliva related transmembrane protein
K00392	Rhodobacterales	Flavobacteriales	0	33	39	96	0	0.000113744	0.000280176	sir; sulfite reductase (ferredoxin) [EC:1.8.7.1]
K02435	Rhodobacterales	Flavobacteriales	33	0	38	97	inf	1.73191e-15	8.98446e-15	gatC, GATC; aspartyl-tRNA(Asn)/glutamyl-tRNA(Gln) amidotransferase subunit C [EC:6.3.5.6 6.3.5.7]
K02379	Rhodobacterales	Flavobacteriales	32	1	38	97	81.6842	7.98142e-14	3.85143e-13	fdhD; FdhD protein
K00123	Rhodobacterales	Flavobacteriales	30	3	38	97	25.5263	2.77603e-11	1.1217e-10	fdoG, fdhF, fdwA; formate dehydrogenase major subunit [EC:1.17.1.9]
K06959	Rhodobacterales	Flavobacteriales	3	30	38	97	0.255263	0.0235462	0.0443584	tex; protein Tex
K03818	Rhodobacterales	Flavobacteriales	1	32	38	97	0.0797697	0.00106965	0.00242272	wcaF; putative colanic acid biosynthesis acetyltransferase WcaF [EC:2.3.1.-]
K03768	Rhodobacterales	Flavobacteriales	1	32	38	97	0.0797697	0.00106965	0.00242272	PPIB, ppiB; peptidyl-prolyl cis-trans isomerase B (cyclophilin B) [EC:5.2.1.8]
K08289	Rhodobacterales	Flavobacteriales	0	33	38	97	0	0.000110003	0.00027138	purT; phosphoribosylglycinamide formyltransferase 2 [EC:2.1.2.2]
K00849	Rhodobacterales	Flavobacteriales	0	33	38	97	0	0.000110003	0.00027138	galK; galactokinase [EC:2.7.1.6]
K02304	Rhodobacterales	Flavobacteriales	0	33	38	97	0	0.000110003	0.00027138	MET8; precorrin-2 dehydrogenase / sirohydrochlorin ferrochelatase [EC:1.3.1.76 4.99.1.4]
K02372	Rhodobacterales	Flavobacteriales	25	8	37	98	8.27703	4.90485e-07	1.45092e-06	fabZ; 3-hydroxyacyl-[acyl-carrier-protein] dehydratase [EC:4.2.1.59]
K01426	Rhodobacterales	Flavobacteriales	24	9	37	98	7.06306	3.36778e-06	9.35332e-06	E3.5.1.4, amiE; amidase [EC:3.5.1.4]
K02614	Rhodobacterales	Flavobacteriales	17	16	37	98	2.81419	0.0119488	0.0230426	paaI; acyl-CoA thioesterase [EC:3.1.2.-]
K01012	Rhodobacterales	Flavobacteriales	1	32	37	98	0.0827703	0.0019258	0.00413228	bioB; biotin synthase [EC:2.8.1.6]
K03750	Rhodobacterales	Flavobacteriales	33	0	36	99	inf	4.89953e-16	2.63184e-15	moeA; molybdopterin molybdotransferase [EC:2.10.1.1]
K01759	Rhodobacterales	Flavobacteriales	32	1	36	99	88	2.36881e-14	1.1589e-13	GLO1, gloA; lactoylglutathione lyase [EC:4.4.1.5]
K03639	Rhodobacterales	Flavobacteriales	30	3	36	99	27.5	9.07214e-12	3.74182e-11	moaA, CNX2; GTP 3',8-cyclase [EC:4.1.99.22]
K01625	Rhodobacterales	Flavobacteriales	29	4	36	99	19.9375	1.07625e-10	4.11851e-10	eda; 2-dehydro-3-deoxyphosphogluconate aldolase / (4S)-4-hydroxy-2-oxoglutarate aldolase [EC:4.1.2.14 4.1.3.42]
K00860	Rhodobacterales	Flavobacteriales	2	31	36	99	0.177419	0.0101014	0.0196347	cysC; adenylylsulfate kinase [EC:2.7.1.25]
K01259	Rhodobacterales	Flavobacteriales	32	1	35	100	91.4286	1.26611e-14	6.40099e-14	pip; proline iminopeptidase [EC:3.4.11.5]
K00111	Rhodobacterales	Flavobacteriales	31	2	35	100	44.2857	3.11873e-13	1.43525e-12	glpA, glpD; glycerol-3-phosphate dehydrogenase [EC:1.1.5.3]
K01273	Rhodobacterales	Flavobacteriales	29	4	35	100	20.7143	6.18788e-11	2.46276e-10	DPEP; membrane dipeptidase [EC:3.4.13.19]
K03724	Rhodobacterales	Flavobacteriales	19	14	35	100	3.87755	0.00080618	0.00183906	lhr; ATP-dependent helicase Lhr and Lhr-like helicase [EC:3.6.4.-]
K03921	Rhodobacterales	Flavobacteriales	0	33	35	100	0	0.000224665	0.000531931	FAB2, SSI2, desA1; acyl-[acyl-carrier-protein] desaturase [EC:1.14.19.2 1.14.19.11 1.14.19.26]
K08097	Rhodobacterales	Flavobacteriales	0	33	35	100	0	0.000224665	0.000531931	comA; phosphosulfolactate synthase [EC:4.4.1.19]
K07302	Rhodobacterales	Flavobacteriales	16	17	34	101	2.79585	0.0113385	0.0218943	iorA; isoquinoline 1-oxidoreductase subunit alpha [EC:1.3.99.16]
K12658	Rhodobacterales	Flavobacteriales	1	32	34	101	0.0928309	0.00343557	0.00728342	lhpA; 4-hydroxyproline epimerase [EC:5.1.1.8]
K00833	Rhodobacterales	Flavobacteriales	0	33	34	101	0	0.000416438	0.000963108	bioA; adenosylmethionine---8-amino-7-oxononanoate aminotransferase [EC:2.6.1.62]
K02106	Rhodobacterales	Flavobacteriales	0	33	34	101	0	0.000416438	0.000963108	atoE; short-chain fatty acids transporter
K00886	Rhodobacterales	Flavobacteriales	0	33	34	101	0	0.000416438	0.000963108	ppgK; polyphosphate glucokinase [EC:2.7.1.63]
K07175	Rhodobacterales	Flavobacteriales	0	33	34	101	0	0.000416438	0.000963108	phoH2; PhoH-like ATPase
K01501	Rhodobacterales	Flavobacteriales	0	33	34	101	0	0.000416438	0.000963108	E3.5.5.1; nitrilase [EC:3.5.5.1]
K01935	Rhodobacterales	Flavobacteriales	0	33	34	101	0	0.000416438	0.000963108	bioD; dethiobiotin synthetase [EC:6.3.3.3]
K03636	Rhodobacterales	Flavobacteriales	33	0	33	102	inf	6.67684e-17	3.79827e-16	moaD, cysO; sulfur-carrier protein
K00788	Rhodobacterales	Flavobacteriales	29	4	33	102	22.4091	1.96608e-11	7.97465e-11	thiE; thiamine-phosphate pyrophosphorylase [EC:2.5.1.3]
K00285	Rhodobacterales	Flavobacteriales	28	5	33	102	17.3091	1.99354e-10	7.5023e-10	dadA; D-amino-acid dehydrogenase [EC:1.4.5.1]
K03527	Rhodobacterales	Flavobacteriales	28	5	33	102	17.3091	1.99354e-10	7.5023e-10	ispH, lytB; 4-hydroxy-3-methylbut-2-en-1-yl diphosphate reductase [EC:1.17.7.4]
K01241	Rhodobacterales	Flavobacteriales	26	7	33	102	11.4805	1.18827e-08	3.95676e-08	amn; AMP nucleosidase [EC:3.2.2.4]
K17686	Rhodobacterales	Flavobacteriales	19	14	33	102	4.19481	0.000563747	0.00129625	copA, ATP7; Cu+-exporting ATPase [EC:3.6.3.54]
K15977	Rhodobacterales	Flavobacteriales	17	16	33	102	3.28409	0.004976	0.0103898	K15977; putative oxidoreductase
K01991	Rhodobacterales	Flavobacteriales	16	17	33	102	2.90909	0.0098494	0.0191918	wza, gfcE; polysaccharide biosynthesis/export protein
K00507	Rhodobacterales	Flavobacteriales	2	31	33	102	0.199413	0.0175286	0.0332981	SCD, desC; stearoyl-CoA desaturase (Delta-9 desaturase) [EC:1.14.19.1]
K08994	Rhodobacterales	Flavobacteriales	1	32	33	102	0.0965909	0.00361459	0.00762733	yneE, BEST; ion channel-forming bestrophin family protein
K03274	Rhodobacterales	Flavobacteriales	0	33	33	102	0	0.000419823	0.000968822	gmhD, rfaD; ADP-L-glycero-D-manno-heptose 6-epimerase [EC:5.1.3.20]
K16052	Rhodobacterales	Flavobacteriales	0	33	33	102	0	0.000419823	0.000968822	ynaI, mscMJ; MscS family membrane protein
K08972	Rhodobacterales	Flavobacteriales	0	33	33	102	0	0.000419823	0.000968822	K08972; putative membrane protein
K00760	Rhodobacterales	Flavobacteriales	28	5	32	103	18.025	1.12828e-10	4.30726e-10	hprT, hpt, HPRT1; hypoxanthine phosphoribosyltransferase [EC:2.4.2.8]
K02434	Rhodobacterales	Flavobacteriales	28	5	32	103	18.025	1.12828e-10	4.30726e-10	gatB, PET112; aspartyl-tRNA(Asn)/glutamyl-tRNA(Gln) amidotransferase subunit B [EC:6.3.5.6 6.3.5.7]
K03526	Rhodobacterales	Flavobacteriales	26	7	32	103	11.9554	7.07348e-09	2.37776e-08	gcpE, ispG; (E)-4-hydroxy-3-methylbut-2-enyl-diphosphate synthase [EC:1.17.7.1 1.17.7.3]
K02959	Rhodobacterales	Flavobacteriales	21	12	32	103	5.63281	3.61302e-05	9.23188e-05	RP-S16, MRPS16, rpsP; small subunit ribosomal protein S16
K01770	Rhodobacterales	Flavobacteriales	1	32	32	103	0.100586	0.00606871	0.012499	ispF; 2-C-methyl-D-erythritol 2,4-cyclodiphosphate synthase [EC:4.6.1.12]
K06177	Rhodobacterales	Flavobacteriales	28	5	31	104	18.7871	6.29294e-11	2.50144e-10	rluA; tRNA pseudouridine32 synthase / 23S rRNA pseudouridine746 synthase [EC:5.4.99.28 5.4.99.29]
K00099	Rhodobacterales	Flavobacteriales	26	7	31	104	12.4608	4.15122e-09	1.41186e-08	dxr; 1-deoxy-D-xylulose-5-phosphate reductoisomerase [EC:1.1.1.267]
K06969	Rhodobacterales	Flavobacteriales	25	8	31	104	10.4839	2.69141e-08	8.61034e-08	rlmI; 23S rRNA (cytosine1962-C5)-methyltransferase [EC:2.1.1.191]
K01476	Rhodobacterales	Flavobacteriales	24	9	31	104	8.94624	1.53374e-07	4.75371e-07	E3.5.3.1, rocF, arg; arginase [EC:3.5.3.1]
K08679	Rhodobacterales	Flavobacteriales	16	17	31	104	3.1575	0.0050143	0.0104629	E5.1.3.6; UDP-glucuronate 4-epimerase [EC:5.1.3.6]
K06201	Rhodobacterales	Flavobacteriales	0	33	31	104	0	0.000779858	0.00178384	cutC; copper homeostasis protein
K03752	Rhodobacterales	Flavobacteriales	30	3	30	105	35	2.29518e-13	1.0624e-12	mobA; molybdenum cofactor guanylyltransferase [EC:2.7.7.77]
K01011	Rhodobacterales	Flavobacteriales	29	4	30	105	25.375	3.1603e-12	1.38427e-11	TST, MPST, sseA; thiosulfate/3-mercaptopyruvate sulfurtransferase [EC:2.8.1.1 2.8.1.2]
K07313	Rhodobacterales	Flavobacteriales	25	8	30	105	10.9375	1.59704e-08	5.31233e-08	pphA; serine/threonine protein phosphatase 1 [EC:3.1.3.16]
K07160	Rhodobacterales	Flavobacteriales	22	11	30	105	7	3.182e-06	8.84508e-06	K07160; UPF0271 protein
K01372	Rhodobacterales	Flavobacteriales	0	33	30	105	0	0.00151764	0.00327861	BLMH, pepC; bleomycin hydrolase [EC:3.4.22.40]
K05979	Rhodobacterales	Flavobacteriales	0	33	30	105	0	0.00151764	0.00327861	comB; 2-phosphosulfolactate phosphatase [EC:3.1.3.71]
K03772	Rhodobacterales	Flavobacteriales	0	33	30	105	0	0.00151764	0.00327861	fkpA; FKBP-type peptidyl-prolyl cis-trans isomerase FkpA [EC:5.2.1.8]
K03790	Rhodobacterales	Flavobacteriales	33	0	29	106	inf	3.79088e-18	2.27453e-17	rimJ; [ribosomal protein S5]-alanine N-acetyltransferase [EC:2.3.1.267]
K01560	Rhodobacterales	Flavobacteriales	32	1	29	106	116.966	2.1767e-16	1.18933e-15	E3.8.1.2; 2-haloacid dehalogenase [EC:3.8.1.2]
K09747	Rhodobacterales	Flavobacteriales	31	2	29	106	56.6552	6.2203e-15	3.18528e-14	K09747; uncharacterized protein
K01938	Rhodobacterales	Flavobacteriales	29	4	29	106	26.5	1.66487e-12	7.35318e-12	fhs; formate--tetrahydrofolate ligase [EC:6.3.4.3]
K01752	Rhodobacterales	Flavobacteriales	27	6	29	106	16.4483	1.73328e-10	6.56169e-10	E4.3.1.17, sdaA, sdaB, tdcG; L-serine dehydratase [EC:4.3.1.17]
K00854	Rhodobacterales	Flavobacteriales	22	11	29	106	7.31034	1.43396e-06	4.07144e-06	xylB, XYLB; xylulokinase [EC:2.7.1.17]
K00499	Rhodobacterales	Flavobacteriales	1	32	29	106	0.114224	0.0106094	0.0205719	CMO; choline monooxygenase [EC:1.14.15.7]
K13019	Rhodobacterales	Flavobacteriales	0	33	29	106	0	0.00143843	0.00313303	wbpI, wlbD; UDP-GlcNAc3NAcA epimerase [EC:5.1.3.23]
K00640	Rhodobacterales	Flavobacteriales	27	6	28	107	17.1964	9.45458e-11	3.62236e-10	cysE; serine O-acetyltransferase [EC:2.3.1.30]
K01805	Rhodobacterales	Flavobacteriales	24	9	28	107	10.1905	3.30963e-08	1.05246e-07	xylA; xylose isomerase [EC:5.3.1.5]
K05886	Rhodobacterales	Flavobacteriales	0	33	28	107	0	0.00151451	0.00327851	sdh; serine 3-dehydrogenase (NADP+) [EC:1.1.1.276]
K06175	Rhodobacterales	Flavobacteriales	0	33	28	107	0	0.00151451	0.00327851	truC; tRNA pseudouridine65 synthase [EC:5.4.99.26]
K01281	Rhodobacterales	Flavobacteriales	0	33	28	107	0	0.00151451	0.00327851	pepX; X-Pro dipeptidyl-peptidase [EC:3.4.14.11]
K19714	Rhodobacterales	Flavobacteriales	0	33	28	107	0	0.00151451	0.00327851	kdnB; 3-deoxy-alpha-D-manno-octulosonate 8-oxidase [EC:1.1.3.48]
K03574	Rhodobacterales	Flavobacteriales	33	0	27	108	inf	8.13906e-19	5.22873e-18	mutT, NUDT15, MTH2; 8-oxo-dGTP diphosphatase [EC:3.6.1.55]
K03311	Rhodobacterales	Flavobacteriales	0	33	27	108	0	0.00263162	0.00561272	TC.LIVCS; branched-chain amino acid:cation transporter, LIVCS family
K06890	Rhodobacterales	Flavobacteriales	31	2	26	109	64.9808	7.00274e-16	3.73011e-15	K06890; uncharacterized protein
K09690	Rhodobacterales	Flavobacteriales	0	33	26	109	0	0.00269684	0.00574026	ABC-2.LPSE.P; lipopolysaccharide transport system permease protein
K09516	Rhodobacterales	Flavobacteriales	0	33	26	109	0	0.00269684	0.00574026	RETSAT; all-trans-retinol 13,14-reductase [EC:1.3.99.23]
K00135	Rhodobacterales	Flavobacteriales	32	1	25	110	140.8	1.02629e-17	6.1346e-17	gabD; succinate-semialdehyde dehydrogenase / glutarate-semialdehyde dehydrogenase [EC:1.2.1.16 1.2.1.79 1.2.1.20]
K00344	Rhodobacterales	Flavobacteriales	31	2	25	110	68.2	3.25005e-16	1.75768e-15	qor, CRYZ; NADPH2:quinone reductase [EC:1.6.5.5]
K01486	Rhodobacterales	Flavobacteriales	28	5	25	110	24.64	1.33433e-12	5.95117e-12	ade; adenine deaminase [EC:3.5.4.2]
K16066	Rhodobacterales	Flavobacteriales	0	33	25	110	0	0.00477109	0.00997505	ydfG; 3-hydroxy acid dehydrogenase / malonic semialdehyde reductase [EC:1.1.1.381 1.1.1.-]
K12339	Rhodobacterales	Flavobacteriales	0	33	25	110	0	0.00477109	0.00997505	cysM; S-sulfo-L-cysteine synthase (O-acetyl-L-serine-dependent) [EC:2.5.1.144]
K13016	Rhodobacterales	Flavobacteriales	0	33	25	110	0	0.00477109	0.00997505	wbpB; UDP-N-acetyl-2-amino-2-deoxyglucuronate dehydrogenase [EC:1.1.1.335]
K06147	Rhodobacterales	Flavobacteriales	33	0	24	111	inf	6.95697e-20	4.8837e-19	ABCB-BAC; ATP-binding cassette, subfamily B, bacterial
K01816	Rhodobacterales	Flavobacteriales	0	33	24	111	0	0.00477109	0.00997505	hyi, gip; hydroxypyruvate isomerase [EC:5.3.1.22]
K01206	Rhodobacterales	Flavobacteriales	0	33	24	111	0	0.00477109	0.00997505	FUCA; alpha-L-fucosidase [EC:3.2.1.51]
K06203	Rhodobacterales	Flavobacteriales	0	33	24	111	0	0.00477109	0.00997505	cysZ; CysZ protein
K19715	Rhodobacterales	Flavobacteriales	0	33	24	111	0	0.00477109	0.00997505	kdnA; 8-amino-3,8-dideoxy-alpha-D-manno-octulosonate transaminase [EC:2.6.1.109]
K09691	Rhodobacterales	Flavobacteriales	0	33	24	111	0	0.00477109	0.00997505	ABC-2.LPSE.A; lipopolysaccharide transport system ATP-binding protein
K19430	Rhodobacterales	Flavobacteriales	0	33	23	112	0	0.00856555	0.0167312	epsN; pyridoxal phosphate-dependent aminotransferase EpsN [EC:2.6.1.-]
K01173	Rhodobacterales	Flavobacteriales	0	33	23	112	0	0.00856555	0.0167312	ENDOG; endonuclease G, mitochondrial
K09977	Rhodobacterales	Flavobacteriales	0	33	23	112	0	0.00856555	0.0167312	K09977; uncharacterized protein
K01255	Rhodobacterales	Flavobacteriales	33	0	22	113	inf	1.20309e-20	8.67531e-20	CARP, pepA; leucyl aminopeptidase [EC:3.4.11.1]
K05800	Rhodobacterales	Flavobacteriales	30	3	22	113	51.3636	6.4614e-16	3.44752e-15	ybaO; Lrp/AsnC family transcriptional regulator
K00970	Rhodobacterales	Flavobacteriales	27	6	22	113	23.1136	1.66311e-12	7.35318e-12	pcnB; poly(A) polymerase [EC:2.7.7.19]
K00931	Rhodobacterales	Flavobacteriales	26	7	22	113	19.0779	1.58509e-11	6.45551e-11	proB; glutamate 5-kinase [EC:2.7.2.11]
K07734	Rhodobacterales	Flavobacteriales	18	15	22	113	6.16364	1.62718e-05	4.24482e-05	paiB; transcriptional regulator
K09705	Rhodobacterales	Flavobacteriales	12	21	22	113	2.93506	0.0152449	0.0291339	K09705; uncharacterized protein
K03273	Rhodobacterales	Flavobacteriales	0	33	22	113	0	0.00838309	0.0164253	gmhB; D-glycero-D-manno-heptose 1,7-bisphosphate phosphatase [EC:3.1.3.82 3.1.3.83]
K08591	Rhodobacterales	Flavobacteriales	31	2	21	114	84.1429	1.19793e-17	7.13373e-17	plsY; glycerol-3-phosphate acyltransferase PlsY [EC:2.3.1.15]
K03621	Rhodobacterales	Flavobacteriales	31	2	21	114	84.1429	1.19793e-17	7.13373e-17	plsX; glycerol-3-phosphate acyltransferase PlsX [EC:2.3.1.15]
K00147	Rhodobacterales	Flavobacteriales	26	7	21	114	20.1633	7.68977e-12	3.32248e-11	proA; glutamate-5-semialdehyde dehydrogenase [EC:1.2.1.41]
K03075	Rhodobacterales	Flavobacteriales	24	9	21	114	14.4762	4.91135e-10	1.81438e-09	secG; preprotein translocase subunit SecG
K06915	Rhodobacterales	Flavobacteriales	15	18	21	114	4.52381	0.000568438	0.00130421	K06915; uncharacterized protein
K10747	Rhodobacterales	Flavobacteriales	15	18	21	114	4.52381	0.000568438	0.00130421	LIG1; DNA ligase 1 [EC:6.5.1.1 6.5.1.6 6.5.1.7]
K07577	Rhodobacterales	Flavobacteriales	14	19	21	114	4	0.00149456	0.00325304	K07577; putative mRNA 3-end processing factor
K01176	Rhodobacterales	Flavobacteriales	0	33	21	114	0	0.0152199	0.0291036	AMY, amyA, malS; alpha-amylase [EC:3.2.1.1]
K00101	Rhodobacterales	Flavobacteriales	33	0	20	115	inf	1.87147e-21	1.4375e-20	lldD; L-lactate dehydrogenase (cytochrome) [EC:1.1.2.3]
K01912	Rhodobacterales	Flavobacteriales	25	8	20	115	17.9688	3.18635e-11	1.28261e-10	paaK; phenylacetate-CoA ligase [EC:6.2.1.30]
K11928	Rhodobacterales	Flavobacteriales	0	33	20	115	0	0.0146252	0.0280001	putP; sodium/proline symporter
K05882	Rhodobacterales	Flavobacteriales	0	33	20	115	0	0.0146252	0.0280001	E1.1.1.91; aryl-alcohol dehydrogenase (NADP+) [EC:1.1.1.91]
K02195	Rhodobacterales	Flavobacteriales	30	3	19	116	61.0526	4.84974e-17	2.76879e-16	ccmC; heme exporter protein C
K19802	Rhodobacterales	Flavobacteriales	28	5	19	116	34.1895	1.31867e-14	6.65615e-14	ycjG, ykfB; L-Ala-D/L-Glu epimerase [EC:5.1.1.20]
K05799	Rhodobacterales	Flavobacteriales	27	6	18	117	29.25	6.96943e-14	3.36821e-13	pdhR; GntR family transcriptional regulator, transcriptional repressor for pyruvate dehydrogenase complex
K00919	Rhodobacterales	Flavobacteriales	22	11	18	117	13	2.74947e-09	9.66112e-09	ispE; 4-diphosphocytidyl-2-C-methyl-D-erythritol kinase [EC:2.7.1.148]
K07497	Rhodobacterales	Flavobacteriales	18	15	18	117	7.8	2.04933e-06	5.79792e-06	K07497; putative transposase
K02919	Rhodobacterales	Flavobacteriales	17	16	18	117	6.90625	8.65949e-06	2.30052e-05	RP-L36, MRPL36, rpmJ; large subunit ribosomal protein L36
K01685	Rhodobacterales	Flavobacteriales	13	20	18	117	4.225	0.00176989	0.00381317	uxaA; altronate hydrolase [EC:4.2.1.7]
K01533	Rhodobacterales	Flavobacteriales	12	21	18	117	3.71429	0.00424593	0.00894768	copB; Cu2+-exporting ATPase [EC:3.6.3.4]
K01920	Rhodobacterales	Flavobacteriales	33	0	17	118	inf	9.10728e-23	7.86988e-22	gshB; glutathione synthase [EC:6.3.2.3]
K01826	Rhodobacterales	Flavobacteriales	18	15	17	118	8.32941	1.14537e-06	3.27544e-06	hpaF, hpcD; 5-carboxymethyl-2-hydroxymuconate isomerase [EC:5.3.3.10]
K18336	Rhodobacterales	Flavobacteriales	11	22	17	118	3.47059	0.00792201	0.0155988	K18336; 2,4-diketo-3-deoxy-L-fuconate hydrolase [EC:3.7.1.-]
K06204	Rhodobacterales	Flavobacteriales	31	2	16	119	115.281	1.01777e-19	6.75678e-19	dksA; DnaK suppressor protein
K02197	Rhodobacterales	Flavobacteriales	29	4	16	119	53.9219	5.52696e-17	3.14977e-16	ccmE; cytochrome c-type biogenesis protein CcmE
K07240	Rhodobacterales	Flavobacteriales	25	8	16	119	23.2422	1.33191e-12	5.94868e-12	chrA; chromate transporter
K09005	Rhodobacterales	Flavobacteriales	23	10	16	119	17.1062	9.07507e-11	3.48115e-10	K09005; uncharacterized protein
K04091	Rhodobacterales	Flavobacteriales	18	15	16	119	8.925	6.21388e-07	1.83304e-06	ssuD; alkanesulfonate monooxygenase [EC:1.14.14.5]
K03823	Rhodobacterales	Flavobacteriales	16	17	16	119	7	1.17918e-05	3.11964e-05	pat; phosphinothricin acetyltransferase [EC:2.3.1.183]
K00036	Rhodobacterales	Flavobacteriales	31	2	14	121	133.964	1.16627e-20	8.44813e-20	G6PD, zwf; glucose-6-phosphate 1-dehydrogenase [EC:1.1.1.49 1.1.1.363]
K08151	Rhodobacterales	Flavobacteriales	23	10	14	121	19.8786	1.70996e-11	6.94465e-11	tetA; MFS transporter, DHA1 family, tetracycline resistance protein
K00949	Rhodobacterales	Flavobacteriales	23	10	14	121	19.8786	1.70996e-11	6.94465e-11	thiN, TPK1, THI80; thiamine pyrophosphokinase [EC:2.7.6.2]
K10804	Rhodobacterales	Flavobacteriales	22	11	14	121	17.2857	1.28489e-10	4.88749e-10	tesA; acyl-CoA thioesterase I [EC:3.1.2.- 3.1.1.5]
K17218	Rhodobacterales	Flavobacteriales	17	16	14	121	9.18304	8.06612e-07	2.37502e-06	sqr; sulfide:quinone oxidoreductase [EC:1.8.5.4]
K01008	Rhodobacterales	Flavobacteriales	13	20	14	121	5.61786	0.000212513	0.000517451	selD, SEPHS; selenide, water dikinase [EC:2.7.9.3]
K19265	Rhodobacterales	Flavobacteriales	13	20	14	121	5.61786	0.000212513	0.000517451	gpr; L-glyceraldehyde 3-phosphate reductase [EC:1.1.1.-]
K01092	Rhodobacterales	Flavobacteriales	33	0	13	122	inf	9.41178e-25	1.0766e-23	E3.1.3.25, IMPA, suhB; myo-inositol-1(or 4)-monophosphatase [EC:3.1.3.25]
K00108	Rhodobacterales	Flavobacteriales	32	1	13	122	300.308	8.33147e-23	7.24362e-22	betA, CHDH; choline dehydrogenase [EC:1.1.99.1]
K01690	Rhodobacterales	Flavobacteriales	29	4	13	122	68.0385	2.39584e-18	1.44295e-17	edd; phosphogluconate dehydratase [EC:4.2.1.12]
K07141	Rhodobacterales	Flavobacteriales	18	15	13	122	11.2615	8.06698e-08	2.51747e-07	mocA; molybdenum cofactor cytidylyltransferase [EC:2.7.7.76]
K01692	Rhodobacterales	Flavobacteriales	15	18	13	122	7.82051	8.34186e-06	2.2217e-05	paaF, echA; enoyl-CoA hydratase [EC:4.2.1.17]
K00925	Rhodobacterales	Flavobacteriales	9	24	13	122	3.51923	0.0172054	0.0327232	ackA; acetate kinase [EC:2.7.2.1]
K08602	Rhodobacterales	Flavobacteriales	27	6	12	123	46.125	2.10066e-16	1.15373e-15	pepF, pepB; oligoendopeptidase F [EC:3.4.24.-]
K01487	Rhodobacterales	Flavobacteriales	24	9	12	123	27.3333	3.04206e-13	1.40199e-12	E3.5.4.3, guaD; guanine deaminase [EC:3.5.4.3]
K00033	Rhodobacterales	Flavobacteriales	16	17	12	123	9.64706	9.68612e-07	2.83105e-06	PGD, gnd, gntZ; 6-phosphogluconate dehydrogenase [EC:1.1.1.44 1.1.1.343]
K00274	Rhodobacterales	Flavobacteriales	16	17	12	123	9.64706	9.68612e-07	2.83105e-06	MAO, aofH; monoamine oxidase [EC:1.4.3.4]
K14058	Rhodobacterales	Flavobacteriales	29	4	11	124	81.7273	2.30784e-19	1.51318e-18	ttcA; tRNA 2-thiocytidine biosynthesis protein TtcA
K00375	Rhodobacterales	Flavobacteriales	24	9	11	124	30.0606	1.08412e-13	5.15321e-13	K00375; GntR family transcriptional regulator / MocR family aminotransferase
K01958	Rhodobacterales	Flavobacteriales	24	9	11	124	30.0606	1.08412e-13	5.15321e-13	PC, pyc; pyruvate carboxylase [EC:6.4.1.1]
K09989	Rhodobacterales	Flavobacteriales	23	10	11	124	25.9273	1.00123e-12	4.58119e-12	K09989; uncharacterized protein
K00046	Rhodobacterales	Flavobacteriales	21	12	11	124	19.7273	6.35394e-11	2.52254e-10	idnO; gluconate 5-dehydrogenase [EC:1.1.1.69]
K07498	Rhodobacterales	Flavobacteriales	12	21	11	124	6.44156	0.000151683	0.000371611	K07498; putative transposase
K00335	Rhodobacterales	Flavobacteriales	31	2	10	125	193.75	8.337e-23	7.24362e-22	nuoF; NADH-quinone oxidoreductase subunit F [EC:7.1.1.2]
K00290	Rhodobacterales	Flavobacteriales	27	6	10	125	56.25	2.04799e-17	1.18196e-16	LYS1; saccharopine dehydrogenase (NAD+, L-lysine forming) [EC:1.5.1.7]
K07250	Rhodobacterales	Flavobacteriales	10	23	10	125	5.43478	0.00106784	0.00242272	gabT; 4-aminobutyrate aminotransferase / (S)-3-amino-2-methylpropionate transaminase [EC:2.6.1.19 2.6.1.22]
K03324	Rhodobacterales	Flavobacteriales	10	23	10	125	5.43478	0.00106784	0.00242272	yjbB; phosphate:Na+ symporter
K00383	Rhodobacterales	Flavobacteriales	28	5	9	126	78.4	3.46622e-19	2.25872e-18	GSR, gor; glutathione reductase (NADPH) [EC:1.8.1.7]
K00001	Rhodobacterales	Flavobacteriales	24	9	9	126	37.3333	1.14381e-14	5.79192e-14	E1.1.1.1, adh; alcohol dehydrogenase [EC:1.1.1.1]
K03784	Rhodobacterales	Flavobacteriales	24	9	9	126	37.3333	1.14381e-14	5.79192e-14	deoD; purine-nucleoside phosphorylase [EC:2.4.2.1]
K07054	Rhodobacterales	Flavobacteriales	13	20	9	126	9.1	1.03941e-05	2.75215e-05	K07054; uncharacterized protein
K07086	Rhodobacterales	Flavobacteriales	9	24	9	126	5.25	0.00208535	0.0044596	K07086; uncharacterized protein
K15577	Rhodobacterales	Flavobacteriales	7	26	9	126	3.76923	0.0185059	0.0350431	nrtB, nasE, cynB; nitrate/nitrite transport system permease protein
K01779	Rhodobacterales	Flavobacteriales	7	26	9	126	3.76923	0.0185059	0.0350431	racD; aspartate racemase [EC:5.1.1.13]
K08987	Rhodobacterales	Flavobacteriales	7	26	9	126	3.76923	0.0185059	0.0350431	K08987; putative membrane protein
K02012	Rhodobacterales	Flavobacteriales	31	2	8	127	246.062	4.71603e-24	4.65744e-23	afuA, fbpA; iron(III) transport system substrate-binding protein
K01207	Rhodobacterales	Flavobacteriales	28	5	8	127	88.9	8.75059e-20	6.1158e-19	nagZ; beta-N-acetylhexosaminidase [EC:3.2.1.52]
K03814	Rhodobacterales	Flavobacteriales	27	6	8	127	71.4375	1.51264e-18	9.17978e-18	mtgA; monofunctional glycosyltransferase [EC:2.4.1.129]
K00758	Rhodobacterales	Flavobacteriales	26	7	8	127	58.9643	2.24011e-17	1.2905e-16	deoA, TYMP; thymidine phosphorylase [EC:2.4.2.4]
K09930	Rhodobacterales	Flavobacteriales	16	17	8	127	14.9412	3.75436e-08	1.17973e-07	K09930; uncharacterized protein
K01563	Rhodobacterales	Flavobacteriales	8	25	8	127	5.08	0.00400337	0.00844212	dhaA; haloalkane dehalogenase [EC:3.8.1.5]
K01584	Rhodobacterales	Flavobacteriales	7	26	8	127	4.27404	0.012161	0.0234234	adiA; arginine decarboxylase [EC:4.1.1.19]
K00647	Rhodobacterales	Flavobacteriales	29	4	7	128	132.571	9.39606e-22	7.26994e-21	fabB; 3-oxoacyl-[acyl-carrier-protein] synthase I [EC:2.3.1.41]
K02040	Rhodobacterales	Flavobacteriales	28	5	7	128	102.4	2.01766e-20	1.43218e-19	pstS; phosphate transport system substrate-binding protein
K01638	Rhodobacterales	Flavobacteriales	27	6	7	128	82.2857	3.61312e-19	2.34484e-18	aceB, glcB; malate synthase [EC:2.3.3.9]
K03306	Rhodobacterales	Flavobacteriales	25	8	7	128	57.1429	7.44951e-17	4.22272e-16	TC.PIT; inorganic phosphate transporter, PiT family
K01447	Rhodobacterales	Flavobacteriales	25	8	7	128	57.1429	7.44951e-17	4.22272e-16	xlyAB; N-acetylmuramoyl-L-alanine amidase [EC:3.5.1.28]
K01271	Rhodobacterales	Flavobacteriales	23	10	7	128	42.0571	9.52179e-15	4.86805e-14	pepQ; Xaa-Pro dipeptidase [EC:3.4.13.9]
K03455	Rhodobacterales	Flavobacteriales	19	14	7	128	24.8163	5.06833e-11	2.02225e-10	TC.KEF; monovalent cation:H+ antiporter-2, CPA2 family
K07089	Rhodobacterales	Flavobacteriales	13	20	7	128	11.8857	2.11418e-06	5.97607e-06	K07089; uncharacterized protein
K12989	Rhodobacterales	Flavobacteriales	12	21	7	128	10.449	9.85375e-06	2.61124e-05	lpcC; mannosyltransferase [EC:2.4.1.-]
K07093	Rhodobacterales	Flavobacteriales	7	26	7	128	4.92308	0.00757475	0.0149335	K07093; uncharacterized protein
K16137	Rhodobacterales	Flavobacteriales	6	27	7	128	4.06349	0.0225226	0.0424803	nemR; TetR/AcrR family transcriptional regulator, transcriptional repressor for nem operon
K00140	Rhodobacterales	Flavobacteriales	31	2	6	129	333.25	1.83606e-25	2.15449e-24	mmsA, iolA, ALDH6A1; malonate-semialdehyde dehydrogenase (acetylating) / methylmalonate-semialdehyde dehydrogenase [EC:1.2.1.18 1.2.1.27]
K06016	Rhodobacterales	Flavobacteriales	30	3	6	129	215	6.77935e-24	6.6538e-23	pydC; beta-ureidopropionase / N-carbamoyl-L-amino-acid hydrolase [EC:3.5.1.6 3.5.1.87]
K00995	Rhodobacterales	Flavobacteriales	30	3	6	129	215	6.77935e-24	6.6538e-23	pgsA, PGS1; CDP-diacylglycerol---glycerol-3-phosphate 3-phosphatidyltransferase [EC:2.7.8.5]
K00324	Rhodobacterales	Flavobacteriales	29	4	6	129	155.875	1.88162e-22	1.61282e-21	pntA; H+-translocating NAD(P) transhydrogenase subunit alpha [EC:1.6.1.2 7.1.1.1]
K01079	Rhodobacterales	Flavobacteriales	27	6	6	129	96.75	7.77118e-20	5.44325e-19	serB, PSPH; phosphoserine phosphatase [EC:3.1.3.3]
K16329	Rhodobacterales	Flavobacteriales	26	7	6	129	79.8571	1.23789e-18	7.5948e-18	psuG; pseudouridylate synthase [EC:4.2.1.70]
K00950	Rhodobacterales	Flavobacteriales	26	7	6	129	79.8571	1.23789e-18	7.5948e-18	folK; 2-amino-4-hydroxy-6-hydroxymethyldihydropteridine diphosphokinase [EC:2.7.6.3]
K02036	Rhodobacterales	Flavobacteriales	25	8	6	129	67.1875	1.72629e-17	9.9811e-17	pstB; phosphate transport system ATP-binding protein [EC:7.3.2.1]
K07006	Rhodobacterales	Flavobacteriales	24	9	6	129	57.3333	2.13986e-16	1.17121e-15	K07006; uncharacterized protein
K01266	Rhodobacterales	Flavobacteriales	24	9	6	129	57.3333	2.13986e-16	1.17121e-15	dmpA, dap; D-aminopeptidase [EC:3.4.11.19]
K07110	Rhodobacterales	Flavobacteriales	16	17	6	129	20.2353	4.80133e-09	1.62774e-08	ramB; XRE family transcriptional regulator, fatty acid utilization regulator
K01488	Rhodobacterales	Flavobacteriales	15	18	6	129	17.9167	2.86858e-08	9.16792e-08	add, ADA; adenosine deaminase [EC:3.5.4.4]
K07222	Rhodobacterales	Flavobacteriales	14	19	6	129	15.8421	1.60679e-07	4.97526e-07	K07222; putative flavoprotein involved in K+ transport
K00404	Rhodobacterales	Flavobacteriales	13	20	6	129	13.975	8.44403e-07	2.47941e-06	ccoN; cytochrome c oxidase cbb3-type subunit I [EC:1.9.3.1]
K00405	Rhodobacterales	Flavobacteriales	13	20	6	129	13.975	8.44403e-07	2.47941e-06	ccoO; cytochrome c oxidase cbb3-type subunit II
K09964	Rhodobacterales	Flavobacteriales	9	24	6	129	8.0625	0.000337043	0.00078693	K09964; uncharacterized protein
K03098	Rhodobacterales	Flavobacteriales	6	27	6	129	4.77778	0.0141683	0.0271909	APOD; apolipoprotein D and lipocalin family protein
K01494	Rhodobacterales	Flavobacteriales	31	2	5	130	403	3.0217e-26	4.21447e-25	dcd; dCTP deaminase [EC:3.5.4.13]
K02010	Rhodobacterales	Flavobacteriales	30	3	5	130	260	1.15507e-24	1.31183e-23	afuC, fbpC; iron(III) transport system ATP-binding protein [EC:3.6.3.30]
K07157	Rhodobacterales	Flavobacteriales	30	3	5	130	260	1.15507e-24	1.31183e-23	K07157; uncharacterized protein
K13292	Rhodobacterales	Flavobacteriales	28	5	5	130	145.6	7.6603e-22	6.0446e-21	lgt, umpA; phosphatidylglycerol---prolipoprotein diacylglyceryl transferase [EC:2.5.1.145]
K02510	Rhodobacterales	Flavobacteriales	27	6	5	130	117	1.47562e-20	1.05212e-19	hpaI, hpcH; 4-hydroxy-2-oxoheptanedioate aldolase [EC:4.1.2.52]
K00325	Rhodobacterales	Flavobacteriales	26	7	5	130	96.5714	2.44094e-19	1.59716e-18	pntB; H+-translocating NAD(P) transhydrogenase subunit beta [EC:1.6.1.2 7.1.1.1]
K09967	Rhodobacterales	Flavobacteriales	25	8	5	130	81.25	3.53806e-18	2.12685e-17	K09967; uncharacterized protein
K02038	Rhodobacterales	Flavobacteriales	23	10	5	130	59.8	5.29802e-16	2.83632e-15	pstA; phosphate transport system permease protein
K07043	Rhodobacterales	Flavobacteriales	23	10	5	130	59.8	5.29802e-16	2.83632e-15	K07043; uncharacterized protein
K02037	Rhodobacterales	Flavobacteriales	22	11	5	130	52	5.59163e-15	2.88191e-14	pstC; phosphate transport system permease protein
K03820	Rhodobacterales	Flavobacteriales	18	15	5	130	31.2	3.05279e-11	1.23197e-10	lnt; apolipoprotein N-acyltransferase [EC:2.3.1.269]
K07483	Rhodobacterales	Flavobacteriales	17	16	5	130	27.625	2.18849e-10	8.21653e-10	K07483; transposase
K00010	Rhodobacterales	Flavobacteriales	17	16	5	130	27.625	2.18849e-10	8.21653e-10	iolG; myo-inositol 2-dehydrogenase / D-chiro-inositol 1-dehydrogenase [EC:1.1.1.18 1.1.1.369]
K06917	Rhodobacterales	Flavobacteriales	13	20	5	130	16.9	3.04063e-07	9.10471e-07	selU; tRNA 2-selenouridine synthase [EC:2.9.1.-]
K07315	Rhodobacterales	Flavobacteriales	12	21	5	130	14.8571	1.59059e-06	4.50407e-06	rsbU_P; phosphoserine phosphatase RsbU/P [EC:3.1.3.3]
K05603	Rhodobacterales	Flavobacteriales	11	22	5	130	13	7.82369e-06	2.09422e-05	hutF; formimidoylglutamate deiminase [EC:3.5.3.13]
K00034	Rhodobacterales	Flavobacteriales	10	23	5	130	11.3043	3.61437e-05	9.23188e-05	gdh; glucose 1-dehydrogenase [EC:1.1.1.47]
K07032	Rhodobacterales	Flavobacteriales	10	23	5	130	11.3043	3.61437e-05	9.23188e-05	K07032; uncharacterized protein
K03760	Rhodobacterales	Flavobacteriales	6	27	5	130	5.77778	0.00827501	0.0162335	eptA, pmrC; lipid A ethanolaminephosphotransferase [EC:2.7.8.43]
K01470	Rhodobacterales	Flavobacteriales	6	27	5	130	5.77778	0.00827501	0.0162335	E3.5.2.10; creatinine amidohydrolase [EC:3.5.2.10]
K01750	Rhodobacterales	Flavobacteriales	31	2	4	131	507.625	4.25878e-27	6.01908e-26	E4.3.1.12, ocd; ornithine cyclodeaminase [EC:4.3.1.12]
K12972	Rhodobacterales	Flavobacteriales	30	3	4	131	327.5	1.68661e-25	1.98645e-24	ghrA; glyoxylate/hydroxypyruvate reductase [EC:1.1.1.79 1.1.1.81]
K02194	Rhodobacterales	Flavobacteriales	30	3	4	131	327.5	1.68661e-25	1.98645e-24	ccmB; heme exporter protein B
K00768	Rhodobacterales	Flavobacteriales	28	5	4	131	183.4	1.20331e-22	1.0342e-21	E2.4.2.21, cobU, cobT; nicotinate-nucleotide--dimethylbenzimidazole phosphoribosyltransferase [EC:2.4.2.21]
K02231	Rhodobacterales	Flavobacteriales	28	5	4	131	183.4	1.20331e-22	1.0342e-21	cobP, cobU; adenosylcobinamide kinase / adenosylcobinamide-phosphate guanylyltransferase [EC:2.7.1.156 2.7.7.62]
K01894	Rhodobacterales	Flavobacteriales	27	6	4	131	147.375	2.40718e-21	1.84454e-20	gluQ; glutamyl-Q tRNA(Asp) synthetase [EC:6.1.1.-]
K03579	Rhodobacterales	Flavobacteriales	25	8	4	131	102.344	6.24167e-19	4.04247e-18	hrpB; ATP-dependent helicase HrpB [EC:3.6.4.13]
K00549	Rhodobacterales	Flavobacteriales	21	12	4	131	57.3125	1.12981e-14	5.73931e-14	metE; 5-methyltetrahydropteroyltriglutamate--homocysteine methyltransferase [EC:2.1.1.14]
K03286	Rhodobacterales	Flavobacteriales	20	13	4	131	50.3846	1.05361e-13	5.0232e-13	TC.OOP; OmpA-OmpF porin, OOP family
K03335	Rhodobacterales	Flavobacteriales	20	13	4	131	50.3846	1.05361e-13	5.0232e-13	iolE; inosose dehydratase [EC:4.2.1.44]
K01485	Rhodobacterales	Flavobacteriales	20	13	4	131	50.3846	1.05361e-13	5.0232e-13	codA; cytosine/creatinine deaminase [EC:3.5.4.1 3.5.4.21]
K03338	Rhodobacterales	Flavobacteriales	19	14	4	131	44.4464	9.11613e-13	4.17713e-12	iolC; 5-dehydro-2-deoxygluconokinase [EC:2.7.1.92]
K03336	Rhodobacterales	Flavobacteriales	18	15	4	131	39.3	7.34995e-12	3.17998e-11	iolD; 3D-(3,5/4)-trihydroxycyclohexane-1,2-dione acylhydrolase (decyclizing) [EC:3.7.1.22]
K03337	Rhodobacterales	Flavobacteriales	17	16	4	131	34.7969	5.5418e-11	2.20838e-10	iolB; 5-deoxy-glucuronate isomerase [EC:5.3.1.30]
K02233	Rhodobacterales	Flavobacteriales	16	17	4	131	30.8235	3.91894e-10	1.4627e-09	E2.7.8.26, cobS, cobV; adenosylcobinamide-GDP ribazoletransferase [EC:2.7.8.26]
K01777	Rhodobacterales	Flavobacteriales	14	19	4	131	24.1316	1.63078e-08	5.41889e-08	prdF; proline racemase [EC:5.1.1.4]
K07273	Rhodobacterales	Flavobacteriales	12	21	4	131	18.7143	5.35754e-07	1.58189e-06	acm; lysozyme
K00425	Rhodobacterales	Flavobacteriales	11	22	4	131	16.375	2.81323e-06	7.87472e-06	cydA; cytochrome bd ubiquinol oxidase subunit I [EC:1.10.3.14]
K00045	Rhodobacterales	Flavobacteriales	11	22	4	131	16.375	2.81323e-06	7.87472e-06	E1.1.1.67, mtlK; mannitol 2-dehydrogenase [EC:1.1.1.67]
K05350	Rhodobacterales	Flavobacteriales	10	23	4	131	14.2391	1.39234e-05	3.65316e-05	bglB; beta-glucosidase [EC:3.2.1.21]
K00426	Rhodobacterales	Flavobacteriales	10	23	4	131	14.2391	1.39234e-05	3.65316e-05	cydB; cytochrome bd ubiquinol oxidase subunit II [EC:1.10.3.14]
K08068	Rhodobacterales	Flavobacteriales	9	24	4	131	12.2812	6.48449e-05	0.000161604	siaA, neuC1; UDP-N-acetylglucosamine 2-epimerase (hydrolysing) [EC:3.2.1.183]
K01042	Rhodobacterales	Flavobacteriales	7	26	4	131	8.81731	0.0011577	0.00261842	selA; L-seryl-tRNA(Ser) seleniumtransferase [EC:2.9.1.1]
K09822	Rhodobacterales	Flavobacteriales	6	27	4	131	7.27778	0.00439284	0.00924502	K09822; uncharacterized protein
K00389	Rhodobacterales	Flavobacteriales	5	28	4	131	5.84821	0.0153461	0.0292745	yidH; putative membrane protein
K02030	Rhodobacterales	Flavobacteriales	33	0	3	132	inf	6.60338e-32	2.91472e-30	ABC.PA.S; polar amino acid transport system substrate-binding protein
K00666	Rhodobacterales	Flavobacteriales	33	0	3	132	inf	6.60338e-32	2.91472e-30	ACSF2; fatty-acyl-CoA synthase [EC:6.2.1.-]
K01091	Rhodobacterales	Flavobacteriales	31	2	3	132	682	4.93853e-28	8.92303e-27	gph; phosphoglycolate phosphatase [EC:3.1.3.18]
K10563	Rhodobacterales	Flavobacteriales	29	4	3	132	319	6.27297e-25	7.25384e-24	mutM, fpg; formamidopyrimidine-DNA glycosylase [EC:3.2.2.23 4.2.99.18]
K02011	Rhodobacterales	Flavobacteriales	29	4	3	132	319	6.27297e-25	7.25384e-24	afuB, fbpB; iron(III) transport system permease protein
K02198	Rhodobacterales	Flavobacteriales	28	5	3	132	246.4	1.55903e-23	1.50691e-22	ccmF; cytochrome c-type biogenesis protein CcmF
K00763	Rhodobacterales	Flavobacteriales	27	6	3	132	198	3.24183e-22	2.75642e-21	pncB, NAPRT1; nicotinate phosphoribosyltransferase [EC:6.3.4.21]
K10778	Rhodobacterales	Flavobacteriales	26	7	3	132	163.429	5.79949e-21	4.41205e-20	ada; AraC family transcriptional regulator, regulatory protein of adaptative response / methylated-DNA-[protein]-cysteine methyltransferase [EC:2.1.1.63]
K01497	Rhodobacterales	Flavobacteriales	25	8	3	132	137.5	9.10916e-20	6.35244e-19	ribA, RIB1; GTP cyclohydrolase II [EC:3.5.4.25]
K01057	Rhodobacterales	Flavobacteriales	24	9	3	132	117.333	1.2757e-18	7.77153e-18	PGLS, pgl, devB; 6-phosphogluconolactonase [EC:3.1.1.31]
K02018	Rhodobacterales	Flavobacteriales	24	9	3	132	117.333	1.2757e-18	7.77153e-18	modB; molybdate transport system permease protein
K00130	Rhodobacterales	Flavobacteriales	22	11	3	132	88	1.85671e-16	1.02328e-15	betB, gbsA; betaine-aldehyde dehydrogenase [EC:1.2.1.8]
K01247	Rhodobacterales	Flavobacteriales	21	12	3	132	77	1.96367e-15	1.01701e-14	alkA; DNA-3-methyladenine glycosylase II [EC:3.2.2.21]
K10255	Rhodobacterales	Flavobacteriales	17	16	3	132	46.75	1.17531e-11	4.81636e-11	FAD6, desA; acyl-lipid omega-6 desaturase (Delta-12 desaturase) [EC:1.14.19.23 1.14.19.45]
K00449	Rhodobacterales	Flavobacteriales	16	17	3	132	41.4118	8.77813e-11	3.37131e-10	pcaH; protocatechuate 3,4-dioxygenase, beta subunit [EC:1.13.11.3]
K00077	Rhodobacterales	Flavobacteriales	16	17	3	132	41.4118	8.77813e-11	3.37131e-10	panE, apbA; 2-dehydropantoate 2-reductase [EC:1.1.1.169]
K07259	Rhodobacterales	Flavobacteriales	15	18	3	132	36.6667	6.17756e-10	2.22728e-09	dacB; serine-type D-Ala-D-Ala carboxypeptidase/endopeptidase (penicillin-binding protein 4) [EC:3.4.16.4 3.4.21.-]
K06998	Rhodobacterales	Flavobacteriales	13	20	3	132	28.6	2.57833e-08	8.27646e-08	phzF; trans-2,3-dihydro-3-hydroxyanthranilate isomerase [EC:5.3.3.17]
K01537	Rhodobacterales	Flavobacteriales	6	27	3	132	9.77778	0.00205168	0.00439351	E3.6.3.8; Ca2+-transporting ATPase [EC:3.6.3.8]
K09457	Rhodobacterales	Flavobacteriales	6	27	3	132	9.77778	0.00205168	0.00439351	queF; 7-cyano-7-deazaguanine reductase [EC:1.7.1.13]
K00065	Rhodobacterales	Flavobacteriales	5	28	3	132	7.85714	0.00796032	0.0156548	kduD; 2-dehydro-3-deoxy-D-gluconate 5-dehydrogenase [EC:1.1.1.127]
K00020	Rhodobacterales	Flavobacteriales	33	0	2	133	inf	5.50281e-33	3.49979e-31	mmsB, HIBADH; 3-hydroxyisobutyrate dehydrogenase [EC:1.1.1.31]
K00333	Rhodobacterales	Flavobacteriales	33	0	2	133	inf	5.50281e-33	3.49979e-31	nuoD; NADH-quinone oxidoreductase subunit D [EC:7.1.1.2]
K00337	Rhodobacterales	Flavobacteriales	33	0	2	133	inf	5.50281e-33	3.49979e-31	nuoH; NADH-quinone oxidoreductase subunit H [EC:7.1.1.2]
K08738	Rhodobacterales	Flavobacteriales	33	0	2	133	inf	5.50281e-33	3.49979e-31	CYC; cytochrome c
K07088	Rhodobacterales	Flavobacteriales	33	0	2	133	inf	5.50281e-33	3.49979e-31	K07088; uncharacterized protein
K00343	Rhodobacterales	Flavobacteriales	32	1	2	133	2128	6.95556e-31	2.23421e-29	nuoN; NADH-quinone oxidoreductase subunit N [EC:7.1.1.2]
K00412	Rhodobacterales	Flavobacteriales	32	1	2	133	2128	6.95556e-31	2.23421e-29	CYTB, petB; ubiquinol-cytochrome c reductase cytochrome b subunit
K00330	Rhodobacterales	Flavobacteriales	32	1	2	133	2128	6.95556e-31	2.23421e-29	nuoA; NADH-quinone oxidoreductase subunit A [EC:7.1.1.2]
K00332	Rhodobacterales	Flavobacteriales	32	1	2	133	2128	6.95556e-31	2.23421e-29	nuoC; NADH-quinone oxidoreductase subunit C [EC:7.1.1.2]
K00336	Rhodobacterales	Flavobacteriales	31	2	2	133	1030.75	4.42095e-29	1.00419e-27	nuoG; NADH-quinone oxidoreductase subunit G [EC:7.1.1.2]
K00331	Rhodobacterales	Flavobacteriales	31	2	2	133	1030.75	4.42095e-29	1.00419e-27	nuoB; NADH-quinone oxidoreductase subunit B [EC:7.1.1.2]
K09882	Rhodobacterales	Flavobacteriales	31	2	2	133	1030.75	4.42095e-29	1.00419e-27	cobS; cobaltochelatase CobS [EC:6.6.1.2]
K07402	Rhodobacterales	Flavobacteriales	31	2	2	133	1030.75	4.42095e-29	1.00419e-27	xdhC; xanthine dehydrogenase accessory factor
K00334	Rhodobacterales	Flavobacteriales	31	2	2	133	1030.75	4.42095e-29	1.00419e-27	nuoE; NADH-quinone oxidoreductase subunit E [EC:7.1.1.2]
K00574	Rhodobacterales	Flavobacteriales	31	2	2	133	1030.75	4.42095e-29	1.00419e-27	cfa; cyclopropane-fatty-acyl-phospholipid synthase [EC:2.1.1.79]
K00338	Rhodobacterales	Flavobacteriales	30	3	2	133	665	1.88366e-27	3.30942e-26	nuoI; NADH-quinone oxidoreductase subunit I [EC:7.1.1.2]
K03980	Rhodobacterales	Flavobacteriales	30	3	2	133	665	1.88366e-27	3.30942e-26	murJ, mviN; putative peptidoglycan lipid II flippase
K00342	Rhodobacterales	Flavobacteriales	29	4	2	133	482.125	6.05162e-26	8.189e-25	nuoM; NADH-quinone oxidoreductase subunit M [EC:7.1.1.2]
K03568	Rhodobacterales	Flavobacteriales	29	4	2	133	482.125	6.05162e-26	8.189e-25	tldD; TldD protein
K00340	Rhodobacterales	Flavobacteriales	29	4	2	133	482.125	6.05162e-26	8.189e-25	nuoK; NADH-quinone oxidoreductase subunit K [EC:7.1.1.2]
K00341	Rhodobacterales	Flavobacteriales	29	4	2	133	482.125	6.05162e-26	8.189e-25	nuoL; NADH-quinone oxidoreductase subunit L [EC:7.1.1.2]
K00339	Rhodobacterales	Flavobacteriales	29	4	2	133	482.125	6.05162e-26	8.189e-25	nuoJ; NADH-quinone oxidoreductase subunit J [EC:7.1.1.2]
K03602	Rhodobacterales	Flavobacteriales	29	4	2	133	482.125	6.05162e-26	8.189e-25	xseB; exodeoxyribonuclease VII small subunit [EC:3.1.11.6]
K03640	Rhodobacterales	Flavobacteriales	29	4	2	133	482.125	6.05162e-26	8.189e-25	pal; peptidoglycan-associated lipoprotein
K02002	Rhodobacterales	Flavobacteriales	28	5	2	133	372.4	1.5634e-24	1.76298e-23	proX; glycine betaine/proline transport system substrate-binding protein
K00830	Rhodobacterales	Flavobacteriales	27	6	2	133	299.25	3.38253e-23	2.97963e-22	AGXT; alanine-glyoxylate transaminase / serine-glyoxylate transaminase / serine-pyruvate transaminase [EC:2.6.1.44 2.6.1.45 2.6.1.51]
K01496	Rhodobacterales	Flavobacteriales	27	6	2	133	299.25	3.38253e-23	2.97963e-22	hisI; phosphoribosyl-AMP cyclohydrolase [EC:3.5.4.19]
K01473	Rhodobacterales	Flavobacteriales	26	7	2	133	247	6.30274e-22	4.98575e-21	hyuA; N-methylhydantoinase A [EC:3.5.2.14]
K08281	Rhodobacterales	Flavobacteriales	26	7	2	133	247	6.30274e-22	4.98575e-21	pncA; nicotinamidase/pyrazinamidase [EC:3.5.1.19 3.5.1.-]
K09007	Rhodobacterales	Flavobacteriales	26	7	2	133	247	6.30274e-22	4.98575e-21	folE2; GTP cyclohydrolase IB [EC:3.5.4.16]
K01006	Rhodobacterales	Flavobacteriales	25	8	2	133	207.812	1.03226e-20	7.49446e-20	ppdK; pyruvate, orthophosphate dikinase [EC:2.7.9.1]
K13821	Rhodobacterales	Flavobacteriales	24	9	2	133	177.333	1.5092e-19	9.9777e-19	putA; RHH-type transcriptional regulator, proline utilization regulon repressor / proline dehydrogenase / delta 1-pyrroline-5-carboxylate dehydrogenase [EC:1.5.5.2 1.2.1.88]
K01474	Rhodobacterales	Flavobacteriales	24	9	2	133	177.333	1.5092e-19	9.9777e-19	hyuB; N-methylhydantoinase B [EC:3.5.2.14]
K08714	Rhodobacterales	Flavobacteriales	22	11	2	133	133	2.40351e-17	1.37963e-16	VGSC; voltage-gated sodium channel
K16856	Rhodobacterales	Flavobacteriales	22	11	2	133	133	2.40351e-17	1.37963e-16	ugl; ureidoglycolate lyase [EC:4.3.2.3]
K00151	Rhodobacterales	Flavobacteriales	18	15	2	133	79.8	2.33701e-13	1.08019e-12	hpaE, hpcC; 5-carboxymethyl-2-hydroxymuconic-semialdehyde dehydrogenase [EC:1.2.1.60]
K07023	Rhodobacterales	Flavobacteriales	17	16	2	133	70.6562	1.96161e-12	8.61593e-12	K07023; putative hydrolases of HD superfamily
K02509	Rhodobacterales	Flavobacteriales	17	16	2	133	70.6562	1.96161e-12	8.61593e-12	hpaH; 2-oxo-hept-3-ene-1,7-dioate hydratase [EC:4.2.1.-]
K07407	Rhodobacterales	Flavobacteriales	14	19	2	133	49	8.19746e-10	2.93889e-09	E3.2.1.22B, galA, rafA; alpha-galactosidase [EC:3.2.1.22]
K07491	Rhodobacterales	Flavobacteriales	14	19	2	133	49	8.19746e-10	2.93889e-09	K07491; putative transposase
K05570	Rhodobacterales	Flavobacteriales	13	20	2	133	43.225	5.50042e-09	1.85486e-08	mnhF, mrpF; multicomponent Na+:H+ antiporter subunit F
K05568	Rhodobacterales	Flavobacteriales	13	20	2	133	43.225	5.50042e-09	1.85486e-08	mnhD, mrpD; multicomponent Na+:H+ antiporter subunit D
K01139	Rhodobacterales	Flavobacteriales	12	21	2	133	38	3.50555e-08	1.11032e-07	spoT; GTP diphosphokinase / guanosine-3',5'-bis(diphosphate) 3'-diphosphatase [EC:2.7.6.5 3.1.7.2]
K05566	Rhodobacterales	Flavobacteriales	12	21	2	133	38	3.50555e-08	1.11032e-07	mnhB, mrpB; multicomponent Na+:H+ antiporter subunit B
K05567	Rhodobacterales	Flavobacteriales	12	21	2	133	38	3.50555e-08	1.11032e-07	mnhC, mrpC; multicomponent Na+:H+ antiporter subunit C
K01857	Rhodobacterales	Flavobacteriales	12	21	2	133	38	3.50555e-08	1.11032e-07	pcaB; 3-carboxy-cis,cis-muconate cycloisomerase [EC:5.5.1.2]
K05571	Rhodobacterales	Flavobacteriales	11	22	2	133	33.25	2.12386e-07	6.41394e-07	mnhG, mrpG; multicomponent Na+:H+ antiporter subunit G
K20549	Rhodobacterales	Flavobacteriales	11	22	2	133	33.25	2.12386e-07	6.41394e-07	aci; 3,6-anhydro-L-galactonate cycloisomerase [EC:5.5.1.25]
K07685	Rhodobacterales	Flavobacteriales	10	23	2	133	28.913	1.22359e-06	3.48969e-06	narP; two-component system, NarL family, nitrate/nitrite response regulator NarP
K07336	Rhodobacterales	Flavobacteriales	9	24	2	133	24.9375	6.70092e-06	1.79997e-05	K07336; PKHD-type hydroxylase [EC:1.14.11.-]
K00163	Rhodobacterales	Flavobacteriales	7	26	2	133	17.9038	0.000171665	0.00041992	aceE; pyruvate dehydrogenase E1 component [EC:1.2.4.1]
K07045	Rhodobacterales	Flavobacteriales	6	27	2	133	14.7778	0.000798338	0.00182248	K07045; uncharacterized protein
K07406	Rhodobacterales	Flavobacteriales	5	28	2	133	11.875	0.00348408	0.00737151	melA; alpha-galactosidase [EC:3.2.1.22]
K01628	Rhodobacterales	Flavobacteriales	4	29	2	133	9.17241	0.0141344	0.0271586	fucA; L-fuculose-phosphate aldolase [EC:4.1.2.17]
K02053	Rhodobacterales	Flavobacteriales	33	0	1	134	inf	3.14447e-34	4.76162e-32	ABC.SP.P; putative spermidine/putrescine transport system permease protein
K02055	Rhodobacterales	Flavobacteriales	33	0	1	134	inf	3.14447e-34	4.76162e-32	ABC.SP.S; putative spermidine/putrescine transport system substrate-binding protein
K01356	Rhodobacterales	Flavobacteriales	33	0	1	134	inf	3.14447e-34	4.76162e-32	lexA; repressor LexA [EC:3.4.21.88]
K02054	Rhodobacterales	Flavobacteriales	31	2	1	134	2077	2.71808e-30	8.39173e-29	ABC.SP.P1; putative spermidine/putrescine transport system permease protein
K07010	Rhodobacterales	Flavobacteriales	31	2	1	134	2077	2.71808e-30	8.39173e-29	K07010; putative glutamine amidotransferase
K03074	Rhodobacterales	Flavobacteriales	31	2	1	134	2077	2.71808e-30	8.39173e-29	secF; preprotein translocase subunit SecF
K00076	Rhodobacterales	Flavobacteriales	31	2	1	134	2077	2.71808e-30	8.39173e-29	hdhA; 7-alpha-hydroxysteroid dehydrogenase [EC:1.1.1.159]
K00997	Rhodobacterales	Flavobacteriales	30	3	1	134	1340	1.20277e-28	2.50264e-27	acpS; holo-[acyl-carrier protein] synthase [EC:2.7.8.7]
K03071	Rhodobacterales	Flavobacteriales	30	3	1	134	1340	1.20277e-28	2.50264e-27	secB; preprotein translocase subunit SecB
K01069	Rhodobacterales	Flavobacteriales	30	3	1	134	1340	1.20277e-28	2.50264e-27	gloB, gloC, HAGH; hydroxyacylglutathione hydrolase [EC:3.1.2.6]
K00265	Rhodobacterales	Flavobacteriales	29	4	1	134	971.5	4.01679e-27	5.75378e-26	gltB; glutamate synthase (NADPH) large chain [EC:1.4.1.13]
K02000	Rhodobacterales	Flavobacteriales	29	4	1	134	971.5	4.01679e-27	5.75378e-26	proV; glycine betaine/proline transport system ATP-binding protein [EC:3.6.3.32]
K00824	Rhodobacterales	Flavobacteriales	29	4	1	134	971.5	4.01679e-27	5.75378e-26	dat; D-alanine transaminase [EC:2.6.1.21]
K01908	Rhodobacterales	Flavobacteriales	29	4	1	134	971.5	4.01679e-27	5.75378e-26	prpE; propionyl-CoA synthetase [EC:6.2.1.17]
K13481	Rhodobacterales	Flavobacteriales	29	4	1	134	971.5	4.01679e-27	5.75378e-26	xdhA; xanthine dehydrogenase small subunit [EC:1.17.1.4]
K01133	Rhodobacterales	Flavobacteriales	29	4	1	134	971.5	4.01679e-27	5.75378e-26	betC; choline-sulfatase [EC:3.1.6.6]
K00003	Rhodobacterales	Flavobacteriales	28	5	1	134	750.4	1.07976e-25	1.2812e-24	hom; homoserine dehydrogenase [EC:1.1.1.3]
K09823	Rhodobacterales	Flavobacteriales	27	6	1	134	603	2.43331e-24	2.44871e-23	zur; Fur family transcriptional regulator, zinc uptake regulator
K02001	Rhodobacterales	Flavobacteriales	27	6	1	134	603	2.43331e-24	2.44871e-23	proW; glycine betaine/proline transport system permease protein
K07657	Rhodobacterales	Flavobacteriales	27	6	1	134	603	2.43331e-24	2.44871e-23	phoB; two-component system, OmpR family, phosphate regulon response regulator PhoB
K09791	Rhodobacterales	Flavobacteriales	27	6	1	134	603	2.43331e-24	2.44871e-23	K09791; uncharacterized protein
K01738	Rhodobacterales	Flavobacteriales	27	6	1	134	603	2.43331e-24	2.44871e-23	cysK; cysteine synthase [EC:2.5.1.47]
K01839	Rhodobacterales	Flavobacteriales	26	7	1	134	497.714	4.7279e-23	4.1418e-22	deoB; phosphopentomutase [EC:5.4.2.7]
K11529	Rhodobacterales	Flavobacteriales	26	7	1	134	497.714	4.7279e-23	4.1418e-22	gck, gckA, GLYCTK; glycerate 2-kinase [EC:2.7.1.165]
K00253	Rhodobacterales	Flavobacteriales	25	8	1	134	418.75	8.08411e-22	6.27011e-21	IVD, ivd; isovaleryl-CoA dehydrogenase [EC:1.3.8.4]
K02025	Rhodobacterales	Flavobacteriales	25	8	1	134	418.75	8.08411e-22	6.27011e-21	ABC.MS.P; multiple sugar transport system permease protein
K02017	Rhodobacterales	Flavobacteriales	25	8	1	134	418.75	8.08411e-22	6.27011e-21	modC; molybdate transport system ATP-binding protein [EC:3.6.3.29]
K02026	Rhodobacterales	Flavobacteriales	25	8	1	134	418.75	8.08411e-22	6.27011e-21	ABC.MS.P1; multiple sugar transport system permease protein
K10112	Rhodobacterales	Flavobacteriales	25	8	1	134	418.75	8.08411e-22	6.27011e-21	msmX, msmK, malK, sugC, ggtA, msiK; multiple sugar transport system ATP-binding protein
K14162	Rhodobacterales	Flavobacteriales	25	8	1	134	418.75	8.08411e-22	6.27011e-21	dnaE2; error-prone DNA polymerase [EC:2.7.7.7]
K21029	Rhodobacterales	Flavobacteriales	25	8	1	134	418.75	8.08411e-22	6.27011e-21	moeB; molybdopterin-synthase adenylyltransferase [EC:2.7.7.80]
K01095	Rhodobacterales	Flavobacteriales	24	9	1	134	357.333	1.23555e-20	8.82932e-20	pgpA; phosphatidylglycerophosphatase A [EC:3.1.3.27]
K07140	Rhodobacterales	Flavobacteriales	24	9	1	134	357.333	1.23555e-20	8.82932e-20	K07140; uncharacterized protein
K01623	Rhodobacterales	Flavobacteriales	24	9	1	134	357.333	1.23555e-20	8.82932e-20	ALDO; fructose-bisphosphate aldolase, class I [EC:4.1.2.13]
K02027	Rhodobacterales	Flavobacteriales	24	9	1	134	357.333	1.23555e-20	8.82932e-20	ABC.MS.S; multiple sugar transport system substrate-binding protein
K01782	Rhodobacterales	Flavobacteriales	23	10	1	134	308.2	1.70874e-19	1.12268e-18	fadJ; 3-hydroxyacyl-CoA dehydrogenase / enoyl-CoA hydratase / 3-hydroxybutyryl-CoA epimerase [EC:1.1.1.35 4.2.1.17 5.1.2.3]
K02039	Rhodobacterales	Flavobacteriales	23	10	1	134	308.2	1.70874e-19	1.12268e-18	phoU; phosphate transport system protein
K02020	Rhodobacterales	Flavobacteriales	22	11	1	134	268	2.15956e-18	1.30311e-17	modA; molybdate transport system substrate-binding protein
K00019	Rhodobacterales	Flavobacteriales	22	11	1	134	268	2.15956e-18	1.30311e-17	E1.1.1.30, bdh; 3-hydroxybutyrate dehydrogenase [EC:1.1.1.30]
K02116	Rhodobacterales	Flavobacteriales	21	12	1	134	234.5	2.51447e-17	1.44072e-16	atpI; ATP synthase protein I
K00963	Rhodobacterales	Flavobacteriales	20	13	1	134	206.154	2.71552e-16	1.4711e-15	UGP2, galU, galF; UTP--glucose-1-phosphate uridylyltransferase [EC:2.7.7.9]
K01561	Rhodobacterales	Flavobacteriales	20	13	1	134	206.154	2.71552e-16	1.4711e-15	dehH; haloacetate dehalogenase [EC:3.8.1.3]
K02483	Rhodobacterales	Flavobacteriales	20	13	1	134	206.154	2.71552e-16	1.4711e-15	K02483; two-component system, OmpR family, response regulator
K00631	Rhodobacterales	Flavobacteriales	19	14	1	134	181.857	2.73563e-15	1.41222e-14	plsB; glycerol-3-phosphate O-acyltransferase [EC:2.3.1.15]
K00481	Rhodobacterales	Flavobacteriales	19	14	1	134	181.857	2.73563e-15	1.41222e-14	pobA; p-hydroxybenzoate 3-monooxygenase [EC:1.14.13.2]
K12308	Rhodobacterales	Flavobacteriales	18	15	1	134	160.8	2.58322e-14	1.26185e-13	bgaB, lacA; beta-galactosidase [EC:3.2.1.23]
K00448	Rhodobacterales	Flavobacteriales	16	17	1	134	126.118	1.92765e-12	8.49022e-12	pcaG; protocatechuate 3,4-dioxygenase, alpha subunit [EC:1.13.11.3]
K16011	Rhodobacterales	Flavobacteriales	16	17	1	134	126.118	1.92765e-12	8.49022e-12	algA, xanB, rfbA, wbpW, pslB; mannose-1-phosphate guanylyltransferase / mannose-6-phosphate isomerase [EC:2.7.7.13 5.3.1.8]
K10440	Rhodobacterales	Flavobacteriales	15	18	1	134	111.667	1.53345e-11	6.26784e-11	rbsC; ribose transport system permease protein
K19784	Rhodobacterales	Flavobacteriales	15	18	1	134	111.667	1.53345e-11	6.26784e-11	chrR, NQR; chromate reductase, NAD(P)H dehydrogenase (quinone)
K10439	Rhodobacterales	Flavobacteriales	14	19	1	134	98.7368	1.15886e-10	4.41338e-10	rbsB; ribose transport system substrate-binding protein
K03297	Rhodobacterales	Flavobacteriales	14	19	1	134	98.7368	1.15886e-10	4.41338e-10	emrE, qac, mmr, smr; small multidrug resistance pump
K02041	Rhodobacterales	Flavobacteriales	13	20	1	134	87.1	8.33824e-10	2.97928e-09	phnC; phosphonate transport system ATP-binding protein [EC:7.3.2.2]
K10441	Rhodobacterales	Flavobacteriales	13	20	1	134	87.1	8.33824e-10	2.97928e-09	rbsA; ribose transport system ATP-binding protein [EC:3.6.3.17]
K02042	Rhodobacterales	Flavobacteriales	13	20	1	134	87.1	8.33824e-10	2.97928e-09	phnE; phosphonate transport system permease protein
K09004	Rhodobacterales	Flavobacteriales	12	21	1	134	76.5714	5.72264e-09	1.92571e-08	K09004; uncharacterized protein
K00124	Rhodobacterales	Flavobacteriales	12	21	1	134	76.5714	5.72264e-09	1.92571e-08	fdoH, fdsB; formate dehydrogenase iron-sulfur subunit
K05802	Rhodobacterales	Flavobacteriales	11	22	1	134	67	3.7517e-08	1.17973e-07	mscK, kefA, aefA; potassium-dependent mechanosensitive channel
K00064	Rhodobacterales	Flavobacteriales	11	22	1	134	67	3.7517e-08	1.17973e-07	E1.1.1.122; D-threo-aldose 1-dehydrogenase [EC:1.1.1.122]
K02393	Rhodobacterales	Flavobacteriales	11	22	1	134	67	3.7517e-08	1.17973e-07	flgH; flagellar L-ring protein precursor FlgH
K02392	Rhodobacterales	Flavobacteriales	11	22	1	134	67	3.7517e-08	1.17973e-07	flgG; flagellar basal-body rod protein FlgG
K02420	Rhodobacterales	Flavobacteriales	11	22	1	134	67	3.7517e-08	1.17973e-07	fliQ; flagellar biosynthetic protein FliQ
K02431	Rhodobacterales	Flavobacteriales	11	22	1	134	67	3.7517e-08	1.17973e-07	fucU, FUOM; L-fucose mutarotase [EC:5.1.3.29]
K02401	Rhodobacterales	Flavobacteriales	10	23	1	134	58.2609	2.35195e-07	7.07588e-07	flhB; flagellar biosynthetic protein FlhB
K16514	Rhodobacterales	Flavobacteriales	10	23	1	134	58.2609	2.35195e-07	7.07588e-07	galD; 4-oxalomesaconate tautomerase [EC:5.3.2.8]
K01443	Rhodobacterales	Flavobacteriales	10	23	1	134	58.2609	2.35195e-07	7.07588e-07	nagA, AMDHD2; N-acetylglucosamine-6-phosphate deacetylase [EC:3.5.1.25]
K01907	Rhodobacterales	Flavobacteriales	9	24	1	134	50.25	1.41078e-06	4.00919e-06	AACS, acsA; acetoacetyl-CoA synthetase [EC:6.2.1.16]
K09988	Rhodobacterales	Flavobacteriales	9	24	1	134	50.25	1.41078e-06	4.00919e-06	lyxA; D-lyxose ketol-isomerase [EC:5.3.1.15]
K13444	Rhodobacterales	Flavobacteriales	8	25	1	134	42.88	8.09751e-06	2.15843e-05	SUMF1, FGE; formylglycine-generating enzyme [EC:1.8.3.7]
K03119	Rhodobacterales	Flavobacteriales	8	25	1	134	42.88	8.09751e-06	2.15843e-05	tauD; taurine dioxygenase [EC:1.14.11.17]
K07104	Rhodobacterales	Flavobacteriales	8	25	1	134	42.88	8.09751e-06	2.15843e-05	catE; catechol 2,3-dioxygenase [EC:1.13.11.2]
K10218	Rhodobacterales	Flavobacteriales	8	25	1	134	42.88	8.09751e-06	2.15843e-05	ligK, galC; 4-hydroxy-4-methyl-2-oxoglutarate aldolase [EC:4.1.3.17]
K02394	Rhodobacterales	Flavobacteriales	8	25	1	134	42.88	8.09751e-06	2.15843e-05	flgI; flagellar P-ring protein precursor FlgI
K00372	Rhodobacterales	Flavobacteriales	7	26	1	134	36.0769	4.44459e-05	0.000111377	nasA; assimilatory nitrate reductase catalytic subunit [EC:1.7.99.-]
K13796	Rhodobacterales	Flavobacteriales	7	26	1	134	36.0769	4.44459e-05	0.000111377	cobZ, tcuA; tricarballylate dehydrogenase
K16515	Rhodobacterales	Flavobacteriales	7	26	1	134	36.0769	4.44459e-05	0.000111377	galB; 4-oxalomesaconate hydratase [EC:4.2.1.83]
K10221	Rhodobacterales	Flavobacteriales	6	27	1	134	29.7778	0.000232919	0.000547437	ligI; 2-pyrone-4,6-dicarboxylate lactonase [EC:3.1.1.57]
K07289	Rhodobacterales	Flavobacteriales	6	27	1	134	29.7778	0.000232919	0.000547437	asmA; AsmA protein
K06920	Rhodobacterales	Flavobacteriales	5	28	1	134	23.9286	0.00116182	0.00261842	queC; 7-cyano-7-deazaguanine synthase [EC:6.3.4.20]
K04100	Rhodobacterales	Flavobacteriales	5	28	1	134	23.9286	0.00116182	0.00261842	ligA; protocatechuate 4,5-dioxygenase, alpha chain [EC:1.13.11.8]
K00355	Rhodobacterales	Flavobacteriales	5	28	1	134	23.9286	0.00116182	0.00261842	NQO1; NAD(P)H dehydrogenase (quinone) [EC:1.6.5.2]
K10941	Rhodobacterales	Flavobacteriales	5	28	1	134	23.9286	0.00116182	0.00261842	fleQ, flrA; sigma-54 dependent transcriptional regulator, flagellar regulatory protein
K06137	Rhodobacterales	Flavobacteriales	5	28	1	134	23.9286	0.00116182	0.00261842	pqqC; pyrroloquinoline-quinone synthase [EC:1.3.3.11]
K07246	Rhodobacterales	Flavobacteriales	5	28	1	134	23.9286	0.00116182	0.00261842	ttuC, dmlA; tartrate dehydrogenase/decarboxylase / D-malate dehydrogenase [EC:1.1.1.93 4.1.1.73 1.1.1.83]
K03412	Rhodobacterales	Flavobacteriales	4	29	1	134	18.4828	0.00548603	0.0113504	cheB; two-component system, chemotaxis family, protein-glutamate methylesterase/glutaminase [EC:3.1.1.61 3.5.1.44]
K13693	Rhodobacterales	Flavobacteriales	4	29	1	134	18.4828	0.00548603	0.0113504	gpgS; glucosyl-3-phosphoglycerate synthase [EC:2.4.1.266]
K07026	Rhodobacterales	Flavobacteriales	4	29	1	134	18.4828	0.00548603	0.0113504	E3.1.3.70; mannosyl-3-phosphoglycerate phosphatase [EC:3.1.3.70]
K00575	Rhodobacterales	Flavobacteriales	4	29	1	134	18.4828	0.00548603	0.0113504	cheR; chemotaxis protein methyltransferase CheR [EC:2.1.1.80]
K06518	Rhodobacterales	Flavobacteriales	4	29	1	134	18.4828	0.00548603	0.0113504	cidA; holin-like protein
K00477	Rhodobacterales	Flavobacteriales	4	29	1	134	18.4828	0.00548603	0.0113504	PHYH; phytanoyl-CoA hydroxylase [EC:1.14.11.18]
K01198	Rhodobacterales	Flavobacteriales	4	29	1	134	18.4828	0.00548603	0.0113504	xynB; xylan 1,4-beta-xylosidase [EC:3.2.1.37]
K14205	Rhodobacterales	Flavobacteriales	4	29	1	134	18.4828	0.00548603	0.0113504	mprF, fmtC; phosphatidylglycerol lysyltransferase [EC:2.3.2.3]
K07481	Rhodobacterales	Flavobacteriales	4	29	1	134	18.4828	0.00548603	0.0113504	K07481; transposase, IS5 family
K03809	Rhodobacterales	Flavobacteriales	4	29	1	134	18.4828	0.00548603	0.0113504	wrbA; NAD(P)H dehydrogenase (quinone) [EC:1.6.5.2]
K04101	Rhodobacterales	Flavobacteriales	4	29	1	134	18.4828	0.00548603	0.0113504	ligB; protocatechuate 4,5-dioxygenase, beta chain [EC:1.13.11.8]
K06179	Rhodobacterales	Flavobacteriales	33	0	0	135	inf	9.24843e-36	1.63389e-33	rluC; 23S rRNA pseudouridine955/2504/2580 synthase [EC:5.4.99.24]
K00799	Rhodobacterales	Flavobacteriales	33	0	0	135	inf	9.24843e-36	1.63389e-33	GST, gst; glutathione S-transferase [EC:2.5.1.18]
K00304	Rhodobacterales	Flavobacteriales	33	0	0	135	inf	9.24843e-36	1.63389e-33	soxD; sarcosine oxidase, subunit delta [EC:1.5.3.1]
K01999	Rhodobacterales	Flavobacteriales	33	0	0	135	inf	9.24843e-36	1.63389e-33	livK; branched-chain amino acid transport system substrate-binding protein
K00220	Rhodobacterales	Flavobacteriales	33	0	0	135	inf	9.24843e-36	1.63389e-33	tyrC; cyclohexadieny/prephenate dehydrogenase [EC:1.3.1.43 1.3.1.12]
K00315	Rhodobacterales	Flavobacteriales	33	0	0	135	inf	9.24843e-36	1.63389e-33	DMGDH; dimethylglycine dehydrogenase [EC:1.5.8.4]
K14083	Rhodobacterales	Flavobacteriales	33	0	0	135	inf	9.24843e-36	1.63389e-33	mttB; trimethylamine---corrinoid protein Co-methyltransferase [EC:2.1.1.250]
K01997	Rhodobacterales	Flavobacteriales	33	0	0	135	inf	9.24843e-36	1.63389e-33	livH; branched-chain amino acid transport system permease protein
K00611	Rhodobacterales	Flavobacteriales	33	0	0	135	inf	9.24843e-36	1.63389e-33	OTC, argF, argI; ornithine carbamoyltransferase [EC:2.1.3.3]
K03089	Rhodobacterales	Flavobacteriales	33	0	0	135	inf	9.24843e-36	1.63389e-33	rpoH; RNA polymerase sigma-32 factor
K02052	Rhodobacterales	Flavobacteriales	33	0	0	135	inf	9.24843e-36	1.63389e-33	ABC.SP.A; putative spermidine/putrescine transport system ATP-binding protein
K01996	Rhodobacterales	Flavobacteriales	33	0	0	135	inf	9.24843e-36	1.63389e-33	livF; branched-chain amino acid transport system ATP-binding protein
K15270	Rhodobacterales	Flavobacteriales	33	0	0	135	inf	9.24843e-36	1.63389e-33	sam; S-adenosylmethionine uptake transporter
K15012	Rhodobacterales	Flavobacteriales	33	0	0	135	inf	9.24843e-36	1.63389e-33	regA, regR, actR; two-component system, response regulator RegA
K01998	Rhodobacterales	Flavobacteriales	33	0	0	135	inf	9.24843e-36	1.63389e-33	livM; branched-chain amino acid transport system permease protein
K09826	Rhodobacterales	Flavobacteriales	33	0	0	135	inf	9.24843e-36	1.63389e-33	irr; Fur family transcriptional regulator, iron response regulator
K01995	Rhodobacterales	Flavobacteriales	33	0	0	135	inf	9.24843e-36	1.63389e-33	livG; branched-chain amino acid transport system ATP-binding protein
K11940	Rhodobacterales	Flavobacteriales	33	0	0	135	inf	9.24843e-36	1.63389e-33	hspQ; heat shock protein HspQ
K07793	Rhodobacterales	Flavobacteriales	32	1	0	135	inf	1.25779e-33	8.88836e-32	tctA; putative tricarboxylic transport membrane protein
K09160	Rhodobacterales	Flavobacteriales	32	1	0	135	inf	1.25779e-33	8.88836e-32	K09160; uncharacterized protein
K02057	Rhodobacterales	Flavobacteriales	32	1	0	135	inf	1.25779e-33	8.88836e-32	ABC.SS.P; simple sugar transport system permease protein
K03684	Rhodobacterales	Flavobacteriales	32	1	0	135	inf	1.25779e-33	8.88836e-32	rnd; ribonuclease D [EC:3.1.13.5]
K01919	Rhodobacterales	Flavobacteriales	32	1	0	135	inf	1.25779e-33	8.88836e-32	gshA; glutamate--cysteine ligase [EC:6.3.2.2]
K04080	Rhodobacterales	Flavobacteriales	32	1	0	135	inf	1.25779e-33	8.88836e-32	ibpA; molecular chaperone IbpA
K00413	Rhodobacterales	Flavobacteriales	32	1	0	135	inf	1.25779e-33	8.88836e-32	CYC1, CYT1, petC; ubiquinol-cytochrome c reductase cytochrome c1 subunit
K00620	Rhodobacterales	Flavobacteriales	32	1	0	135	inf	1.25779e-33	8.88836e-32	argJ; glutamate N-acetyltransferase / amino-acid N-acetyltransferase [EC:2.3.1.35 2.3.1.1]
K07390	Rhodobacterales	Flavobacteriales	32	1	0	135	inf	1.25779e-33	8.88836e-32	grxD, GLRX5; monothiol glutaredoxin
K00568	Rhodobacterales	Flavobacteriales	32	1	0	135	inf	1.25779e-33	8.88836e-32	ubiG; 2-polyprenyl-6-hydroxyphenyl methylase / 3-demethylubiquinone-9 3-methyltransferase [EC:2.1.1.222 2.1.1.64]
K00302	Rhodobacterales	Flavobacteriales	32	1	0	135	inf	1.25779e-33	8.88836e-32	soxA; sarcosine oxidase, subunit alpha [EC:1.5.3.1]
K03185	Rhodobacterales	Flavobacteriales	32	1	0	135	inf	1.25779e-33	8.88836e-32	ubiH; 2-octaprenyl-6-methoxyphenol hydroxylase [EC:1.14.13.-]
K04764	Rhodobacterales	Flavobacteriales	32	1	0	135	inf	1.25779e-33	8.88836e-32	ihfA, himA; integration host factor subunit alpha
K02056	Rhodobacterales	Flavobacteriales	32	1	0	135	inf	1.25779e-33	8.88836e-32	ABC.SS.A; simple sugar transport system ATP-binding protein [EC:3.6.3.17]
K02029	Rhodobacterales	Flavobacteriales	32	1	0	135	inf	1.25779e-33	8.88836e-32	ABC.PA.P; polar amino acid transport system permease protein
K09919	Rhodobacterales	Flavobacteriales	32	1	0	135	inf	1.25779e-33	8.88836e-32	K09919; uncharacterized protein
K04083	Rhodobacterales	Flavobacteriales	32	1	0	135	inf	1.25779e-33	8.88836e-32	hslO; molecular chaperone Hsp33
K06190	Rhodobacterales	Flavobacteriales	32	1	0	135	inf	1.25779e-33	8.88836e-32	ispZ; intracellular septation protein
K15011	Rhodobacterales	Flavobacteriales	32	1	0	135	inf	1.25779e-33	8.88836e-32	regB, regS, actS; two-component system, sensor histidine kinase RegB [EC:2.7.13.3]
K09972	Rhodobacterales	Flavobacteriales	32	1	0	135	inf	1.25779e-33	8.88836e-32	aapP, bztD; general L-amino acid transport system ATP-binding protein [EC:3.6.3.-]
K00303	Rhodobacterales	Flavobacteriales	32	1	0	135	inf	1.25779e-33	8.88836e-32	soxB; sarcosine oxidase, subunit beta [EC:1.5.3.1]
K03072	Rhodobacterales	Flavobacteriales	32	1	0	135	inf	1.25779e-33	8.88836e-32	secD; preprotein translocase subunit SecD
K00990	Rhodobacterales	Flavobacteriales	32	1	0	135	inf	1.25779e-33	8.88836e-32	glnD; [protein-PII] uridylyltransferase [EC:2.7.7.59]
K14660	Rhodobacterales	Flavobacteriales	32	1	0	135	inf	1.25779e-33	8.88836e-32	nodE; nodulation protein E [EC:2.3.1.-]
K03592	Rhodobacterales	Flavobacteriales	31	2	0	135	inf	8.61584e-32	2.91472e-30	pmbA; PmbA protein
K04774	Rhodobacterales	Flavobacteriales	31	2	0	135	inf	8.61584e-32	2.91472e-30	sohB; serine protease SohB [EC:3.4.21.-]
K04765	Rhodobacterales	Flavobacteriales	31	2	0	135	inf	8.61584e-32	2.91472e-30	mazG; nucleoside triphosphate diphosphatase [EC:3.6.1.9]
K03562	Rhodobacterales	Flavobacteriales	31	2	0	135	inf	8.61584e-32	2.91472e-30	tolQ; biopolymer transport protein TolQ
K09986	Rhodobacterales	Flavobacteriales	31	2	0	135	inf	8.61584e-32	2.91472e-30	K09986; uncharacterized protein
K00643	Rhodobacterales	Flavobacteriales	31	2	0	135	inf	8.61584e-32	2.91472e-30	E2.3.1.37, ALAS; 5-aminolevulinate synthase [EC:2.3.1.37]
K07261	Rhodobacterales	Flavobacteriales	31	2	0	135	inf	8.61584e-32	2.91472e-30	mepA; penicillin-insensitive murein DD-endopeptidase [EC:3.4.24.-]
K02051	Rhodobacterales	Flavobacteriales	31	2	0	135	inf	8.61584e-32	2.91472e-30	ABC.SN.S; NitT/TauT family transport system substrate-binding protein
K02793	Rhodobacterales	Flavobacteriales	31	2	0	135	inf	8.61584e-32	2.91472e-30	PTS-Man-EIIA, manX; PTS system, mannose-specific IIA component [EC:2.7.1.191]
K03560	Rhodobacterales	Flavobacteriales	31	2	0	135	inf	8.61584e-32	2.91472e-30	tolR; biopolymer transport protein TolR
K01439	Rhodobacterales	Flavobacteriales	31	2	0	135	inf	8.61584e-32	2.91472e-30	dapE; succinyl-diaminopimelate desuccinylase [EC:3.5.1.18]
K01419	Rhodobacterales	Flavobacteriales	31	2	0	135	inf	8.61584e-32	2.91472e-30	hslV, clpQ; ATP-dependent HslUV protease, peptidase subunit HslV [EC:3.4.25.2]
K03638	Rhodobacterales	Flavobacteriales	31	2	0	135	inf	8.61584e-32	2.91472e-30	moaB; molybdopterin adenylyltransferase [EC:2.7.7.75]
K07749	Rhodobacterales	Flavobacteriales	31	2	0	135	inf	8.61584e-32	2.91472e-30	frc; formyl-CoA transferase [EC:2.8.3.16]
K01004	Rhodobacterales	Flavobacteriales	31	2	0	135	inf	8.61584e-32	2.91472e-30	pcs; phosphatidylcholine synthase [EC:2.7.8.24]
K00769	Rhodobacterales	Flavobacteriales	31	2	0	135	inf	8.61584e-32	2.91472e-30	gpt; xanthine phosphoribosyltransferase [EC:2.4.2.22]
K03667	Rhodobacterales	Flavobacteriales	31	2	0	135	inf	8.61584e-32	2.91472e-30	hslU; ATP-dependent HslUV protease ATP-binding subunit HslU
K02535	Rhodobacterales	Flavobacteriales	31	2	0	135	inf	8.61584e-32	2.91472e-30	lpxC; UDP-3-O-[3-hydroxymyristoyl] N-acetylglucosamine deacetylase [EC:3.5.1.108]
K00121	Rhodobacterales	Flavobacteriales	31	2	0	135	inf	8.61584e-32	2.91472e-30	frmA, ADH5, adhC; S-(hydroxymethyl)glutathione dehydrogenase / alcohol dehydrogenase [EC:1.1.1.284 1.1.1.1]
K11189	Rhodobacterales	Flavobacteriales	31	2	0	135	inf	8.61584e-32	2.91472e-30	PTS-HPR; phosphocarrier protein
K02258	Rhodobacterales	Flavobacteriales	31	2	0	135	inf	8.61584e-32	2.91472e-30	COX11, ctaG; cytochrome c oxidase assembly protein subunit 11
K06024	Rhodobacterales	Flavobacteriales	31	2	0	135	inf	8.61584e-32	2.91472e-30	scpB; segregation and condensation protein B
K04771	Rhodobacterales	Flavobacteriales	31	2	0	135	inf	8.61584e-32	2.91472e-30	degP, htrA; serine protease Do [EC:3.4.21.107]
K03705	Rhodobacterales	Flavobacteriales	31	2	0	135	inf	8.61584e-32	2.91472e-30	hrcA; heat-inducible transcriptional repressor
K00795	Rhodobacterales	Flavobacteriales	31	2	0	135	inf	8.61584e-32	2.91472e-30	ispA; farnesyl diphosphate synthase [EC:2.5.1.1 2.5.1.10]
K04087	Rhodobacterales	Flavobacteriales	31	2	0	135	inf	8.61584e-32	2.91472e-30	hflC; membrane protease subunit HflC [EC:3.4.-.-]
K02200	Rhodobacterales	Flavobacteriales	31	2	0	135	inf	8.61584e-32	2.91472e-30	ccmH; cytochrome c-type biogenesis protein CcmH
K09987	Rhodobacterales	Flavobacteriales	31	2	0	135	inf	8.61584e-32	2.91472e-30	K09987; uncharacterized protein
K05788	Rhodobacterales	Flavobacteriales	31	2	0	135	inf	8.61584e-32	2.91472e-30	ihfB, himD; integration host factor subunit beta
K03676	Rhodobacterales	Flavobacteriales	31	2	0	135	inf	8.61584e-32	2.91472e-30	grxC, GLRX, GLRX2; glutaredoxin 3
K06980	Rhodobacterales	Flavobacteriales	31	2	0	135	inf	8.61584e-32	2.91472e-30	ygfZ; tRNA-modifying protein YgfZ
K01626	Rhodobacterales	Flavobacteriales	31	2	0	135	inf	8.61584e-32	2.91472e-30	E2.5.1.54, aroF, aroG, aroH; 3-deoxy-7-phosphoheptulonate synthase [EC:2.5.1.54]
K03060	Rhodobacterales	Flavobacteriales	31	2	0	135	inf	8.61584e-32	2.91472e-30	rpoZ; DNA-directed RNA polymerase subunit omega [EC:2.7.7.6]
K00411	Rhodobacterales	Flavobacteriales	31	2	0	135	inf	8.61584e-32	2.91472e-30	UQCRFS1, RIP1, petA; ubiquinol-cytochrome c reductase iron-sulfur subunit [EC:1.10.2.2]
K06952	Rhodobacterales	Flavobacteriales	31	2	0	135	inf	8.61584e-32	2.91472e-30	K06952; uncharacterized protein
K03694	Rhodobacterales	Flavobacteriales	31	2	0	135	inf	8.61584e-32	2.91472e-30	clpA; ATP-dependent Clp protease ATP-binding subunit ClpA
K07736	Rhodobacterales	Flavobacteriales	31	2	0	135	inf	8.61584e-32	2.91472e-30	carD; CarD family transcriptional regulator
K02050	Rhodobacterales	Flavobacteriales	31	2	0	135	inf	8.61584e-32	2.91472e-30	ABC.SN.P; NitT/TauT family transport system permease protein
K06916	Rhodobacterales	Flavobacteriales	31	2	0	135	inf	8.61584e-32	2.91472e-30	zapE; cell division protein ZapE
K07335	Rhodobacterales	Flavobacteriales	31	2	0	135	inf	8.61584e-32	2.91472e-30	bmpA, bmpB, tmpC; basic membrane protein A and related proteins
K02806	Rhodobacterales	Flavobacteriales	31	2	0	135	inf	8.61584e-32	2.91472e-30	PTS-Ntr-EIIA, ptsN; PTS system, nitrogen regulatory IIA component [EC:2.7.1.-]
K00528	Rhodobacterales	Flavobacteriales	31	2	0	135	inf	8.61584e-32	2.91472e-30	fpr; ferredoxin/flavodoxin---NADP+ reductase [EC:1.18.1.2 1.19.1.1]
K07659	Rhodobacterales	Flavobacteriales	30	3	0	135	inf	3.96328e-30	9.6208e-29	ompR; two-component system, OmpR family, phosphate regulon response regulator OmpR
K08299	Rhodobacterales	Flavobacteriales	30	3	0	135	inf	3.96328e-30	9.6208e-29	caiD; crotonobetainyl-CoA hydratase [EC:4.2.1.149]
K06189	Rhodobacterales	Flavobacteriales	30	3	0	135	inf	3.96328e-30	9.6208e-29	corC; magnesium and cobalt transporter
K11209	Rhodobacterales	Flavobacteriales	30	3	0	135	inf	3.96328e-30	9.6208e-29	yghU, yfcG; GSH-dependent disulfide-bond oxidoreductase [EC:1.8.4.-]
K05810	Rhodobacterales	Flavobacteriales	30	3	0	135	inf	3.96328e-30	9.6208e-29	yfiH; polyphenol oxidase [EC:1.10.3.-]
K07742	Rhodobacterales	Flavobacteriales	30	3	0	135	inf	3.96328e-30	9.6208e-29	ylxR; uncharacterized protein
K08688	Rhodobacterales	Flavobacteriales	30	3	0	135	inf	3.96328e-30	9.6208e-29	E3.5.3.3; creatinase [EC:3.5.3.3]
K09816	Rhodobacterales	Flavobacteriales	30	3	0	135	inf	3.96328e-30	9.6208e-29	znuB; zinc transport system permease protein
K09768	Rhodobacterales	Flavobacteriales	30	3	0	135	inf	3.96328e-30	9.6208e-29	K09768; uncharacterized protein
K04092	Rhodobacterales	Flavobacteriales	30	3	0	135	inf	3.96328e-30	9.6208e-29	tyrA1; chorismate mutase [EC:5.4.99.5]
K06923	Rhodobacterales	Flavobacteriales	30	3	0	135	inf	3.96328e-30	9.6208e-29	K06923; uncharacterized protein
K02049	Rhodobacterales	Flavobacteriales	30	3	0	135	inf	3.96328e-30	9.6208e-29	ABC.SN.A; NitT/TauT family transport system ATP-binding protein
K02199	Rhodobacterales	Flavobacteriales	30	3	0	135	inf	3.96328e-30	9.6208e-29	ccmG, dsbE; cytochrome c biogenesis protein CcmG, thiol:disulfide interchange protein DsbE
K09769	Rhodobacterales	Flavobacteriales	30	3	0	135	inf	3.96328e-30	9.6208e-29	K09769; uncharacterized protein
K18989	Rhodobacterales	Flavobacteriales	30	3	0	135	inf	3.96328e-30	9.6208e-29	vexF; multidrug efflux pump
K13581	Rhodobacterales	Flavobacteriales	30	3	0	135	inf	3.96328e-30	9.6208e-29	ccrM; modification methylase [EC:2.1.1.72]
K15509	Rhodobacterales	Flavobacteriales	30	3	0	135	inf	3.96328e-30	9.6208e-29	hpsN; sulfopropanediol 3-dehydrogenase [EC:1.1.1.308]
K04088	Rhodobacterales	Flavobacteriales	30	3	0	135	inf	3.96328e-30	9.6208e-29	hflK; membrane protease subunit HflK [EC:3.4.-.-]
K01631	Rhodobacterales	Flavobacteriales	30	3	0	135	inf	3.96328e-30	9.6208e-29	dgoA; 2-dehydro-3-deoxyphosphogalactonate aldolase [EC:4.1.2.21]
K12574	Rhodobacterales	Flavobacteriales	30	3	0	135	inf	3.96328e-30	9.6208e-29	rnj; ribonuclease J [EC:3.1.-.-]
K05896	Rhodobacterales	Flavobacteriales	30	3	0	135	inf	3.96328e-30	9.6208e-29	scpA; segregation and condensation protein A
K01716	Rhodobacterales	Flavobacteriales	30	3	0	135	inf	3.96328e-30	9.6208e-29	fabA; 3-hydroxyacyl-[acyl-carrier protein] dehydratase / trans-2-decenoyl-[acyl-carrier protein] isomerase [EC:4.2.1.59 5.3.3.14]
K02533	Rhodobacterales	Flavobacteriales	30	3	0	135	inf	3.96328e-30	9.6208e-29	lasT; tRNA/rRNA methyltransferase [EC:2.1.1.-]
K00311	Rhodobacterales	Flavobacteriales	30	3	0	135	inf	3.96328e-30	9.6208e-29	ETFDH; electron-transferring-flavoprotein dehydrogenase [EC:1.5.5.1]
K04042	Rhodobacterales	Flavobacteriales	30	3	0	135	inf	3.96328e-30	9.6208e-29	glmU; bifunctional UDP-N-acetylglucosamine pyrophosphorylase / Glucosamine-1-phosphate N-acetyltransferase [EC:2.7.7.23 2.3.1.157]
K03753	Rhodobacterales	Flavobacteriales	30	3	0	135	inf	3.96328e-30	9.6208e-29	mobB; molybdopterin-guanine dinucleotide biosynthesis adapter protein
K02028	Rhodobacterales	Flavobacteriales	30	3	0	135	inf	3.96328e-30	9.6208e-29	ABC.PA.A; polar amino acid transport system ATP-binding protein [EC:7.4.2.1]
K07232	Rhodobacterales	Flavobacteriales	30	3	0	135	inf	3.96328e-30	9.6208e-29	CHAC, chaC; glutathione-specific gamma-glutamylcyclotransferase [EC:4.3.2.7]
K15986	Rhodobacterales	Flavobacteriales	29	4	0	135	inf	1.37724e-28	2.50264e-27	ppaC; manganese-dependent inorganic pyrophosphatase [EC:3.6.1.1]
K09806	Rhodobacterales	Flavobacteriales	29	4	0	135	inf	1.37724e-28	2.50264e-27	K09806; uncharacterized protein
K03523	Rhodobacterales	Flavobacteriales	29	4	0	135	inf	1.37724e-28	2.50264e-27	bioY; biotin transport system substrate-specific component
K05524	Rhodobacterales	Flavobacteriales	29	4	0	135	inf	1.37724e-28	2.50264e-27	fdxA; ferredoxin
K02232	Rhodobacterales	Flavobacteriales	29	4	0	135	inf	1.37724e-28	2.50264e-27	cobQ, cbiP; adenosylcobyric acid synthase [EC:6.3.5.10]
K04566	Rhodobacterales	Flavobacteriales	29	4	0	135	inf	1.37724e-28	2.50264e-27	lysK; lysyl-tRNA synthetase, class I [EC:6.1.1.6]
K05527	Rhodobacterales	Flavobacteriales	29	4	0	135	inf	1.37724e-28	2.50264e-27	bolA; BolA family transcriptional regulator, general stress-responsive regulator
K03431	Rhodobacterales	Flavobacteriales	29	4	0	135	inf	1.37724e-28	2.50264e-27	glmM; phosphoglucosamine mutase [EC:5.4.2.10]
K02031	Rhodobacterales	Flavobacteriales	29	4	0	135	inf	1.37724e-28	2.50264e-27	ABC.PE.A; peptide/nickel transport system ATP-binding protein
K00943	Rhodobacterales	Flavobacteriales	29	4	0	135	inf	1.37724e-28	2.50264e-27	tmk, DTYMK; dTMP kinase [EC:2.7.4.9]
K08311	Rhodobacterales	Flavobacteriales	29	4	0	135	inf	1.37724e-28	2.50264e-27	nudH; putative (di)nucleoside polyphosphate hydrolase [EC:3.6.1.-]
K02058	Rhodobacterales	Flavobacteriales	29	4	0	135	inf	1.37724e-28	2.50264e-27	ABC.SS.S; simple sugar transport system substrate-binding protein
K03641	Rhodobacterales	Flavobacteriales	29	4	0	135	inf	1.37724e-28	2.50264e-27	tolB; TolB protein
K07042	Rhodobacterales	Flavobacteriales	29	4	0	135	inf	1.37724e-28	2.50264e-27	ybeY, yqfG; probable rRNA maturation factor
K13643	Rhodobacterales	Flavobacteriales	29	4	0	135	inf	1.37724e-28	2.50264e-27	iscR; Rrf2 family transcriptional regulator, iron-sulfur cluster assembly transcription factor
K09971	Rhodobacterales	Flavobacteriales	29	4	0	135	inf	1.37724e-28	2.50264e-27	aapM, bztC; general L-amino acid transport system permease protein
K07018	Rhodobacterales	Flavobacteriales	29	4	0	135	inf	1.37724e-28	2.50264e-27	K07018; uncharacterized protein
K07387	Rhodobacterales	Flavobacteriales	29	4	0	135	inf	1.37724e-28	2.50264e-27	K07387; metalloprotease [EC:3.4.24.-]
K19191	Rhodobacterales	Flavobacteriales	29	4	0	135	inf	1.37724e-28	2.50264e-27	mabO; 4-methylaminobutanoate oxidase (formaldehyde-forming) [EC:1.5.3.19]
K02502	Rhodobacterales	Flavobacteriales	29	4	0	135	inf	1.37724e-28	2.50264e-27	hisZ; ATP phosphoribosyltransferase regulatory subunit
K00989	Rhodobacterales	Flavobacteriales	29	4	0	135	inf	1.37724e-28	2.50264e-27	rph; ribonuclease PH [EC:2.7.7.56]
K04094	Rhodobacterales	Flavobacteriales	29	4	0	135	inf	1.37724e-28	2.50264e-27	trmFO, gid; methylenetetrahydrofolate--tRNA-(uracil-5-)-methyltransferase [EC:2.1.1.74]
K05772	Rhodobacterales	Flavobacteriales	29	4	0	135	inf	1.37724e-28	2.50264e-27	tupA, vupA; tungstate transport system substrate-binding protein
K01286	Rhodobacterales	Flavobacteriales	29	4	0	135	inf	1.37724e-28	2.50264e-27	E3.4.16.4; D-alanyl-D-alanine carboxypeptidase [EC:3.4.16.4]
K01070	Rhodobacterales	Flavobacteriales	29	4	0	135	inf	1.37724e-28	2.50264e-27	frmB, ESD, fghA; S-formylglutathione hydrolase [EC:3.1.2.12]
K06196	Rhodobacterales	Flavobacteriales	29	4	0	135	inf	1.37724e-28	2.50264e-27	ccdA; cytochrome c-type biogenesis protein
K00529	Rhodobacterales	Flavobacteriales	29	4	0	135	inf	1.37724e-28	2.50264e-27	hcaD; 3-phenylpropionate/trans-cinnamate dioxygenase ferredoxin reductase component [EC:1.18.1.3]
K00832	Rhodobacterales	Flavobacteriales	29	4	0	135	inf	1.37724e-28	2.50264e-27	tyrB; aromatic-amino-acid transaminase [EC:2.6.1.57]
K10125	Rhodobacterales	Flavobacteriales	29	4	0	135	inf	1.37724e-28	2.50264e-27	dctB; two-component system, NtrC family, C4-dicarboxylate transport sensor histidine kinase DctB [EC:2.7.13.3]
K07147	Rhodobacterales	Flavobacteriales	29	4	0	135	inf	1.37724e-28	2.50264e-27	msrP; methionine sulfoxide reductase catalytic subunit [EC:1.8.-.-]
K13482	Rhodobacterales	Flavobacteriales	29	4	0	135	inf	1.37724e-28	2.50264e-27	xdhB; xanthine dehydrogenase large subunit [EC:1.17.1.4]
K09701	Rhodobacterales	Flavobacteriales	29	4	0	135	inf	1.37724e-28	2.50264e-27	K09701; uncharacterized protein
K13598	Rhodobacterales	Flavobacteriales	28	5	0	135	inf	3.85628e-27	5.67729e-26	ntrY; two-component system, NtrC family, nitrogen regulation sensor histidine kinase NtrY [EC:2.7.13.3]
K00625	Rhodobacterales	Flavobacteriales	28	5	0	135	inf	3.85628e-27	5.67729e-26	E2.3.1.8, pta; phosphate acetyltransferase [EC:2.3.1.8]
K01483	Rhodobacterales	Flavobacteriales	28	5	0	135	inf	3.85628e-27	5.67729e-26	allA; ureidoglycolate lyase [EC:4.3.2.3]
K01459	Rhodobacterales	Flavobacteriales	28	5	0	135	inf	3.85628e-27	5.67729e-26	E3.5.1.77; N-carbamoyl-D-amino-acid hydrolase [EC:3.5.1.77]
K09471	Rhodobacterales	Flavobacteriales	28	5	0	135	inf	3.85628e-27	5.67729e-26	puuB, ordL; gamma-glutamylputrescine oxidase [EC:1.4.3.-]
K05773	Rhodobacterales	Flavobacteriales	28	5	0	135	inf	3.85628e-27	5.67729e-26	tupB, vupB; tungstate transport system permease protein
K09985	Rhodobacterales	Flavobacteriales	28	5	0	135	inf	3.85628e-27	5.67729e-26	K09985; uncharacterized protein
K05936	Rhodobacterales	Flavobacteriales	28	5	0	135	inf	3.85628e-27	5.67729e-26	cobM, cbiF; precorrin-4/cobalt-precorrin-4 C11-methyltransferase [EC:2.1.1.133 2.1.1.271]
K09883	Rhodobacterales	Flavobacteriales	28	5	0	135	inf	3.85628e-27	5.67729e-26	cobT; cobaltochelatase CobT [EC:6.6.1.2]
K03666	Rhodobacterales	Flavobacteriales	28	5	0	135	inf	3.85628e-27	5.67729e-26	hfq; host factor-I protein
K08691	Rhodobacterales	Flavobacteriales	28	5	0	135	inf	3.85628e-27	5.67729e-26	mcl; malyl-CoA/(S)-citramalyl-CoA lyase [EC:4.1.3.24 4.1.3.25]
K09970	Rhodobacterales	Flavobacteriales	28	5	0	135	inf	3.85628e-27	5.67729e-26	aapQ, bztB; general L-amino acid transport system permease protein
K01807	Rhodobacterales	Flavobacteriales	28	5	0	135	inf	3.85628e-27	5.67729e-26	rpiA; ribose 5-phosphate isomerase A [EC:5.3.1.6]
K18588	Rhodobacterales	Flavobacteriales	28	5	0	135	inf	3.85628e-27	5.67729e-26	COQ10; coenzyme Q-binding protein COQ10
K00122	Rhodobacterales	Flavobacteriales	28	5	0	135	inf	3.85628e-27	5.67729e-26	FDH; formate dehydrogenase [EC:1.17.1.9]
K14155	Rhodobacterales	Flavobacteriales	28	5	0	135	inf	3.85628e-27	5.67729e-26	patB, malY; cysteine-S-conjugate beta-lyase [EC:4.4.1.13]
K06145	Rhodobacterales	Flavobacteriales	28	5	0	135	inf	3.85628e-27	5.67729e-26	gntR; LacI family transcriptional regulator, gluconate utilization system Gnt-I transcriptional repressor
K12252	Rhodobacterales	Flavobacteriales	28	5	0	135	inf	3.85628e-27	5.67729e-26	aruH; arginine:pyruvate transaminase [EC:2.6.1.84]
K07127	Rhodobacterales	Flavobacteriales	28	5	0	135	inf	3.85628e-27	5.67729e-26	uraH, pucM, hiuH; 5-hydroxyisourate hydrolase [EC:3.5.2.17]
K03852	Rhodobacterales	Flavobacteriales	28	5	0	135	inf	3.85628e-27	5.67729e-26	xsc; sulfoacetaldehyde acetyltransferase [EC:2.3.3.15]
K13583	Rhodobacterales	Flavobacteriales	28	5	0	135	inf	3.85628e-27	5.67729e-26	gcrA; GcrA cell cycle regulator
K08484	Rhodobacterales	Flavobacteriales	28	5	0	135	inf	3.85628e-27	5.67729e-26	PTS-EI.PTSP, ptsP; phosphotransferase system, enzyme I, PtsP [EC:2.7.3.9]
K01751	Rhodobacterales	Flavobacteriales	28	5	0	135	inf	3.85628e-27	5.67729e-26	E4.3.1.15; diaminopropionate ammonia-lyase [EC:4.3.1.15]
K03688	Rhodobacterales	Flavobacteriales	28	5	0	135	inf	3.85628e-27	5.67729e-26	ubiB, aarF; ubiquinone biosynthesis protein
K06954	Rhodobacterales	Flavobacteriales	28	5	0	135	inf	3.85628e-27	5.67729e-26	K06954; uncharacterized protein
K02221	Rhodobacterales	Flavobacteriales	28	5	0	135	inf	3.85628e-27	5.67729e-26	yggT; YggT family protein
K09969	Rhodobacterales	Flavobacteriales	28	5	0	135	inf	3.85628e-27	5.67729e-26	aapJ, bztA; general L-amino acid transport system substrate-binding protein
K14977	Rhodobacterales	Flavobacteriales	28	5	0	135	inf	3.85628e-27	5.67729e-26	ylbA, UGHY; (S)-ureidoglycine aminohydrolase [EC:3.5.3.26]
K09159	Rhodobacterales	Flavobacteriales	28	5	0	135	inf	3.85628e-27	5.67729e-26	cptB; antitoxin CptB
K02062	Rhodobacterales	Flavobacteriales	28	5	0	135	inf	3.85628e-27	5.67729e-26	thiQ; thiamine transport system ATP-binding protein
K03743	Rhodobacterales	Flavobacteriales	28	5	0	135	inf	3.85628e-27	5.67729e-26	pncC; nicotinamide-nucleotide amidase [EC:3.5.1.42]
K01799	Rhodobacterales	Flavobacteriales	28	5	0	135	inf	3.85628e-27	5.67729e-26	nicE, maiA; maleate isomerase [EC:5.2.1.1]
K03601	Rhodobacterales	Flavobacteriales	28	5	0	135	inf	3.85628e-27	5.67729e-26	xseA; exodeoxyribonuclease VII large subunit [EC:3.1.11.6]
K03529	Rhodobacterales	Flavobacteriales	28	5	0	135	inf	3.85628e-27	5.67729e-26	smc; chromosome segregation protein
K07738	Rhodobacterales	Flavobacteriales	28	5	0	135	inf	3.85628e-27	5.67729e-26	nrdR; transcriptional repressor NrdR
K17675	Rhodobacterales	Flavobacteriales	27	6	0	135	inf	9.06225e-26	1.07932e-24	SUPV3L1, SUV3; ATP-dependent RNA helicase SUPV3L1/SUV3 [EC:3.6.4.13]
K01879	Rhodobacterales	Flavobacteriales	27	6	0	135	inf	9.06225e-26	1.07932e-24	glyS; glycyl-tRNA synthetase beta chain [EC:6.1.1.14]
K09017	Rhodobacterales	Flavobacteriales	27	6	0	135	inf	9.06225e-26	1.07932e-24	rutR; TetR/AcrR family transcriptional regulator
K01523	Rhodobacterales	Flavobacteriales	27	6	0	135	inf	9.06225e-26	1.07932e-24	hisE; phosphoribosyl-ATP pyrophosphohydrolase [EC:3.6.1.31]
K01693	Rhodobacterales	Flavobacteriales	27	6	0	135	inf	9.06225e-26	1.07932e-24	hisB; imidazoleglycerol-phosphate dehydratase [EC:4.2.1.19]
K01878	Rhodobacterales	Flavobacteriales	27	6	0	135	inf	9.06225e-26	1.07932e-24	glyQ; glycyl-tRNA synthetase alpha chain [EC:6.1.1.14]
K11473	Rhodobacterales	Flavobacteriales	27	6	0	135	inf	9.06225e-26	1.07932e-24	glcF; glycolate oxidase iron-sulfur subunit
K02063	Rhodobacterales	Flavobacteriales	27	6	0	135	inf	9.06225e-26	1.07932e-24	thiP; thiamine transport system permease protein
K07712	Rhodobacterales	Flavobacteriales	27	6	0	135	inf	9.06225e-26	1.07932e-24	glnG, ntrC; two-component system, NtrC family, nitrogen regulation response regulator GlnG
K17735	Rhodobacterales	Flavobacteriales	27	6	0	135	inf	9.06225e-26	1.07932e-24	lcdH, cdhA; carnitine 3-dehydrogenase [EC:1.1.1.108]
K07393	Rhodobacterales	Flavobacteriales	27	6	0	135	inf	9.06225e-26	1.07932e-24	ECM4, yqjG; glutathionyl-hydroquinone reductase [EC:1.8.5.7]
K14160	Rhodobacterales	Flavobacteriales	27	6	0	135	inf	9.06225e-26	1.07932e-24	imuA; protein ImuA
K02234	Rhodobacterales	Flavobacteriales	27	6	0	135	inf	9.06225e-26	1.07932e-24	cobW; cobalamin biosynthesis protein CobW
K13895	Rhodobacterales	Flavobacteriales	27	6	0	135	inf	9.06225e-26	1.07932e-24	yejE; microcin C transport system permease protein
K00982	Rhodobacterales	Flavobacteriales	27	6	0	135	inf	9.06225e-26	1.07932e-24	glnE; [glutamine synthetase] adenylyltransferase / [glutamine synthetase]-adenylyl-L-tyrosine phosphorylase [EC:2.7.7.42 2.7.7.89]
K06938	Rhodobacterales	Flavobacteriales	27	6	0	135	inf	9.06225e-26	1.07932e-24	K06938; uncharacterized protein
K00015	Rhodobacterales	Flavobacteriales	27	6	0	135	inf	9.06225e-26	1.07932e-24	gyaR, GOR1; glyoxylate reductase [EC:1.1.1.26]
K11472	Rhodobacterales	Flavobacteriales	27	6	0	135	inf	9.06225e-26	1.07932e-24	glcE; glycolate oxidase FAD binding subunit
K17723	Rhodobacterales	Flavobacteriales	27	6	0	135	inf	9.06225e-26	1.07932e-24	preA; dihydropyrimidine dehydrogenase (NAD+) subunit PreA [EC:1.3.1.1]
K05539	Rhodobacterales	Flavobacteriales	27	6	0	135	inf	9.06225e-26	1.07932e-24	dusA; tRNA-dihydrouridine synthase A [EC:1.-.-.-]
K19221	Rhodobacterales	Flavobacteriales	27	6	0	135	inf	9.06225e-26	1.07932e-24	cobA, btuR; cob(I)alamin adenosyltransferase [EC:2.5.1.17]
K13896	Rhodobacterales	Flavobacteriales	27	6	0	135	inf	9.06225e-26	1.07932e-24	yejF; microcin C transport system ATP-binding protein
K06895	Rhodobacterales	Flavobacteriales	27	6	0	135	inf	9.06225e-26	1.07932e-24	lysE, argO; L-lysine exporter family protein LysE/ArgO
K13894	Rhodobacterales	Flavobacteriales	27	6	0	135	inf	9.06225e-26	1.07932e-24	yejB; microcin C transport system permease protein
K14448	Rhodobacterales	Flavobacteriales	27	6	0	135	inf	9.06225e-26	1.07932e-24	mcd; (2S)-methylsuccinyl-CoA dehydrogenase [EC:1.3.8.12]
K09817	Rhodobacterales	Flavobacteriales	27	6	0	135	inf	9.06225e-26	1.07932e-24	znuC; zinc transport system ATP-binding protein [EC:3.6.3.-]
K00305	Rhodobacterales	Flavobacteriales	27	6	0	135	inf	9.06225e-26	1.07932e-24	soxG; sarcosine oxidase, subunit gamma [EC:1.5.3.1]
K02427	Rhodobacterales	Flavobacteriales	27	6	0	135	inf	9.06225e-26	1.07932e-24	rlmE, rrmJ, ftsJ; 23S rRNA (uridine2552-2'-O)-methyltransferase [EC:2.1.1.166]
K01739	Rhodobacterales	Flavobacteriales	26	7	0	135	inf	1.83834e-24	1.87972e-23	metB; cystathionine gamma-synthase [EC:2.5.1.48]
K01464	Rhodobacterales	Flavobacteriales	26	7	0	135	inf	1.83834e-24	1.87972e-23	DPYS, dht, hydA; dihydropyrimidinase [EC:3.5.2.2]
K14161	Rhodobacterales	Flavobacteriales	26	7	0	135	inf	1.83834e-24	1.87972e-23	imuB; protein ImuB
K03576	Rhodobacterales	Flavobacteriales	26	7	0	135	inf	1.83834e-24	1.87972e-23	metR; LysR family transcriptional regulator, regulator for metE and metH
K05786	Rhodobacterales	Flavobacteriales	26	7	0	135	inf	1.83834e-24	1.87972e-23	rarD; chloramphenicol-sensitive protein RarD
K03426	Rhodobacterales	Flavobacteriales	26	7	0	135	inf	1.83834e-24	1.87972e-23	E3.6.1.22, NUDT12, nudC; NAD+ diphosphatase [EC:3.6.1.22]
K00102	Rhodobacterales	Flavobacteriales	26	7	0	135	inf	1.83834e-24	1.87972e-23	LDHD, dld; D-lactate dehydrogenase (cytochrome) [EC:1.1.2.4]
K05838	Rhodobacterales	Flavobacteriales	26	7	0	135	inf	1.83834e-24	1.87972e-23	ybbN; putative thioredoxin
K00958	Rhodobacterales	Flavobacteriales	26	7	0	135	inf	1.83834e-24	1.87972e-23	sat, met3; sulfate adenylyltransferase [EC:2.7.7.4]
K07080	Rhodobacterales	Flavobacteriales	26	7	0	135	inf	1.83834e-24	1.87972e-23	K07080; uncharacterized protein
K07258	Rhodobacterales	Flavobacteriales	26	7	0	135	inf	1.83834e-24	1.87972e-23	dacC, dacA, dacD; serine-type D-Ala-D-Ala carboxypeptidase (penicillin-binding protein 5/6) [EC:3.4.16.4]
K03566	Rhodobacterales	Flavobacteriales	26	7	0	135	inf	1.83834e-24	1.87972e-23	gcvA; LysR family transcriptional regulator, glycine cleavage system transcriptional activator
K11690	Rhodobacterales	Flavobacteriales	26	7	0	135	inf	1.83834e-24	1.87972e-23	dctM; C4-dicarboxylate transporter, DctM subunit
K00547	Rhodobacterales	Flavobacteriales	26	7	0	135	inf	1.83834e-24	1.87972e-23	mmuM, BHMT2; homocysteine S-methyltransferase [EC:2.1.1.10]
K19745	Rhodobacterales	Flavobacteriales	26	7	0	135	inf	1.83834e-24	1.87972e-23	acuI; acrylyl-CoA reductase (NADPH) [EC:1.3.1.-]
K06206	Rhodobacterales	Flavobacteriales	26	7	0	135	inf	1.83834e-24	1.87972e-23	sfsA; sugar fermentation stimulation protein A
K00329	Rhodobacterales	Flavobacteriales	26	7	0	135	inf	1.83834e-24	1.87972e-23	E7.1.1.2; NADH dehydrogenase [EC:7.1.1.2]
K18587	Rhodobacterales	Flavobacteriales	26	7	0	135	inf	1.83834e-24	1.87972e-23	COQ9; ubiquinone biosynthesis protein COQ9
K17486	Rhodobacterales	Flavobacteriales	26	7	0	135	inf	1.83834e-24	1.87972e-23	dmdA; dimethylsulfoniopropionate demethylase [EC:2.1.1.269]
K09921	Rhodobacterales	Flavobacteriales	26	7	0	135	inf	1.83834e-24	1.87972e-23	K09921; uncharacterized protein
K09948	Rhodobacterales	Flavobacteriales	26	7	0	135	inf	1.83834e-24	1.87972e-23	K09948; uncharacterized protein
K08300	Rhodobacterales	Flavobacteriales	26	7	0	135	inf	1.83834e-24	1.87972e-23	rne; ribonuclease E [EC:3.1.26.12]
K02498	Rhodobacterales	Flavobacteriales	26	7	0	135	inf	1.83834e-24	1.87972e-23	hemY; HemY protein
K18893	Rhodobacterales	Flavobacteriales	26	7	0	135	inf	1.83834e-24	1.87972e-23	vcaM; ATP-binding cassette, subfamily B, multidrug efflux pump
K07649	Rhodobacterales	Flavobacteriales	26	7	0	135	inf	1.83834e-24	1.87972e-23	tctE; two-component system, OmpR family, sensor histidine kinase TctE [EC:2.7.13.3]
K02064	Rhodobacterales	Flavobacteriales	26	7	0	135	inf	1.83834e-24	1.87972e-23	thiB, tbpA; thiamine transport system substrate-binding protein
K17722	Rhodobacterales	Flavobacteriales	26	7	0	135	inf	1.83834e-24	1.87972e-23	preT; dihydropyrimidine dehydrogenase (NAD+) subunit PreT [EC:1.3.1.1]
K18981	Rhodobacterales	Flavobacteriales	26	7	0	135	inf	1.83834e-24	1.87972e-23	udh; uronate dehydrogenase [EC:1.1.1.203]
K01239	Rhodobacterales	Flavobacteriales	26	7	0	135	inf	1.83834e-24	1.87972e-23	iunH; purine nucleosidase [EC:3.2.2.1]
K10545	Rhodobacterales	Flavobacteriales	25	8	0	135	inf	3.28604e-23	2.91075e-22	xylG; D-xylose transport system ATP-binding protein [EC:3.6.3.17]
K00242	Rhodobacterales	Flavobacteriales	25	8	0	135	inf	3.28604e-23	2.91075e-22	sdhD, frdD; succinate dehydrogenase / fumarate reductase, membrane anchor subunit
K02032	Rhodobacterales	Flavobacteriales	25	8	0	135	inf	3.28604e-23	2.91075e-22	ABC.PE.A1; peptide/nickel transport system ATP-binding protein
K00381	Rhodobacterales	Flavobacteriales	25	8	0	135	inf	3.28604e-23	2.91075e-22	cysI; sulfite reductase (NADPH) hemoprotein beta-component [EC:1.8.1.2]
K02227	Rhodobacterales	Flavobacteriales	25	8	0	135	inf	3.28604e-23	2.91075e-22	cbiB, cobD; adenosylcobinamide-phosphate synthase [EC:6.3.1.10]
K17247	Rhodobacterales	Flavobacteriales	25	8	0	135	inf	3.28604e-23	2.91075e-22	msrQ; methionine sulfoxide reductase heme-binding subunit
K07795	Rhodobacterales	Flavobacteriales	25	8	0	135	inf	3.28604e-23	2.91075e-22	tctC; putative tricarboxylic transport membrane protein
K18990	Rhodobacterales	Flavobacteriales	25	8	0	135	inf	3.28604e-23	2.91075e-22	vexE; membrane fusion protein, multidrug efflux system
K02224	Rhodobacterales	Flavobacteriales	25	8	0	135	inf	3.28604e-23	2.91075e-22	cobB-cbiA; cobyrinic acid a,c-diamide synthase [EC:6.3.5.9 6.3.5.11]
K03892	Rhodobacterales	Flavobacteriales	25	8	0	135	inf	3.28604e-23	2.91075e-22	arsR; ArsR family transcriptional regulator, arsenate/arsenite/antimonite-responsive transcriptional repressor
K04085	Rhodobacterales	Flavobacteriales	25	8	0	135	inf	3.28604e-23	2.91075e-22	tusA, sirA; tRNA 2-thiouridine synthesizing protein A [EC:2.8.1.-]
K07167	Rhodobacterales	Flavobacteriales	25	8	0	135	inf	3.28604e-23	2.91075e-22	chrR; putative transcriptional regulator
K15724	Rhodobacterales	Flavobacteriales	25	8	0	135	inf	3.28604e-23	2.91075e-22	erpA; iron-sulfur cluster insertion protein
K14446	Rhodobacterales	Flavobacteriales	25	8	0	135	inf	3.28604e-23	2.91075e-22	ccr; crotonyl-CoA carboxylase/reductase [EC:1.3.1.85]
K09928	Rhodobacterales	Flavobacteriales	25	8	0	135	inf	3.28604e-23	2.91075e-22	K09928; uncharacterized protein
K06958	Rhodobacterales	Flavobacteriales	25	8	0	135	inf	3.28604e-23	2.91075e-22	rapZ; RNase adapter protein RapZ
K03153	Rhodobacterales	Flavobacteriales	25	8	0	135	inf	3.28604e-23	2.91075e-22	thiO; glycine oxidase [EC:1.4.3.19]
K16844	Rhodobacterales	Flavobacteriales	25	8	0	135	inf	3.28604e-23	2.91075e-22	comC; (2R)-3-sulfolactate dehydrogenase (NADP+) [EC:1.1.1.338]
K02193	Rhodobacterales	Flavobacteriales	25	8	0	135	inf	3.28604e-23	2.91075e-22	ccmA; heme exporter protein A [EC:3.6.3.41]
K07794	Rhodobacterales	Flavobacteriales	25	8	0	135	inf	3.28604e-23	2.91075e-22	tctB; putative tricarboxylic transport membrane protein
K07113	Rhodobacterales	Flavobacteriales	25	8	0	135	inf	3.28604e-23	2.91075e-22	fxsA; UPF0716 protein FxsA
K14998	Rhodobacterales	Flavobacteriales	25	8	0	135	inf	3.28604e-23	2.91075e-22	SURF1, SHY1; surfeit locus 1 family protein
K14981	Rhodobacterales	Flavobacteriales	25	8	0	135	inf	3.28604e-23	2.91075e-22	chvI; two-component system, OmpR family, response regulator ChvI
K00852	Rhodobacterales	Flavobacteriales	25	8	0	135	inf	3.28604e-23	2.91075e-22	rbsK, RBKS; ribokinase [EC:2.7.1.15]
K03394	Rhodobacterales	Flavobacteriales	25	8	0	135	inf	3.28604e-23	2.91075e-22	cobI-cbiL; precorrin-2/cobalt-factor-2 C20-methyltransferase [EC:2.1.1.130 2.1.1.151]
K00595	Rhodobacterales	Flavobacteriales	25	8	0	135	inf	3.28604e-23	2.91075e-22	cobL; precorrin-6Y C5,15-methyltransferase (decarboxylating) [EC:2.1.1.132]
K01430	Rhodobacterales	Flavobacteriales	24	9	0	135	inf	5.25766e-22	4.19031e-21	ureA; urease subunit gamma [EC:3.5.1.5]
K03458	Rhodobacterales	Flavobacteriales	24	9	0	135	inf	5.25766e-22	4.19031e-21	TC.NCS2; nucleobase:cation symporter-2, NCS2 family
K03518	Rhodobacterales	Flavobacteriales	24	9	0	135	inf	5.25766e-22	4.19031e-21	coxS; aerobic carbon-monoxide dehydrogenase small subunit [EC:1.2.5.3]
K03769	Rhodobacterales	Flavobacteriales	24	9	0	135	inf	5.25766e-22	4.19031e-21	ppiC; peptidyl-prolyl cis-trans isomerase C [EC:5.2.1.8]
K07774	Rhodobacterales	Flavobacteriales	24	9	0	135	inf	5.25766e-22	4.19031e-21	tctD; two-component system, OmpR family, response regulator TctD
K03519	Rhodobacterales	Flavobacteriales	24	9	0	135	inf	5.25766e-22	4.19031e-21	coxM, cutM; aerobic carbon-monoxide dehydrogenase medium subunit [EC:1.2.5.3]
K15551	Rhodobacterales	Flavobacteriales	24	9	0	135	inf	5.25766e-22	4.19031e-21	tauA; taurine transport system substrate-binding protein
K03919	Rhodobacterales	Flavobacteriales	24	9	0	135	inf	5.25766e-22	4.19031e-21	alkB; DNA oxidative demethylase [EC:1.14.11.33]
K00651	Rhodobacterales	Flavobacteriales	24	9	0	135	inf	5.25766e-22	4.19031e-21	metA; homoserine O-succinyltransferase/O-acetyltransferase [EC:2.3.1.46 2.3.1.31]
K12506	Rhodobacterales	Flavobacteriales	24	9	0	135	inf	5.25766e-22	4.19031e-21	ispDF; 2-C-methyl-D-erythritol 4-phosphate cytidylyltransferase / 2-C-methyl-D-erythritol 2,4-cyclodiphosphate synthase [EC:2.7.7.60 4.6.1.12]
K11075	Rhodobacterales	Flavobacteriales	24	9	0	135	inf	5.25766e-22	4.19031e-21	potH; putrescine transport system permease protein
K00772	Rhodobacterales	Flavobacteriales	24	9	0	135	inf	5.25766e-22	4.19031e-21	mtaP, MTAP; 5'-methylthioadenosine phosphorylase [EC:2.4.2.28]
K06042	Rhodobacterales	Flavobacteriales	24	9	0	135	inf	5.25766e-22	4.19031e-21	cobH-cbiC; precorrin-8X/cobalt-precorrin-8 methylmutase [EC:5.4.99.61 5.4.99.60]
K03189	Rhodobacterales	Flavobacteriales	24	9	0	135	inf	5.25766e-22	4.19031e-21	ureG; urease accessory protein
K11751	Rhodobacterales	Flavobacteriales	24	9	0	135	inf	5.25766e-22	4.19031e-21	ushA; 5'-nucleotidase / UDP-sugar diphosphatase [EC:3.1.3.5 3.6.1.45]
K08305	Rhodobacterales	Flavobacteriales	24	9	0	135	inf	5.25766e-22	4.19031e-21	mltB; membrane-bound lytic murein transglycosylase B [EC:4.2.2.-]
K01055	Rhodobacterales	Flavobacteriales	24	9	0	135	inf	5.25766e-22	4.19031e-21	pcaD; 3-oxoadipate enol-lactonase [EC:3.1.1.24]
K00023	Rhodobacterales	Flavobacteriales	24	9	0	135	inf	5.25766e-22	4.19031e-21	phbB; acetoacetyl-CoA reductase [EC:1.1.1.36]
K02291	Rhodobacterales	Flavobacteriales	24	9	0	135	inf	5.25766e-22	4.19031e-21	crtB; 15-cis-phytoene synthase [EC:2.5.1.32]
K10543	Rhodobacterales	Flavobacteriales	24	9	0	135	inf	5.25766e-22	4.19031e-21	xylF; D-xylose transport system substrate-binding protein
K02302	Rhodobacterales	Flavobacteriales	24	9	0	135	inf	5.25766e-22	4.19031e-21	cysG; uroporphyrin-III C-methyltransferase / precorrin-2 dehydrogenase / sirohydrochlorin ferrochelatase [EC:2.1.1.107 1.3.1.76 4.99.1.4]
K00992	Rhodobacterales	Flavobacteriales	24	9	0	135	inf	5.25766e-22	4.19031e-21	murU; N-acetyl-alpha-D-muramate 1-phosphate uridylyltransferase [EC:2.7.7.99]
K02230	Rhodobacterales	Flavobacteriales	24	9	0	135	inf	5.25766e-22	4.19031e-21	cobN; cobaltochelatase CobN [EC:6.6.1.2]
K01458	Rhodobacterales	Flavobacteriales	24	9	0	135	inf	5.25766e-22	4.19031e-21	hutG; N-formylglutamate deformylase [EC:3.5.1.68]
K12256	Rhodobacterales	Flavobacteriales	24	9	0	135	inf	5.25766e-22	4.19031e-21	spuC; putrescine---pyruvate transaminase [EC:2.6.1.113]
K01428	Rhodobacterales	Flavobacteriales	23	10	0	135	inf	7.6236e-21	5.54761e-20	ureC; urease subunit alpha [EC:3.5.1.5]
K10831	Rhodobacterales	Flavobacteriales	23	10	0	135	inf	7.6236e-21	5.54761e-20	tauB; taurine transport system ATP-binding protein [EC:3.6.3.36]
K01299	Rhodobacterales	Flavobacteriales	23	10	0	135	inf	7.6236e-21	5.54761e-20	E3.4.17.19; carboxypeptidase Taq [EC:3.4.17.19]
K14451	Rhodobacterales	Flavobacteriales	23	10	0	135	inf	7.6236e-21	5.54761e-20	mcl2; (3S)-malyl-CoA thioesterase [EC:3.1.2.30]
K17865	Rhodobacterales	Flavobacteriales	23	10	0	135	inf	7.6236e-21	5.54761e-20	croR; 3-hydroxybutyryl-CoA dehydratase [EC:4.2.1.55]
K10227	Rhodobacterales	Flavobacteriales	23	10	0	135	inf	7.6236e-21	5.54761e-20	smoE, mtlE; sorbitol/mannitol transport system substrate-binding protein
K10228	Rhodobacterales	Flavobacteriales	23	10	0	135	inf	7.6236e-21	5.54761e-20	smoF, mtlF; sorbitol/mannitol transport system permease protein
K03187	Rhodobacterales	Flavobacteriales	23	10	0	135	inf	7.6236e-21	5.54761e-20	ureE; urease accessory protein
K13039	Rhodobacterales	Flavobacteriales	23	10	0	135	inf	7.6236e-21	5.54761e-20	comE; sulfopyruvate decarboxylase subunit beta [EC:4.1.1.79]
K05973	Rhodobacterales	Flavobacteriales	23	10	0	135	inf	7.6236e-21	5.54761e-20	phaZ; poly(3-hydroxybutyrate) depolymerase [EC:3.1.1.75]
K03851	Rhodobacterales	Flavobacteriales	23	10	0	135	inf	7.6236e-21	5.54761e-20	tpa; taurine-pyruvate aminotransferase [EC:2.6.1.77]
K17225	Rhodobacterales	Flavobacteriales	23	10	0	135	inf	7.6236e-21	5.54761e-20	soxC; sulfane dehydrogenase subunit SoxC
K18661	Rhodobacterales	Flavobacteriales	23	10	0	135	inf	7.6236e-21	5.54761e-20	matB; malonyl-CoA/methylmalonyl-CoA synthetase [EC:6.2.1.-]
K03465	Rhodobacterales	Flavobacteriales	23	10	0	135	inf	7.6236e-21	5.54761e-20	thyX, thy1; thymidylate synthase (FAD) [EC:2.1.1.148]
K16898	Rhodobacterales	Flavobacteriales	23	10	0	135	inf	7.6236e-21	5.54761e-20	addA; ATP-dependent helicase/nuclease subunit A [EC:3.1.-.- 3.6.4.12]
K14447	Rhodobacterales	Flavobacteriales	23	10	0	135	inf	7.6236e-21	5.54761e-20	ecm; ethylmalonyl-CoA mutase [EC:5.4.99.63]
K15783	Rhodobacterales	Flavobacteriales	23	10	0	135	inf	7.6236e-21	5.54761e-20	doeA; ectoine hydrolase [EC:3.5.4.44]
K10544	Rhodobacterales	Flavobacteriales	23	10	0	135	inf	7.6236e-21	5.54761e-20	xylH; D-xylose transport system permease protein
K02339	Rhodobacterales	Flavobacteriales	23	10	0	135	inf	7.6236e-21	5.54761e-20	holC; DNA polymerase III subunit chi [EC:2.7.7.7]
K09796	Rhodobacterales	Flavobacteriales	22	11	0	135	inf	1.01186e-19	6.73162e-19	pccA; periplasmic copper chaperone A
K10229	Rhodobacterales	Flavobacteriales	22	11	0	135	inf	1.01186e-19	6.73162e-19	smoG, mtlG; sorbitol/mannitol transport system permease protein
K01429	Rhodobacterales	Flavobacteriales	22	11	0	135	inf	1.01186e-19	6.73162e-19	ureB; urease subunit beta [EC:3.5.1.5]
K01721	Rhodobacterales	Flavobacteriales	22	11	0	135	inf	1.01186e-19	6.73162e-19	nthA; nitrile hydratase subunit alpha [EC:4.2.1.84]
K06953	Rhodobacterales	Flavobacteriales	22	11	0	135	inf	1.01186e-19	6.73162e-19	K06953; uncharacterized protein
K00480	Rhodobacterales	Flavobacteriales	22	11	0	135	inf	1.01186e-19	6.73162e-19	E1.14.13.1; salicylate hydroxylase [EC:1.14.13.1]
K04090	Rhodobacterales	Flavobacteriales	22	11	0	135	inf	1.01186e-19	6.73162e-19	E1.2.7.8; indolepyruvate ferredoxin oxidoreductase [EC:1.2.7.8]
K11688	Rhodobacterales	Flavobacteriales	22	11	0	135	inf	1.01186e-19	6.73162e-19	dctP; C4-dicarboxylate-binding protein DctP
K01452	Rhodobacterales	Flavobacteriales	22	11	0	135	inf	1.01186e-19	6.73162e-19	E3.5.1.41; chitin deacetylase [EC:3.5.1.41]
K03821	Rhodobacterales	Flavobacteriales	22	11	0	135	inf	1.01186e-19	6.73162e-19	phbC, phaC; polyhydroxyalkanoate synthase subunit PhaC [EC:2.3.1.-]
K19591	Rhodobacterales	Flavobacteriales	22	11	0	135	inf	1.01186e-19	6.73162e-19	cueR; MerR family transcriptional regulator, copper efflux regulator
K13893	Rhodobacterales	Flavobacteriales	22	11	0	135	inf	1.01186e-19	6.73162e-19	yejA; microcin C transport system substrate-binding protein
K03520	Rhodobacterales	Flavobacteriales	22	11	0	135	inf	1.01186e-19	6.73162e-19	coxL, cutL; aerobic carbon-monoxide dehydrogenase large subunit [EC:1.2.5.3]
K00008	Rhodobacterales	Flavobacteriales	22	11	0	135	inf	1.01186e-19	6.73162e-19	SORD, gutB; L-iditol 2-dehydrogenase [EC:1.1.1.14]
K11071	Rhodobacterales	Flavobacteriales	22	11	0	135	inf	1.01186e-19	6.73162e-19	potB; spermidine/putrescine transport system permease protein
K07708	Rhodobacterales	Flavobacteriales	22	11	0	135	inf	1.01186e-19	6.73162e-19	glnL, ntrB; two-component system, NtrC family, nitrogen regulation sensor histidine kinase GlnL [EC:2.7.13.3]
K15552	Rhodobacterales	Flavobacteriales	22	11	0	135	inf	1.01186e-19	6.73162e-19	tauC; taurine transport system permease protein
K11074	Rhodobacterales	Flavobacteriales	22	11	0	135	inf	1.01186e-19	6.73162e-19	potI; putrescine transport system permease protein
K11072	Rhodobacterales	Flavobacteriales	22	11	0	135	inf	1.01186e-19	6.73162e-19	potA; spermidine/putrescine transport system ATP-binding protein [EC:3.6.3.31]
K03745	Rhodobacterales	Flavobacteriales	22	11	0	135	inf	1.01186e-19	6.73162e-19	slyX; SlyX protein
K02444	Rhodobacterales	Flavobacteriales	22	11	0	135	inf	1.01186e-19	6.73162e-19	glpR; DeoR family transcriptional regulator, glycerol-3-phosphate regulon repressor
K06857	Rhodobacterales	Flavobacteriales	22	11	0	135	inf	1.01186e-19	6.73162e-19	tupC, vupC; tungstate transport system ATP-binding protein [EC:3.6.3.55]
K17226	Rhodobacterales	Flavobacteriales	21	12	0	135	inf	1.23953e-18	7.5948e-18	soxY; sulfur-oxidizing protein SoxY
K18335	Rhodobacterales	Flavobacteriales	21	12	0	135	inf	1.23953e-18	7.5948e-18	K18335; 2-keto-3-deoxy-L-fuconate dehydrogenase [EC:1.1.1.-]
K09386	Rhodobacterales	Flavobacteriales	21	12	0	135	inf	1.23953e-18	7.5948e-18	K09386; uncharacterized protein
K08304	Rhodobacterales	Flavobacteriales	21	12	0	135	inf	1.23953e-18	7.5948e-18	mltA; membrane-bound lytic murein transglycosylase A [EC:4.2.2.-]
K11069	Rhodobacterales	Flavobacteriales	21	12	0	135	inf	1.23953e-18	7.5948e-18	potD; spermidine/putrescine transport system substrate-binding protein
K06034	Rhodobacterales	Flavobacteriales	21	12	0	135	inf	1.23953e-18	7.5948e-18	comD; sulfopyruvate decarboxylase subunit alpha [EC:4.1.1.79]
K11689	Rhodobacterales	Flavobacteriales	21	12	0	135	inf	1.23953e-18	7.5948e-18	dctQ; C4-dicarboxylate transporter, DctQ subunit
K11076	Rhodobacterales	Flavobacteriales	21	12	0	135	inf	1.23953e-18	7.5948e-18	potG; putrescine transport system ATP-binding protein
K11073	Rhodobacterales	Flavobacteriales	21	12	0	135	inf	1.23953e-18	7.5948e-18	potF; putrescine transport system substrate-binding protein
K01451	Rhodobacterales	Flavobacteriales	21	12	0	135	inf	1.23953e-18	7.5948e-18	hipO; hippurate hydrolase [EC:3.5.1.32]
K16165	Rhodobacterales	Flavobacteriales	21	12	0	135	inf	1.23953e-18	7.5948e-18	nagK; fumarylpyruvate hydrolase [EC:3.7.1.20]
K13584	Rhodobacterales	Flavobacteriales	21	12	0	135	inf	1.23953e-18	7.5948e-18	ctrA; two-component system, cell cycle response regulator CtrA
K11532	Rhodobacterales	Flavobacteriales	21	12	0	135	inf	1.23953e-18	7.5948e-18	glpX-SEBP; fructose-1,6-bisphosphatase II / sedoheptulose-1,7-bisphosphatase [EC:3.1.3.11 3.1.3.37]
K00564	Rhodobacterales	Flavobacteriales	21	12	0	135	inf	1.23953e-18	7.5948e-18	rsmC; 16S rRNA (guanine1207-N2)-methyltransferase [EC:2.1.1.172]
K17224	Rhodobacterales	Flavobacteriales	21	12	0	135	inf	1.23953e-18	7.5948e-18	soxB; S-sulfosulfanyl-L-cysteine sulfohydrolase [EC:3.1.6.20]
K17285	Rhodobacterales	Flavobacteriales	21	12	0	135	inf	1.23953e-18	7.5948e-18	SELENBP1; selenium-binding protein 1
K03190	Rhodobacterales	Flavobacteriales	21	12	0	135	inf	1.23953e-18	7.5948e-18	ureD, ureH; urease accessory protein
K11070	Rhodobacterales	Flavobacteriales	21	12	0	135	inf	1.23953e-18	7.5948e-18	potC; spermidine/putrescine transport system permease protein
K03710	Rhodobacterales	Flavobacteriales	21	12	0	135	inf	1.23953e-18	7.5948e-18	K03710; GntR family transcriptional regulator
K20807	Rhodobacterales	Flavobacteriales	21	12	0	135	inf	1.23953e-18	7.5948e-18	nthB; nitrile hydratase subunit beta [EC:4.2.1.84]
K01968	Rhodobacterales	Flavobacteriales	21	12	0	135	inf	1.23953e-18	7.5948e-18	E6.4.1.4A; 3-methylcrotonyl-CoA carboxylase alpha subunit [EC:6.4.1.4]
K15515	Rhodobacterales	Flavobacteriales	21	12	0	135	inf	1.23953e-18	7.5948e-18	sauS; sulfoacetaldehyde dehydrogenase [EC:1.2.1.81]
K07102	Rhodobacterales	Flavobacteriales	20	13	0	135	inf	1.41116e-17	8.20379e-17	amgK; N-acetylmuramate 1-kinase [EC:2.7.1.221]
K10191	Rhodobacterales	Flavobacteriales	20	13	0	135	inf	1.41116e-17	8.20379e-17	lacK; lactose/L-arabinose transport system ATP-binding protein
K00043	Rhodobacterales	Flavobacteriales	20	13	0	135	inf	1.41116e-17	8.20379e-17	gbd; 4-hydroxybutyrate dehydrogenase [EC:1.1.1.61]
K17223	Rhodobacterales	Flavobacteriales	20	13	0	135	inf	1.41116e-17	8.20379e-17	soxX; L-cysteine S-thiosulfotransferase [EC:2.8.5.2]
K17227	Rhodobacterales	Flavobacteriales	20	13	0	135	inf	1.41116e-17	8.20379e-17	soxZ; sulfur-oxidizing protein SoxZ
K17222	Rhodobacterales	Flavobacteriales	20	13	0	135	inf	1.41116e-17	8.20379e-17	soxA; L-cysteine S-thiosulfotransferase [EC:2.8.5.2]
K08683	Rhodobacterales	Flavobacteriales	20	13	0	135	inf	1.41116e-17	8.20379e-17	HSD17B10; 3-hydroxyacyl-CoA dehydrogenase / 3-hydroxy-2-methylbutyryl-CoA dehydrogenase [EC:1.1.1.35 1.1.1.178]
K09472	Rhodobacterales	Flavobacteriales	20	13	0	135	inf	1.41116e-17	8.20379e-17	puuC, aldH; 4-(gamma-glutamylamino)butanal dehydrogenase [EC:1.2.1.99]
K08309	Rhodobacterales	Flavobacteriales	20	13	0	135	inf	1.41116e-17	8.20379e-17	slt; soluble lytic murein transglycosylase [EC:4.2.2.-]
K03829	Rhodobacterales	Flavobacteriales	20	13	0	135	inf	1.41116e-17	8.20379e-17	yedL; putative acetyltransferase [EC:2.3.1.-]
K00493	Rhodobacterales	Flavobacteriales	20	13	0	135	inf	1.41116e-17	8.20379e-17	E1.14.14.1; unspecific monooxygenase [EC:1.14.14.1]
K14449	Rhodobacterales	Flavobacteriales	20	13	0	135	inf	1.41116e-17	8.20379e-17	mch, mcd; 2-methylfumaryl-CoA hydratase [EC:4.2.1.148]
K17324	Rhodobacterales	Flavobacteriales	20	13	0	135	inf	1.41116e-17	8.20379e-17	glpS; glycerol transport system ATP-binding protein
K03789	Rhodobacterales	Flavobacteriales	19	14	0	135	inf	1.50187e-16	8.29159e-16	rimI; [ribosomal protein S18]-alanine N-acetyltransferase [EC:2.3.1.266]
K05895	Rhodobacterales	Flavobacteriales	19	14	0	135	inf	1.50187e-16	8.29159e-16	cobK-cbiJ; precorrin-6A/cobalt-precorrin-6A reductase [EC:1.3.1.54 1.3.1.106]
K12255	Rhodobacterales	Flavobacteriales	19	14	0	135	inf	1.50187e-16	8.29159e-16	gbuA; guanidinobutyrase [EC:3.5.3.7]
K09780	Rhodobacterales	Flavobacteriales	19	14	0	135	inf	1.50187e-16	8.29159e-16	K09780; uncharacterized protein
K01048	Rhodobacterales	Flavobacteriales	19	14	0	135	inf	1.50187e-16	8.29159e-16	pldB; lysophospholipase [EC:3.1.1.5]
K02225	Rhodobacterales	Flavobacteriales	19	14	0	135	inf	1.50187e-16	8.29159e-16	cobC1, cobC; cobalamin biosynthetic protein CobC
K06985	Rhodobacterales	Flavobacteriales	19	14	0	135	inf	1.50187e-16	8.29159e-16	K06985; aspartyl protease family protein
K03188	Rhodobacterales	Flavobacteriales	19	14	0	135	inf	1.50187e-16	8.29159e-16	ureF; urease accessory protein
K10554	Rhodobacterales	Flavobacteriales	19	14	0	135	inf	1.50187e-16	8.29159e-16	frcA; fructose transport system ATP-binding protein
K07161	Rhodobacterales	Flavobacteriales	19	14	0	135	inf	1.50187e-16	8.29159e-16	K07161; uncharacterized protein
K02167	Rhodobacterales	Flavobacteriales	19	14	0	135	inf	1.50187e-16	8.29159e-16	betI; TetR/AcrR family transcriptional regulator, transcriptional repressor of bet genes
K17325	Rhodobacterales	Flavobacteriales	19	14	0	135	inf	1.50187e-16	8.29159e-16	K17325, glpT; glycerol transport system ATP-binding protein
K10111	Rhodobacterales	Flavobacteriales	19	14	0	135	inf	1.50187e-16	8.29159e-16	malK, mtlK, thuK; multiple sugar transport system ATP-binding protein [EC:3.6.3.-]
K06148	Rhodobacterales	Flavobacteriales	18	15	0	135	inf	1.50187e-15	7.81662e-15	ABCC-BAC; ATP-binding cassette, subfamily C, bacterial
K00446	Rhodobacterales	Flavobacteriales	18	15	0	135	inf	1.50187e-15	7.81662e-15	dmpB, xylE; catechol 2,3-dioxygenase [EC:1.13.11.2]
K09927	Rhodobacterales	Flavobacteriales	18	15	0	135	inf	1.50187e-15	7.81662e-15	K09927; uncharacterized protein
K11959	Rhodobacterales	Flavobacteriales	18	15	0	135	inf	1.50187e-15	7.81662e-15	urtA; urea transport system substrate-binding protein
K08319	Rhodobacterales	Flavobacteriales	18	15	0	135	inf	1.50187e-15	7.81662e-15	ltnD; L-threonate 2-dehydrogenase [EC:1.1.1.411]
K07323	Rhodobacterales	Flavobacteriales	18	15	0	135	inf	1.50187e-15	7.81662e-15	mlaC; phospholipid transport system substrate-binding protein
K04754	Rhodobacterales	Flavobacteriales	18	15	0	135	inf	1.50187e-15	7.81662e-15	mlaA, vacJ; phospholipid-binding lipoprotein MlaA
K00050	Rhodobacterales	Flavobacteriales	18	15	0	135	inf	1.50187e-15	7.81662e-15	ttuD; hydroxypyruvate reductase [EC:1.1.1.81]
K09936	Rhodobacterales	Flavobacteriales	18	15	0	135	inf	1.50187e-15	7.81662e-15	TC.BAT2; bacterial/archaeal transporter family-2 protein
K00613	Rhodobacterales	Flavobacteriales	18	15	0	135	inf	1.50187e-15	7.81662e-15	GATM; glycine amidinotransferase [EC:2.1.4.1]
K15785	Rhodobacterales	Flavobacteriales	18	15	0	135	inf	1.50187e-15	7.81662e-15	doeD; L-2,4-diaminobutyrate transaminase [EC:2.6.1.76]
K04744	Rhodobacterales	Flavobacteriales	17	16	0	135	inf	1.41739e-14	6.99892e-14	lptD, imp, ostA; LPS-assembly protein
K09689	Rhodobacterales	Flavobacteriales	17	16	0	135	inf	1.41739e-14	6.99892e-14	ABC-2.CPSE.A; capsular polysaccharide transport system ATP-binding protein [EC:3.6.3.38]
K09815	Rhodobacterales	Flavobacteriales	17	16	0	135	inf	1.41739e-14	6.99892e-14	znuA; zinc transport system substrate-binding protein
K09949	Rhodobacterales	Flavobacteriales	17	16	0	135	inf	1.41739e-14	6.99892e-14	K09949; uncharacterized protein
K03643	Rhodobacterales	Flavobacteriales	17	16	0	135	inf	1.41739e-14	6.99892e-14	lptE, rlpB; LPS-assembly lipoprotein
K08261	Rhodobacterales	Flavobacteriales	17	16	0	135	inf	1.41739e-14	6.99892e-14	E1.1.99.21; D-sorbitol dehydrogenase (acceptor) [EC:1.1.99.21]
K07120	Rhodobacterales	Flavobacteriales	17	16	0	135	inf	1.41739e-14	6.99892e-14	K07120; uncharacterized protein
K11960	Rhodobacterales	Flavobacteriales	17	16	0	135	inf	1.41739e-14	6.99892e-14	urtB; urea transport system permease protein
K05834	Rhodobacterales	Flavobacteriales	17	16	0	135	inf	1.41739e-14	6.99892e-14	rhtB; homoserine/homoserine lactone efflux protein
K00883	Rhodobacterales	Flavobacteriales	17	16	0	135	inf	1.41739e-14	6.99892e-14	dgoK; 2-dehydro-3-deoxygalactonokinase [EC:2.7.1.58]
K07638	Rhodobacterales	Flavobacteriales	17	16	0	135	inf	1.41739e-14	6.99892e-14	envZ; two-component system, OmpR family, osmolarity sensor histidine kinase EnvZ [EC:2.7.13.3]
K02639	Rhodobacterales	Flavobacteriales	17	16	0	135	inf	1.41739e-14	6.99892e-14	petF; ferredoxin
K02022	Rhodobacterales	Flavobacteriales	17	16	0	135	inf	1.41739e-14	6.99892e-14	ABC.MR.TX; HlyD family secretion protein
K01457	Rhodobacterales	Flavobacteriales	17	16	0	135	inf	1.41739e-14	6.99892e-14	atzF; allophanate hydrolase [EC:3.5.1.54]
K01166	Rhodobacterales	Flavobacteriales	16	17	0	135	inf	1.26732e-13	5.90053e-13	E3.1.27.1; ribonuclease T2 [EC:3.1.27.1]
K09774	Rhodobacterales	Flavobacteriales	16	17	0	135	inf	1.26732e-13	5.90053e-13	lptA; lipopolysaccharide export system protein LptA
K03651	Rhodobacterales	Flavobacteriales	16	17	0	135	inf	1.26732e-13	5.90053e-13	cpdA; 3',5'-cyclic-AMP phosphodiesterase [EC:3.1.4.53]
K07115	Rhodobacterales	Flavobacteriales	16	17	0	135	inf	1.26732e-13	5.90053e-13	rlmJ; 23S rRNA (adenine2030-N6)-methyltransferase [EC:2.1.1.266]
K18277	Rhodobacterales	Flavobacteriales	16	17	0	135	inf	1.26732e-13	5.90053e-13	tmm; trimethylamine monooxygenase [EC:1.14.13.148]
K09862	Rhodobacterales	Flavobacteriales	16	17	0	135	inf	1.26732e-13	5.90053e-13	K09862; uncharacterized protein
K11963	Rhodobacterales	Flavobacteriales	16	17	0	135	inf	1.26732e-13	5.90053e-13	urtE; urea transport system ATP-binding protein
K18459	Rhodobacterales	Flavobacteriales	16	17	0	135	inf	1.26732e-13	5.90053e-13	gpuA; guanidinopropionase [EC:3.5.3.17]
K05815	Rhodobacterales	Flavobacteriales	16	17	0	135	inf	1.26732e-13	5.90053e-13	ugpE; sn-glycerol 3-phosphate transport system permease protein
K05816	Rhodobacterales	Flavobacteriales	16	17	0	135	inf	1.26732e-13	5.90053e-13	ugpC; sn-glycerol 3-phosphate transport system ATP-binding protein [EC:3.6.3.20]
K11962	Rhodobacterales	Flavobacteriales	16	17	0	135	inf	1.26732e-13	5.90053e-13	urtD; urea transport system ATP-binding protein
K11811	Rhodobacterales	Flavobacteriales	16	17	0	135	inf	1.26732e-13	5.90053e-13	arsH; arsenical resistance protein ArsH
K11961	Rhodobacterales	Flavobacteriales	16	17	0	135	inf	1.26732e-13	5.90053e-13	urtC; urea transport system permease protein
K03571	Rhodobacterales	Flavobacteriales	16	17	0	135	inf	1.26732e-13	5.90053e-13	mreD; rod shape-determining protein MreD
K05563	Rhodobacterales	Flavobacteriales	15	18	0	135	inf	1.07722e-12	4.81794e-12	phaF; multicomponent K+:H+ antiporter subunit F
K07050	Rhodobacterales	Flavobacteriales	15	18	0	135	inf	1.07722e-12	4.81794e-12	AARSD1, ALAX; misacylated tRNA(Ala) deacylase [EC:3.1.1.-]
K11719	Rhodobacterales	Flavobacteriales	15	18	0	135	inf	1.07722e-12	4.81794e-12	lptC; lipopolysaccharide export system protein LptC
K10107	Rhodobacterales	Flavobacteriales	15	18	0	135	inf	1.07722e-12	4.81794e-12	ABC-2.CPSE.P1; capsular polysaccharide transport system permease protein
K01578	Rhodobacterales	Flavobacteriales	15	18	0	135	inf	1.07722e-12	4.81794e-12	MLYCD; malonyl-CoA decarboxylase [EC:4.1.1.9]
K16841	Rhodobacterales	Flavobacteriales	15	18	0	135	inf	1.07722e-12	4.81794e-12	hpxA; allantoin racemase [EC:5.1.99.3]
K20034	Rhodobacterales	Flavobacteriales	15	18	0	135	inf	1.07722e-12	4.81794e-12	dmdB; 3-(methylthio)propionyl---CoA ligase [EC:6.2.1.44]
K00244	Rhodobacterales	Flavobacteriales	15	18	0	135	inf	1.07722e-12	4.81794e-12	frdA; fumarate reductase flavoprotein subunit [EC:1.3.5.4]
K12253	Rhodobacterales	Flavobacteriales	15	18	0	135	inf	1.07722e-12	4.81794e-12	aruI; 5-guanidino-2-oxopentanoate decarboxylase [EC:4.1.1.75]
K06162	Rhodobacterales	Flavobacteriales	15	18	0	135	inf	1.07722e-12	4.81794e-12	phnM; alpha-D-ribose 1-methylphosphonate 5-triphosphate diphosphatase [EC:3.6.1.63]
K14980	Rhodobacterales	Flavobacteriales	15	18	0	135	inf	1.07722e-12	4.81794e-12	chvG; two-component system, OmpR family, sensor histidine kinase ChvG [EC:2.7.13.3]
K13771	Rhodobacterales	Flavobacteriales	15	18	0	135	inf	1.07722e-12	4.81794e-12	nsrR; Rrf2 family transcriptional regulator, nitric oxide-sensitive transcriptional repressor
K02389	Rhodobacterales	Flavobacteriales	15	18	0	135	inf	1.07722e-12	4.81794e-12	flgD; flagellar basal-body rod modification protein FlgD
K04768	Rhodobacterales	Flavobacteriales	15	18	0	135	inf	1.07722e-12	4.81794e-12	acuC; acetoin utilization protein AcuC
K10823	Rhodobacterales	Flavobacteriales	15	18	0	135	inf	1.07722e-12	4.81794e-12	oppF; oligopeptide transport system ATP-binding protein
K05564	Rhodobacterales	Flavobacteriales	15	18	0	135	inf	1.07722e-12	4.81794e-12	phaG; multicomponent K+:H+ antiporter subunit G
K04037	Rhodobacterales	Flavobacteriales	14	19	0	135	inf	8.73114e-12	3.60585e-11	chlL; light-independent protochlorophyllide reductase subunit L [EC:1.3.7.7]
K17321	Rhodobacterales	Flavobacteriales	14	19	0	135	inf	8.73114e-12	3.60585e-11	glpV; glycerol transport system substrate-binding protein
K04046	Rhodobacterales	Flavobacteriales	14	19	0	135	inf	8.73114e-12	3.60585e-11	yegD; hypothetical chaperone protein
K17323	Rhodobacterales	Flavobacteriales	14	19	0	135	inf	8.73114e-12	3.60585e-11	glpQ; glycerol transport system permease protein
K16872	Rhodobacterales	Flavobacteriales	14	19	0	135	inf	8.73114e-12	3.60585e-11	E2.3.1.207; beta-ketodecanoyl-[acyl-carrier-protein] synthase [EC:2.3.1.207]
K04038	Rhodobacterales	Flavobacteriales	14	19	0	135	inf	8.73114e-12	3.60585e-11	chlN; light-independent protochlorophyllide reductase subunit N [EC:1.3.7.7]
K05559	Rhodobacterales	Flavobacteriales	14	19	0	135	inf	8.73114e-12	3.60585e-11	phaA; multicomponent K+:H+ antiporter subunit A
K02044	Rhodobacterales	Flavobacteriales	14	19	0	135	inf	8.73114e-12	3.60585e-11	phnD; phosphonate transport system substrate-binding protein
K09709	Rhodobacterales	Flavobacteriales	14	19	0	135	inf	8.73114e-12	3.60585e-11	meh; 3-methylfumaryl-CoA hydratase [EC:4.2.1.153]
K03795	Rhodobacterales	Flavobacteriales	14	19	0	135	inf	8.73114e-12	3.60585e-11	cbiX; sirohydrochlorin cobaltochelatase [EC:4.99.1.3]
K01593	Rhodobacterales	Flavobacteriales	14	19	0	135	inf	8.73114e-12	3.60585e-11	DDC, TDC; aromatic-L-amino-acid/L-tryptophan decarboxylase [EC:4.1.1.28 4.1.1.105]
K05562	Rhodobacterales	Flavobacteriales	14	19	0	135	inf	8.73114e-12	3.60585e-11	phaE; multicomponent K+:H+ antiporter subunit E
K04039	Rhodobacterales	Flavobacteriales	14	19	0	135	inf	8.73114e-12	3.60585e-11	chlB; light-independent protochlorophyllide reductase subunit B [EC:1.3.7.7]
K05560	Rhodobacterales	Flavobacteriales	14	19	0	135	inf	8.73114e-12	3.60585e-11	phaC; multicomponent K+:H+ antiporter subunit C
K11336	Rhodobacterales	Flavobacteriales	14	19	0	135	inf	8.73114e-12	3.60585e-11	bchF; 3-vinyl bacteriochlorophyllide hydratase [EC:4.2.1.165]
K07266	Rhodobacterales	Flavobacteriales	14	19	0	135	inf	8.73114e-12	3.60585e-11	kpsC, lipA; capsular polysaccharide export protein
K11337	Rhodobacterales	Flavobacteriales	14	19	0	135	inf	8.73114e-12	3.60585e-11	bchC; bacteriochlorophyllide a dehydrogenase [EC:1.1.1.396]
K01713	Rhodobacterales	Flavobacteriales	14	19	0	135	inf	8.73114e-12	3.60585e-11	pheC; cyclohexadienyl dehydratase [EC:4.2.1.51 4.2.1.91]
K06995	Rhodobacterales	Flavobacteriales	14	19	0	135	inf	8.73114e-12	3.60585e-11	K06995; uncharacterized protein
K03403	Rhodobacterales	Flavobacteriales	14	19	0	135	inf	8.73114e-12	3.60585e-11	chlH, bchH; magnesium chelatase subunit H [EC:6.6.1.1]
K05813	Rhodobacterales	Flavobacteriales	14	19	0	135	inf	8.73114e-12	3.60585e-11	ugpB; sn-glycerol 3-phosphate transport system substrate-binding protein
K10553	Rhodobacterales	Flavobacteriales	14	19	0	135	inf	8.73114e-12	3.60585e-11	frcC; fructose transport system permease protein
K08990	Rhodobacterales	Flavobacteriales	14	19	0	135	inf	8.73114e-12	3.60585e-11	ycjF; putative membrane protein
K17322	Rhodobacterales	Flavobacteriales	14	19	0	135	inf	8.73114e-12	3.60585e-11	K17322, glpP; glycerol transport system permease protein
K05712	Rhodobacterales	Flavobacteriales	14	19	0	135	inf	8.73114e-12	3.60585e-11	mhpA; 3-(3-hydroxy-phenyl)propionate hydroxylase [EC:1.14.13.127]
K05561	Rhodobacterales	Flavobacteriales	14	19	0	135	inf	8.73114e-12	3.60585e-11	phaD; multicomponent K+:H+ antiporter subunit D
K08226	Rhodobacterales	Flavobacteriales	14	19	0	135	inf	8.73114e-12	3.60585e-11	pucC; MFS transporter, BCD family, chlorophyll transporter
K09844	Rhodobacterales	Flavobacteriales	14	19	0	135	inf	8.73114e-12	3.60585e-11	crtC; carotenoid 1,2-hydratase [EC:4.2.1.131]
K11604	Rhodobacterales	Flavobacteriales	14	19	0	135	inf	8.73114e-12	3.60585e-11	sitA; manganese/iron transport system substrate-binding protein
K11333	Rhodobacterales	Flavobacteriales	14	19	0	135	inf	8.73114e-12	3.60585e-11	bchX; 3,8-divinyl chlorophyllide a/chlorophyllide a reductase subunit X [EC:1.3.7.14 1.3.7.15]
K05814	Rhodobacterales	Flavobacteriales	14	19	0	135	inf	8.73114e-12	3.60585e-11	ugpA; sn-glycerol 3-phosphate transport system permease protein
K04719	Rhodobacterales	Flavobacteriales	14	19	0	135	inf	8.73114e-12	3.60585e-11	bluB; 5,6-dimethylbenzimidazole synthase [EC:1.13.11.79]
K00098	Rhodobacterales	Flavobacteriales	14	19	0	135	inf	8.73114e-12	3.60585e-11	idnD; L-idonate 5-dehydrogenase [EC:1.1.1.264]
K03428	Rhodobacterales	Flavobacteriales	14	19	0	135	inf	8.73114e-12	3.60585e-11	bchM, chlM; magnesium-protoporphyrin O-methyltransferase [EC:2.1.1.11]
K07265	Rhodobacterales	Flavobacteriales	13	20	0	135	inf	6.76663e-11	2.60823e-10	kpsS, lipB; capsular polysaccharide export protein
K13991	Rhodobacterales	Flavobacteriales	13	20	0	135	inf	6.76663e-11	2.60823e-10	puhA; photosynthetic reaction center H subunit
K13541	Rhodobacterales	Flavobacteriales	13	20	0	135	inf	6.76663e-11	2.60823e-10	cbiGH-cobJ; cobalt-precorrin 5A hydrolase / precorrin-3B C17-methyltransferase [EC:3.7.1.12 2.1.1.131]
K08929	Rhodobacterales	Flavobacteriales	13	20	0	135	inf	6.76663e-11	2.60823e-10	pufM; photosynthetic reaction center M subunit
K13587	Rhodobacterales	Flavobacteriales	13	20	0	135	inf	6.76663e-11	2.60823e-10	cckA; two-component system, cell cycle sensor histidine kinase and response regulator CckA [EC:2.7.13.3]
K04035	Rhodobacterales	Flavobacteriales	13	20	0	135	inf	6.76663e-11	2.60823e-10	E1.14.13.81, acsF, chlE; magnesium-protoporphyrin IX monomethyl ester (oxidative) cyclase [EC:1.14.13.81]
K13892	Rhodobacterales	Flavobacteriales	13	20	0	135	inf	6.76663e-11	2.60823e-10	gsiA; glutathione transport system ATP-binding protein
K14731	Rhodobacterales	Flavobacteriales	13	20	0	135	inf	6.76663e-11	2.60823e-10	mlhB, chnC; epsilon-lactone hydrolase [EC:3.1.1.83]
K10552	Rhodobacterales	Flavobacteriales	13	20	0	135	inf	6.76663e-11	2.60823e-10	frcB; fructose transport system substrate-binding protein
K10235	Rhodobacterales	Flavobacteriales	13	20	0	135	inf	6.76663e-11	2.60823e-10	aglK; alpha-glucoside transport system ATP-binding protein
K00960	Rhodobacterales	Flavobacteriales	13	20	0	135	inf	6.76663e-11	2.60823e-10	E2.7.7.6; DNA-directed RNA polymerase [EC:2.7.7.6]
K20249	Rhodobacterales	Flavobacteriales	13	20	0	135	inf	6.76663e-11	2.60823e-10	raiI; acyl homoserine lactone synthase [EC:2.3.1.184]
K02410	Rhodobacterales	Flavobacteriales	13	20	0	135	inf	6.76663e-11	2.60823e-10	fliG; flagellar motor switch protein FliG
K09847	Rhodobacterales	Flavobacteriales	13	20	0	135	inf	6.76663e-11	2.60823e-10	crtA; spheroidene monooxygenase [EC:1.14.15.9]
K18164	Rhodobacterales	Flavobacteriales	13	20	0	135	inf	6.76663e-11	2.60823e-10	NDUFAF7; NADH dehydrogenase [ubiquinone] 1 alpha subcomplex assembly factor 7
K00255	Rhodobacterales	Flavobacteriales	13	20	0	135	inf	6.76663e-11	2.60823e-10	ACADL; long-chain-acyl-CoA dehydrogenase [EC:1.3.8.8]
K11605	Rhodobacterales	Flavobacteriales	13	20	0	135	inf	6.76663e-11	2.60823e-10	sitC; manganese/iron transport system permease protein
K01075	Rhodobacterales	Flavobacteriales	13	20	0	135	inf	6.76663e-11	2.60823e-10	E3.1.2.23; 4-hydroxybenzoyl-CoA thioesterase [EC:3.1.2.23]
K11606	Rhodobacterales	Flavobacteriales	13	20	0	135	inf	6.76663e-11	2.60823e-10	sitD; manganese/iron transport system permease protein
K04040	Rhodobacterales	Flavobacteriales	13	20	0	135	inf	6.76663e-11	2.60823e-10	chlG, bchG; chlorophyll/bacteriochlorophyll a synthase [EC:2.5.1.62 2.5.1.133]
K10960	Rhodobacterales	Flavobacteriales	13	20	0	135	inf	6.76663e-11	2.60823e-10	chlP, bchP; geranylgeranyl diphosphate/geranylgeranyl-bacteriochlorophyllide a reductase [EC:1.3.1.83 1.3.1.111]
K16784	Rhodobacterales	Flavobacteriales	13	20	0	135	inf	6.76663e-11	2.60823e-10	bioM; biotin transport system ATP-binding protein [EC:3.6.3.-]
K01066	Rhodobacterales	Flavobacteriales	12	21	0	135	inf	5.02664e-10	1.81438e-09	aes; acetyl esterase [EC:3.1.1.-]
K09846	Rhodobacterales	Flavobacteriales	12	21	0	135	inf	5.02664e-10	1.81438e-09	crtF; demethylspheroidene O-methyltransferase [EC:2.1.1.210]
K10233	Rhodobacterales	Flavobacteriales	12	21	0	135	inf	5.02664e-10	1.81438e-09	aglF, ggtC; alpha-glucoside transport system permease protein
K02616	Rhodobacterales	Flavobacteriales	12	21	0	135	inf	5.02664e-10	1.81438e-09	paaX; phenylacetic acid degradation operon negative regulatory protein
K12262	Rhodobacterales	Flavobacteriales	12	21	0	135	inf	5.02664e-10	1.81438e-09	cybB; cytochrome b561
K01581	Rhodobacterales	Flavobacteriales	12	21	0	135	inf	5.02664e-10	1.81438e-09	E4.1.1.17, ODC1, speC, speF; ornithine decarboxylase [EC:4.1.1.17]
K12511	Rhodobacterales	Flavobacteriales	12	21	0	135	inf	5.02664e-10	1.81438e-09	tadC; tight adherence protein C
K02228	Rhodobacterales	Flavobacteriales	12	21	0	135	inf	5.02664e-10	1.81438e-09	cobF; precorrin-6A synthase [EC:2.1.1.152]
K19746	Rhodobacterales	Flavobacteriales	12	21	0	135	inf	5.02664e-10	1.81438e-09	dauA; D-arginine dehydrogenase [EC:1.4.99.6]
K07782	Rhodobacterales	Flavobacteriales	12	21	0	135	inf	5.02664e-10	1.81438e-09	sdiA; LuxR family transcriptional regulator, quorum-sensing system regulator SdiA
K17317	Rhodobacterales	Flavobacteriales	12	21	0	135	inf	5.02664e-10	1.81438e-09	gtsC, glcG; glucose/mannose transport system permease protein
K11334	Rhodobacterales	Flavobacteriales	12	21	0	135	inf	5.02664e-10	1.81438e-09	bchY; 3,8-divinyl chlorophyllide a/chlorophyllide a reductase subunit Y [EC:1.3.7.14 1.3.7.15]
K17316	Rhodobacterales	Flavobacteriales	12	21	0	135	inf	5.02664e-10	1.81438e-09	gtsB, glcF; glucose/mannose transport system permease protein
K06918	Rhodobacterales	Flavobacteriales	12	21	0	135	inf	5.02664e-10	1.81438e-09	K06918; uncharacterized protein
K17950	Rhodobacterales	Flavobacteriales	12	21	0	135	inf	5.02664e-10	1.81438e-09	cuyA; L-cysteate sulfo-lyase [EC:4.4.1.25]
K02390	Rhodobacterales	Flavobacteriales	12	21	0	135	inf	5.02664e-10	1.81438e-09	flgE; flagellar hook protein FlgE
K19733	Rhodobacterales	Flavobacteriales	12	21	0	135	inf	5.02664e-10	1.81438e-09	sinR, raiR, avsR; LuxR family transcriptional regulator, quorum-sensing system regulator SinR
K02556	Rhodobacterales	Flavobacteriales	12	21	0	135	inf	5.02664e-10	1.81438e-09	motA; chemotaxis protein MotA
K11335	Rhodobacterales	Flavobacteriales	12	21	0	135	inf	5.02664e-10	1.81438e-09	bchZ; 3,8-divinyl chlorophyllide a/chlorophyllide a reductase subunit Z [EC:1.3.7.14 1.3.7.15]
K07126	Rhodobacterales	Flavobacteriales	12	21	0	135	inf	5.02664e-10	1.81438e-09	K07126; uncharacterized protein
K08928	Rhodobacterales	Flavobacteriales	12	21	0	135	inf	5.02664e-10	1.81438e-09	pufL; photosynthetic reaction center L subunit
K02409	Rhodobacterales	Flavobacteriales	12	21	0	135	inf	5.02664e-10	1.81438e-09	fliF; flagellar M-ring protein FliF
K10126	Rhodobacterales	Flavobacteriales	12	21	0	135	inf	5.02664e-10	1.81438e-09	dctD; two-component system, NtrC family, C4-dicarboxylate transport response regulator DctD
K11607	Rhodobacterales	Flavobacteriales	12	21	0	135	inf	5.02664e-10	1.81438e-09	sitB; manganese/iron transport system ATP-binding protein
K02388	Rhodobacterales	Flavobacteriales	12	21	0	135	inf	5.02664e-10	1.81438e-09	flgC; flagellar basal-body rod protein FlgC
K10232	Rhodobacterales	Flavobacteriales	12	21	0	135	inf	5.02664e-10	1.81438e-09	aglE, ggtB; alpha-glucoside transport system substrate-binding protein
K00127	Rhodobacterales	Flavobacteriales	12	21	0	135	inf	5.02664e-10	1.81438e-09	fdoI, fdsG; formate dehydrogenase subunit gamma
K02419	Rhodobacterales	Flavobacteriales	11	22	0	135	inf	3.58719e-09	1.22134e-08	fliP; flagellar biosynthetic protein FliP
K05934	Rhodobacterales	Flavobacteriales	11	22	0	135	inf	3.58719e-09	1.22134e-08	E2.1.1.131, cobJ, cbiH; precorrin-3B C17-methyltransferase [EC:2.1.1.131]
K02283	Rhodobacterales	Flavobacteriales	11	22	0	135	inf	3.58719e-09	1.22134e-08	cpaF, tadA; pilus assembly protein CpaF
K15513	Rhodobacterales	Flavobacteriales	11	22	0	135	inf	3.58719e-09	1.22134e-08	boxC; benzoyl-CoA-dihydrodiol lyase [EC:4.1.2.44]
K18382	Rhodobacterales	Flavobacteriales	11	22	0	135	inf	3.58719e-09	1.22134e-08	adh1; NAD+-dependent secondary alcohol dehydrogenase Adh1 [EC:1.1.1.-]
K15512	Rhodobacterales	Flavobacteriales	11	22	0	135	inf	3.58719e-09	1.22134e-08	boxB; benzoyl-CoA 2,3-epoxidase subunit B [EC:1.14.13.208]
K09845	Rhodobacterales	Flavobacteriales	11	22	0	135	inf	3.58719e-09	1.22134e-08	crtD; 1-hydroxycarotenoid 3,4-desaturase [EC:1.3.99.27]
K07484	Rhodobacterales	Flavobacteriales	11	22	0	135	inf	3.58719e-09	1.22134e-08	K07484; transposase
K15546	Rhodobacterales	Flavobacteriales	11	22	0	135	inf	3.58719e-09	1.22134e-08	boxR, bzdR; XRE family transcriptional regulator, aerobic/anaerobic benzoate catabolism transcriptional regulator
K02479	Rhodobacterales	Flavobacteriales	11	22	0	135	inf	3.58719e-09	1.22134e-08	K02479; two-component system, NarL family, response regulator
K06049	Rhodobacterales	Flavobacteriales	11	22	0	135	inf	3.58719e-09	1.22134e-08	bchO; magnesium chelatase accessory protein
K02282	Rhodobacterales	Flavobacteriales	11	22	0	135	inf	3.58719e-09	1.22134e-08	cpaE, tadZ; pilus assembly protein CpaE
K20940	Rhodobacterales	Flavobacteriales	11	22	0	135	inf	3.58719e-09	1.22134e-08	phzS; 5-methylphenazine-1-carboxylate 1-monooxygenase [EC:1.14.13.218]
K13639	Rhodobacterales	Flavobacteriales	11	22	0	135	inf	3.58719e-09	1.22134e-08	soxR; MerR family transcriptional regulator, redox-sensitive transcriptional activator SoxR
K00042	Rhodobacterales	Flavobacteriales	11	22	0	135	inf	3.58719e-09	1.22134e-08	garR, glxR; 2-hydroxy-3-oxopropionate reductase [EC:1.1.1.60]
K02417	Rhodobacterales	Flavobacteriales	11	22	0	135	inf	3.58719e-09	1.22134e-08	fliNY, fliN; flagellar motor switch protein FliN/FliY
K03404	Rhodobacterales	Flavobacteriales	11	22	0	135	inf	3.58719e-09	1.22134e-08	chlD, bchD; magnesium chelatase subunit D [EC:6.6.1.1]
K00317	Rhodobacterales	Flavobacteriales	11	22	0	135	inf	3.58719e-09	1.22134e-08	dmd-tmd; dimethylamine/trimethylamine dehydrogenase [EC:1.5.8.1 1.5.8.2]
K02387	Rhodobacterales	Flavobacteriales	11	22	0	135	inf	3.58719e-09	1.22134e-08	flgB; flagellar basal-body rod protein FlgB
K02480	Rhodobacterales	Flavobacteriales	11	22	0	135	inf	3.58719e-09	1.22134e-08	K02480; two-component system, NarL family, sensor kinase [EC:2.7.13.3]
K04105	Rhodobacterales	Flavobacteriales	11	22	0	135	inf	3.58719e-09	1.22134e-08	hbaA; 4-hydroxybenzoate-CoA ligase [EC:6.2.1.27 6.2.1.25]
K02188	Rhodobacterales	Flavobacteriales	11	22	0	135	inf	3.58719e-09	1.22134e-08	cbiD; cobalt-precorrin-5B (C1)-methyltransferase [EC:2.1.1.195]
K20035	Rhodobacterales	Flavobacteriales	11	22	0	135	inf	3.58719e-09	1.22134e-08	dmdC; 3-(methylthio)propanoyl-CoA dehydrogenase [EC:1.3.8.-]
K09461	Rhodobacterales	Flavobacteriales	11	22	0	135	inf	3.58719e-09	1.22134e-08	E1.14.13.40; anthraniloyl-CoA monooxygenase [EC:1.14.13.40]
K15778	Rhodobacterales	Flavobacteriales	11	22	0	135	inf	3.58719e-09	1.22134e-08	pmm-pgm; phosphomannomutase / phosphoglucomutase [EC:5.4.2.8 5.4.2.2]
K17315	Rhodobacterales	Flavobacteriales	11	22	0	135	inf	3.58719e-09	1.22134e-08	gtsA, glcE; glucose/mannose transport system substrate-binding protein
K08295	Rhodobacterales	Flavobacteriales	11	22	0	135	inf	3.58719e-09	1.22134e-08	abmG; 2-aminobenzoate-CoA ligase [EC:6.2.1.32]
K12510	Rhodobacterales	Flavobacteriales	11	22	0	135	inf	3.58719e-09	1.22134e-08	tadB; tight adherence protein B
K02189	Rhodobacterales	Flavobacteriales	10	23	0	135	inf	2.46425e-08	7.93148e-08	cbiG; cobalt-precorrin 5A hydrolase [EC:3.7.1.12]
K07343	Rhodobacterales	Flavobacteriales	10	23	0	135	inf	2.46425e-08	7.93148e-08	tfoX; DNA transformation protein and related proteins
K00007	Rhodobacterales	Flavobacteriales	10	23	0	135	inf	2.46425e-08	7.93148e-08	dalD; D-arabinitol 4-dehydrogenase [EC:1.1.1.11]
K09790	Rhodobacterales	Flavobacteriales	10	23	0	135	inf	2.46425e-08	7.93148e-08	K09790; uncharacterized protein
K04749	Rhodobacterales	Flavobacteriales	10	23	0	135	inf	2.46425e-08	7.93148e-08	rsbV; anti-sigma B factor antagonist
K07278	Rhodobacterales	Flavobacteriales	10	23	0	135	inf	2.46425e-08	7.93148e-08	tamA; translocation and assembly module TamA
K03380	Rhodobacterales	Flavobacteriales	10	23	0	135	inf	2.46425e-08	7.93148e-08	E1.14.13.7; phenol 2-monooxygenase [EC:1.14.13.7]
K15984	Rhodobacterales	Flavobacteriales	10	23	0	135	inf	2.46425e-08	7.93148e-08	rsmJ; 16S rRNA (guanine1516-N2)-methyltransferase [EC:2.1.1.242]
K03808	Rhodobacterales	Flavobacteriales	10	23	0	135	inf	2.46425e-08	7.93148e-08	pqiA; paraquat-inducible protein A
K16783	Rhodobacterales	Flavobacteriales	10	23	0	135	inf	2.46425e-08	7.93148e-08	bioN; biotin transport system permease protein
K16074	Rhodobacterales	Flavobacteriales	10	23	0	135	inf	2.46425e-08	7.93148e-08	zntB; zinc transporter
K15782	Rhodobacterales	Flavobacteriales	10	23	0	135	inf	2.46425e-08	7.93148e-08	doeX; Lrp/AsnC family transcriptional regulator, regulator of ectoine-degradation genes
K20036	Rhodobacterales	Flavobacteriales	10	23	0	135	inf	2.46425e-08	7.93148e-08	dmdD; (methylthio)acryloyl-CoA hydratase [EC:4.2.1.155]
K07077	Rhodobacterales	Flavobacteriales	10	23	0	135	inf	2.46425e-08	7.93148e-08	K07077; uncharacterized protein
K02280	Rhodobacterales	Flavobacteriales	10	23	0	135	inf	2.46425e-08	7.93148e-08	cpaC, rcpA; pilus assembly protein CpaC
K02391	Rhodobacterales	Flavobacteriales	10	23	0	135	inf	2.46425e-08	7.93148e-08	flgF; flagellar basal-body rod protein FlgF
K01469	Rhodobacterales	Flavobacteriales	10	23	0	135	inf	2.46425e-08	7.93148e-08	OPLAH, OXP1, oplAH; 5-oxoprolinase (ATP-hydrolysing) [EC:3.5.2.9]
K10559	Rhodobacterales	Flavobacteriales	10	23	0	135	inf	2.46425e-08	7.93148e-08	rhaS; rhamnose transport system substrate-binding protein
K08927	Rhodobacterales	Flavobacteriales	10	23	0	135	inf	2.46425e-08	7.93148e-08	pufB; light-harvesting complex 1 beta chain
K02229	Rhodobacterales	Flavobacteriales	10	23	0	135	inf	2.46425e-08	7.93148e-08	cobG; precorrin-3B synthase [EC:1.14.13.83]
K08926	Rhodobacterales	Flavobacteriales	10	23	0	135	inf	2.46425e-08	7.93148e-08	pufA; light-harvesting complex 1 alpha chain
K06904	Rhodobacterales	Flavobacteriales	10	23	0	135	inf	2.46425e-08	7.93148e-08	K06904; uncharacterized protein
K13588	Rhodobacterales	Flavobacteriales	10	23	0	135	inf	2.46425e-08	7.93148e-08	chpT; histidine phosphotransferase ChpT
K00040	Rhodobacterales	Flavobacteriales	10	23	0	135	inf	2.46425e-08	7.93148e-08	uxuB; fructuronate reductase [EC:1.1.1.57]
K03746	Rhodobacterales	Flavobacteriales	10	23	0	135	inf	2.46425e-08	7.93148e-08	hns; DNA-binding protein H-NS
K02408	Rhodobacterales	Flavobacteriales	10	23	0	135	inf	2.46425e-08	7.93148e-08	fliE; flagellar hook-basal body complex protein FliE
K09794	Rhodobacterales	Flavobacteriales	10	23	0	135	inf	2.46425e-08	7.93148e-08	K09794; uncharacterized protein
K15511	Rhodobacterales	Flavobacteriales	10	23	0	135	inf	2.46425e-08	7.93148e-08	boxA; benzoyl-CoA 2,3-epoxidase subunit A [EC:1.14.13.208]
K02412	Rhodobacterales	Flavobacteriales	10	23	0	135	inf	2.46425e-08	7.93148e-08	fliI; flagellum-specific ATP synthase [EC:7.1.2.2]
K02279	Rhodobacterales	Flavobacteriales	9	24	0	135	inf	1.63256e-07	4.97752e-07	cpaB, rcpC; pilus assembly protein CpaB
K09688	Rhodobacterales	Flavobacteriales	9	24	0	135	inf	1.63256e-07	4.97752e-07	ABC-2.CPSE.P; capsular polysaccharide transport system permease protein
K08351	Rhodobacterales	Flavobacteriales	9	24	0	135	inf	1.63256e-07	4.97752e-07	bisC; biotin/methionine sulfoxide reductase [EC:1.-.-.-]
K17213	Rhodobacterales	Flavobacteriales	9	24	0	135	inf	1.63256e-07	4.97752e-07	K17213; inositol transport system substrate-binding protein
K01482	Rhodobacterales	Flavobacteriales	9	24	0	135	inf	1.63256e-07	4.97752e-07	DDAH, ddaH; dimethylargininase [EC:3.5.3.18]
K02400	Rhodobacterales	Flavobacteriales	9	24	0	135	inf	1.63256e-07	4.97752e-07	flhA; flagellar biosynthesis protein FlhA
K00060	Rhodobacterales	Flavobacteriales	9	24	0	135	inf	1.63256e-07	4.97752e-07	tdh; threonine 3-dehydrogenase [EC:1.1.1.103]
K10562	Rhodobacterales	Flavobacteriales	9	24	0	135	inf	1.63256e-07	4.97752e-07	rhaT; rhamnose transport system ATP-binding protein [EC:3.6.3.17]
K00322	Rhodobacterales	Flavobacteriales	9	24	0	135	inf	1.63256e-07	4.97752e-07	sthA, udhA; NAD(P) transhydrogenase [EC:1.6.1.1]
K20449	Rhodobacterales	Flavobacteriales	9	24	0	135	inf	1.63256e-07	4.97752e-07	hnr; 6-hydroxynicotinate reductase [EC:1.3.7.1]
K03824	Rhodobacterales	Flavobacteriales	9	24	0	135	inf	1.63256e-07	4.97752e-07	yhbS; putative acetyltransferase [EC:2.3.1.-]
K17214	Rhodobacterales	Flavobacteriales	9	24	0	135	inf	1.63256e-07	4.97752e-07	K17214; inositol transport system permease protein
K06971	Rhodobacterales	Flavobacteriales	9	24	0	135	inf	1.63256e-07	4.97752e-07	K06971; uncharacterized protein
K09740	Rhodobacterales	Flavobacteriales	9	24	0	135	inf	1.63256e-07	4.97752e-07	K09740; uncharacterized protein
K06192	Rhodobacterales	Flavobacteriales	9	24	0	135	inf	1.63256e-07	4.97752e-07	pqiB; paraquat-inducible protein B
K07156	Rhodobacterales	Flavobacteriales	9	24	0	135	inf	1.63256e-07	4.97752e-07	copC, pcoC; copper resistance protein C
K02021	Rhodobacterales	Flavobacteriales	8	25	0	135	inf	1.04484e-06	2.99333e-06	ABC.MR; putative ABC transport system ATP-binding protein
K05836	Rhodobacterales	Flavobacteriales	8	25	0	135	inf	1.04484e-06	2.99333e-06	hutC; GntR family transcriptional regulator, histidine utilization repressor
K00863	Rhodobacterales	Flavobacteriales	8	25	0	135	inf	1.04484e-06	2.99333e-06	DAK, TKFC; triose/dihydroxyacetone kinase / FAD-AMP lyase (cyclizing) [EC:2.7.1.28 2.7.1.29 4.6.1.15]
K00407	Rhodobacterales	Flavobacteriales	8	25	0	135	inf	1.04484e-06	2.99333e-06	ccoQ; cytochrome c oxidase cbb3-type subunit IV
K01118	Rhodobacterales	Flavobacteriales	8	25	0	135	inf	1.04484e-06	2.99333e-06	acpD, azoR; FMN-dependent NADH-azoreductase [EC:1.7.1.17]
K07149	Rhodobacterales	Flavobacteriales	8	25	0	135	inf	1.04484e-06	2.99333e-06	K07149; uncharacterized protein
K09937	Rhodobacterales	Flavobacteriales	8	25	0	135	inf	1.04484e-06	2.99333e-06	K09937; uncharacterized protein
K03477	Rhodobacterales	Flavobacteriales	8	25	0	135	inf	1.04484e-06	2.99333e-06	ulaR; DeoR family transcriptional regulator, ulaG and ulaABCDEF operon transcriptional repressor
K07492	Rhodobacterales	Flavobacteriales	8	25	0	135	inf	1.04484e-06	2.99333e-06	K07492; putative transposase
K02278	Rhodobacterales	Flavobacteriales	8	25	0	135	inf	1.04484e-06	2.99333e-06	cpaA, tadV; prepilin peptidase CpaA [EC:3.4.23.43]
K02421	Rhodobacterales	Flavobacteriales	8	25	0	135	inf	1.04484e-06	2.99333e-06	fliR; flagellar biosynthetic protein FliR
K03430	Rhodobacterales	Flavobacteriales	8	25	0	135	inf	1.04484e-06	2.99333e-06	phnW; 2-aminoethylphosphonate-pyruvate transaminase [EC:2.6.1.37]
K01796	Rhodobacterales	Flavobacteriales	8	25	0	135	inf	1.04484e-06	2.99333e-06	E5.1.99.4, AMACR, mcr; alpha-methylacyl-CoA racemase [EC:5.1.99.4]
K18954	Rhodobacterales	Flavobacteriales	8	25	0	135	inf	1.04484e-06	2.99333e-06	pobR; AraC family transcriptional regulator, transcriptional activator of pobA
K02415	Rhodobacterales	Flavobacteriales	8	25	0	135	inf	1.04484e-06	2.99333e-06	fliL; flagellar FliL protein
K01800	Rhodobacterales	Flavobacteriales	8	25	0	135	inf	1.04484e-06	2.99333e-06	maiA, GSTZ1; maleylacetoacetate isomerase [EC:5.2.1.2]
K19073	Rhodobacterales	Flavobacteriales	8	25	0	135	inf	1.04484e-06	2.99333e-06	DVR; divinyl chlorophyllide a 8-vinyl-reductase [EC:1.3.1.75]
K09950	Rhodobacterales	Flavobacteriales	8	25	0	135	inf	1.04484e-06	2.99333e-06	K09950; uncharacterized protein
K07245	Rhodobacterales	Flavobacteriales	8	25	0	135	inf	1.04484e-06	2.99333e-06	pcoD; copper resistance protein D
K09024	Rhodobacterales	Flavobacteriales	8	25	0	135	inf	1.04484e-06	2.99333e-06	rutF; flavin reductase [EC:1.5.1.-]
K00823	Rhodobacterales	Flavobacteriales	8	25	0	135	inf	1.04484e-06	2.99333e-06	puuE; 4-aminobutyrate aminotransferase [EC:2.6.1.19]
K15583	Rhodobacterales	Flavobacteriales	8	25	0	135	inf	1.04484e-06	2.99333e-06	oppD; oligopeptide transport system ATP-binding protein
K09763	Rhodobacterales	Flavobacteriales	7	26	0	135	inf	6.46997e-06	1.74065e-05	K09763; uncharacterized protein
K13075	Rhodobacterales	Flavobacteriales	7	26	0	135	inf	6.46997e-06	1.74065e-05	ahlD, aiiA, attM, blcC; N-acyl homoserine lactone hydrolase [EC:3.1.1.81]
K18996	Rhodobacterales	Flavobacteriales	7	26	0	135	inf	6.46997e-06	1.74065e-05	repC; replication initiation protein RepC
K02406	Rhodobacterales	Flavobacteriales	7	26	0	135	inf	6.46997e-06	1.74065e-05	fliC; flagellin
K18425	Rhodobacterales	Flavobacteriales	7	26	0	135	inf	6.46997e-06	1.74065e-05	dhaa; 3-hydroxy-D-aspartate aldolase [EC:4.1.3.41]
K15975	Rhodobacterales	Flavobacteriales	7	26	0	135	inf	6.46997e-06	1.74065e-05	K15975; glyoxalase family protein
K03717	Rhodobacterales	Flavobacteriales	7	26	0	135	inf	6.46997e-06	1.74065e-05	nhaR; LysR family transcriptional regulator, transcriptional activator of nhaA
K00180	Rhodobacterales	Flavobacteriales	7	26	0	135	inf	6.46997e-06	1.74065e-05	iorB; indolepyruvate ferredoxin oxidoreductase, beta subunit [EC:1.2.7.8]
K18028	Rhodobacterales	Flavobacteriales	7	26	0	135	inf	6.46997e-06	1.74065e-05	nicX; 2,5-dihydroxypyridine 5,6-dioxygenase [EC:1.13.11.9]
K14067	Rhodobacterales	Flavobacteriales	7	26	0	135	inf	6.46997e-06	1.74065e-05	mtkA; malate-CoA ligase subunit beta [EC:6.2.1.9]
K03669	Rhodobacterales	Flavobacteriales	7	26	0	135	inf	6.46997e-06	1.74065e-05	mdoH; membrane glycosyltransferase [EC:2.4.1.-]
K12542	Rhodobacterales	Flavobacteriales	7	26	0	135	inf	6.46997e-06	1.74065e-05	lapC; membrane fusion protein, adhesin transport system
K02386	Rhodobacterales	Flavobacteriales	7	26	0	135	inf	6.46997e-06	1.74065e-05	flgA; flagella basal body P-ring formation protein FlgA
K10561	Rhodobacterales	Flavobacteriales	7	26	0	135	inf	6.46997e-06	1.74065e-05	rhaQ; rhamnose transport system permease protein
K16953	Rhodobacterales	Flavobacteriales	7	26	0	135	inf	6.46997e-06	1.74065e-05	dddL; dimethylpropiothetin dethiomethylase [EC:4.4.1.3]
K11475	Rhodobacterales	Flavobacteriales	7	26	0	135	inf	6.46997e-06	1.74065e-05	vanR; GntR family transcriptional regulator, vanillate catabolism transcriptional regulator
K03413	Rhodobacterales	Flavobacteriales	7	26	0	135	inf	6.46997e-06	1.74065e-05	cheY; two-component system, chemotaxis family, chemotaxis protein CheY
K05782	Rhodobacterales	Flavobacteriales	7	26	0	135	inf	6.46997e-06	1.74065e-05	benE; benzoate membrane transport protein
K06023	Rhodobacterales	Flavobacteriales	7	26	0	135	inf	6.46997e-06	1.74065e-05	hprK, ptsK; HPr kinase/phosphorylase [EC:2.7.11.- 2.7.4.-]
K10560	Rhodobacterales	Flavobacteriales	7	26	0	135	inf	6.46997e-06	1.74065e-05	rhaP; rhamnose transport system permease protein
K01214	Rhodobacterales	Flavobacteriales	7	26	0	135	inf	6.46997e-06	1.74065e-05	ISA, treX; isoamylase [EC:3.2.1.68]
K07395	Rhodobacterales	Flavobacteriales	7	26	0	135	inf	6.46997e-06	1.74065e-05	K07395; putative proteasome-type protease
K19689	Rhodobacterales	Flavobacteriales	7	26	0	135	inf	6.46997e-06	1.74065e-05	ampS, pepS, ampT; aminopeptidase [EC:3.4.11.-]
K13641	Rhodobacterales	Flavobacteriales	7	26	0	135	inf	6.46997e-06	1.74065e-05	iclR; IclR family transcriptional regulator, acetate operon repressor
K08692	Rhodobacterales	Flavobacteriales	7	26	0	135	inf	6.46997e-06	1.74065e-05	mtkB; malate-CoA ligase subunit alpha [EC:6.2.1.9]
K15358	Rhodobacterales	Flavobacteriales	6	27	0	135	inf	3.88198e-05	9.76638e-05	ena; enamidase [EC:3.5.2.18]
K12543	Rhodobacterales	Flavobacteriales	6	27	0	135	inf	3.88198e-05	9.76638e-05	lapE; outer membrane protein, adhesin transport system
K07136	Rhodobacterales	Flavobacteriales	6	27	0	135	inf	3.88198e-05	9.76638e-05	K07136; uncharacterized protein
K03411	Rhodobacterales	Flavobacteriales	6	27	0	135	inf	3.88198e-05	9.76638e-05	cheD; chemotaxis protein CheD [EC:3.5.1.44]
K07183	Rhodobacterales	Flavobacteriales	6	27	0	135	inf	3.88198e-05	9.76638e-05	nasT; two-component system, response regulator / RNA-binding antiterminator
K08720	Rhodobacterales	Flavobacteriales	6	27	0	135	inf	3.88198e-05	9.76638e-05	ompU; outer membrane protein OmpU
K15634	Rhodobacterales	Flavobacteriales	6	27	0	135	inf	3.88198e-05	9.76638e-05	gpmB; probable phosphoglycerate mutase [EC:5.4.2.12]
K00365	Rhodobacterales	Flavobacteriales	6	27	0	135	inf	3.88198e-05	9.76638e-05	uaZ; urate oxidase [EC:1.7.3.3]
K03408	Rhodobacterales	Flavobacteriales	6	27	0	135	inf	3.88198e-05	9.76638e-05	cheW; purine-binding chemotaxis protein CheW
K16168	Rhodobacterales	Flavobacteriales	6	27	0	135	inf	3.88198e-05	9.76638e-05	bpsB, srsB; methyltransferase
K20609	Rhodobacterales	Flavobacteriales	6	27	0	135	inf	3.88198e-05	9.76638e-05	sgcX; putative aminopeptidase [EC:3.4.11.-]
K03418	Rhodobacterales	Flavobacteriales	6	27	0	135	inf	3.88198e-05	9.76638e-05	E3.5.1.56; N,N-dimethylformamidase [EC:3.5.1.56]
K18997	Rhodobacterales	Flavobacteriales	6	27	0	135	inf	3.88198e-05	9.76638e-05	cbpM; chaperone modulatory protein CbpM
K00354	Rhodobacterales	Flavobacteriales	6	27	0	135	inf	3.88198e-05	9.76638e-05	E1.6.99.1; NADPH2 dehydrogenase [EC:1.6.99.1]
K03117	Rhodobacterales	Flavobacteriales	6	27	0	135	inf	3.88198e-05	9.76638e-05	tatB; sec-independent protein translocase protein TatB
K00471	Rhodobacterales	Flavobacteriales	6	27	0	135	inf	3.88198e-05	9.76638e-05	E1.14.11.1; gamma-butyrobetaine dioxygenase [EC:1.14.11.1]
K06601	Rhodobacterales	Flavobacteriales	6	27	0	135	inf	3.88198e-05	9.76638e-05	flbT; flagellar protein FlbT
K09123	Rhodobacterales	Flavobacteriales	6	27	0	135	inf	3.88198e-05	9.76638e-05	lhpI; cis-L-3-hydroxyproline dehydratase [EC:4.2.1.171]
K19055	Rhodobacterales	Flavobacteriales	6	27	0	135	inf	3.88198e-05	9.76638e-05	prdX, proX; Ala-tRNA(Pro) deacylase [EC:3.1.1.-]
K13876	Rhodobacterales	Flavobacteriales	5	28	0	135	inf	0.000225987	0.000531931	araD; 2-keto-3-deoxy-L-arabinonate dehydratase [EC:4.2.1.43]
K01253	Rhodobacterales	Flavobacteriales	5	28	0	135	inf	0.000225987	0.000531931	EPHX1; microsomal epoxide hydrolase [EC:3.3.2.9]
K05774	Rhodobacterales	Flavobacteriales	5	28	0	135	inf	0.000225987	0.000531931	phnN; ribose 1,5-bisphosphokinase [EC:2.7.4.23]
K07231	Rhodobacterales	Flavobacteriales	5	28	0	135	inf	0.000225987	0.000531931	K07231; putative iron-regulated protein
K01813	Rhodobacterales	Flavobacteriales	5	28	0	135	inf	0.000225987	0.000531931	rhaA; L-rhamnose isomerase [EC:5.3.1.14]
K03672	Rhodobacterales	Flavobacteriales	5	28	0	135	inf	0.000225987	0.000531931	trxC; thioredoxin 2 [EC:1.8.1.8]
K09947	Rhodobacterales	Flavobacteriales	5	28	0	135	inf	0.000225987	0.000531931	K09947; uncharacterized protein
K07338	Rhodobacterales	Flavobacteriales	5	28	0	135	inf	0.000225987	0.000531931	K07338; uncharacterized protein
K12541	Rhodobacterales	Flavobacteriales	5	28	0	135	inf	0.000225987	0.000531931	lapB; ATP-binding cassette, subfamily C, bacterial LapB
K12980	Rhodobacterales	Flavobacteriales	5	28	0	135	inf	0.000225987	0.000531931	lpxQ; lipid A oxidase
K03780	Rhodobacterales	Flavobacteriales	5	28	0	135	inf	0.000225987	0.000531931	ttdB; L(+)-tartrate dehydratase beta subunit [EC:4.2.1.32]
K02488	Rhodobacterales	Flavobacteriales	5	28	0	135	inf	0.000225987	0.000531931	pleD; two-component system, cell cycle response regulator [EC:2.7.7.65]
K16167	Rhodobacterales	Flavobacteriales	5	28	0	135	inf	0.000225987	0.000531931	bpsA, srsA, pks11, pks10; alkylresorcinol/alkylpyrone synthase
K00179	Rhodobacterales	Flavobacteriales	5	28	0	135	inf	0.000225987	0.000531931	iorA; indolepyruvate ferredoxin oxidoreductase, alpha subunit [EC:1.2.7.8]
K04027	Rhodobacterales	Flavobacteriales	5	28	0	135	inf	0.000225987	0.000531931	eutM; ethanolamine utilization protein EutM
K13992	Rhodobacterales	Flavobacteriales	5	28	0	135	inf	0.000225987	0.000531931	pufC; photosynthetic reaction center cytochrome c subunit
K00483	Rhodobacterales	Flavobacteriales	5	28	0	135	inf	0.000225987	0.000531931	hpaB; 4-hydroxyphenylacetate 3-monooxygenase [EC:1.14.14.9]
K01577	Rhodobacterales	Flavobacteriales	5	28	0	135	inf	0.000225987	0.000531931	oxc; oxalyl-CoA decarboxylase [EC:4.1.1.8]
K06166	Rhodobacterales	Flavobacteriales	5	28	0	135	inf	0.000225987	0.000531931	phnG; alpha-D-ribose 1-methylphosphonate 5-triphosphate synthase subunit PhnG [EC:2.7.8.37]
K02416	Rhodobacterales	Flavobacteriales	5	28	0	135	inf	0.000225987	0.000531931	fliM; flagellar motor switch protein FliM
K09800	Rhodobacterales	Flavobacteriales	5	28	0	135	inf	0.000225987	0.000531931	tamB; translocation and assembly module TamB
K07482	Rhodobacterales	Flavobacteriales	5	28	0	135	inf	0.000225987	0.000531931	K07482; transposase, IS30 family
K06165	Rhodobacterales	Flavobacteriales	5	28	0	135	inf	0.000225987	0.000531931	phnH; alpha-D-ribose 1-methylphosphonate 5-triphosphate synthase subunit PhnH [EC:2.7.8.37]
K03779	Rhodobacterales	Flavobacteriales	5	28	0	135	inf	0.000225987	0.000531931	ttdA; L(+)-tartrate dehydratase alpha subunit [EC:4.2.1.32]
K18910	Rhodobacterales	Flavobacteriales	5	28	0	135	inf	0.000225987	0.000531931	dpe, lre; D-psicose/D-tagatose/L-ribulose 3-epimerase [EC:5.1.3.30 5.1.3.31]
K05777	Rhodobacterales	Flavobacteriales	5	28	0	135	inf	0.000225987	0.000531931	ABC.VB1X.S; putative thiamine transport system substrate-binding protein
K02043	Rhodobacterales	Flavobacteriales	5	28	0	135	inf	0.000225987	0.000531931	phnF; GntR family transcriptional regulator, phosphonate transport system regulatory protein
K06720	Rhodobacterales	Flavobacteriales	5	28	0	135	inf	0.000225987	0.000531931	ectC; L-ectoine synthase [EC:4.2.1.108]
K09019	Rhodobacterales	Flavobacteriales	5	28	0	135	inf	0.000225987	0.000531931	rutE; 3-hydroxypropanoate dehydrogenase [EC:1.1.1.-]
K00114	Rhodobacterales	Flavobacteriales	5	28	0	135	inf	0.000225987	0.000531931	exaA; alcohol dehydrogenase (cytochrome c) [EC:1.1.2.8]
K06602	Rhodobacterales	Flavobacteriales	5	28	0	135	inf	0.000225987	0.000531931	flaF; flagellar protein FlaF
K18480	Rhodobacterales	Flavobacteriales	5	28	0	135	inf	0.000225987	0.000531931	linN; cholesterol transport system auxiliary component
K01478	Rhodobacterales	Flavobacteriales	5	28	0	135	inf	0.000225987	0.000531931	arcA; arginine deiminase [EC:3.5.3.6]
K02396	Rhodobacterales	Flavobacteriales	5	28	0	135	inf	0.000225987	0.000531931	flgK; flagellar hook-associated protein 1 FlgK
K05805	Rhodobacterales	Flavobacteriales	5	28	0	135	inf	0.000225987	0.000531931	creA; CreA protein
K15784	Rhodobacterales	Flavobacteriales	5	28	0	135	inf	0.000225987	0.000531931	doeB; N2-acetyl-L-2,4-diaminobutanoate deacetylase [EC:3.5.1.125]
K03670	Rhodobacterales	Flavobacteriales	5	28	0	135	inf	0.000225987	0.000531931	mdoG; periplasmic glucans biosynthesis protein
K02456	Rhodobacterales	Flavobacteriales	5	28	0	135	inf	0.000225987	0.000531931	gspG; general secretion pathway protein G
K06139	Rhodobacterales	Flavobacteriales	5	28	0	135	inf	0.000225987	0.000531931	pqqE; pyrroloquinoline quinone biosynthesis protein E
K10234	Rhodobacterales	Flavobacteriales	5	28	0	135	inf	0.000225987	0.000531931	aglG, ggtD; alpha-glucoside transport system permease protein
K12508	Rhodobacterales	Flavobacteriales	5	28	0	135	inf	0.000225987	0.000531931	fcs; feruloyl-CoA synthase [EC:6.2.1.34]
K05785	Rhodobacterales	Flavobacteriales	4	29	0	135	inf	0.00127799	0.0027874	rfaH; transcriptional antiterminator RfaH
K15600	Rhodobacterales	Flavobacteriales	4	29	0	135	inf	0.00127799	0.0027874	thiZ; putative hydroxymethylpyrimidine transport system ATP-binding protein
K03490	Rhodobacterales	Flavobacteriales	4	29	0	135	inf	0.00127799	0.0027874	chbR, celD; AraC family transcriptional regulator, dual regulator of chb operon
K16554	Rhodobacterales	Flavobacteriales	4	29	0	135	inf	0.00127799	0.0027874	exoP, vpsO; polysaccharide biosynthesis transport protein
K00039	Rhodobacterales	Flavobacteriales	4	29	0	135	inf	0.00127799	0.0027874	rbtD; ribitol 2-dehydrogenase [EC:1.1.1.56]
K18292	Rhodobacterales	Flavobacteriales	4	29	0	135	inf	0.00127799	0.0027874	E4.1.3.25; (S)-citramalyl-CoA lyase [EC:4.1.3.25]
K00246	Rhodobacterales	Flavobacteriales	4	29	0	135	inf	0.00127799	0.0027874	frdC; fumarate reductase subunit C
K03451	Rhodobacterales	Flavobacteriales	4	29	0	135	inf	0.00127799	0.0027874	TC.BCT; betaine/carnitine transporter, BCCT family
K08365	Rhodobacterales	Flavobacteriales	4	29	0	135	inf	0.00127799	0.0027874	merR; MerR family transcriptional regulator, mercuric resistance operon regulatory protein
K16846	Rhodobacterales	Flavobacteriales	4	29	0	135	inf	0.00127799	0.0027874	suyB; (2R)-sulfolactate sulfo-lyase subunit beta [EC:4.4.1.24]
K19670	Rhodobacterales	Flavobacteriales	4	29	0	135	inf	0.00127799	0.0027874	phnA; phosphonoacetate hydrolase [EC:3.11.1.2]
K00035	Rhodobacterales	Flavobacteriales	4	29	0	135	inf	0.00127799	0.0027874	gal; D-galactose 1-dehydrogenase [EC:1.1.1.48]
K09860	Rhodobacterales	Flavobacteriales	4	29	0	135	inf	0.00127799	0.0027874	K09860; uncharacterized protein
K02448	Rhodobacterales	Flavobacteriales	4	29	0	135	inf	0.00127799	0.0027874	norD; nitric oxide reductase NorD protein
K10219	Rhodobacterales	Flavobacteriales	4	29	0	135	inf	0.00127799	0.0027874	ligC; 2-hydroxy-4-carboxymuconate semialdehyde hemiacetal dehydrogenase [EC:1.1.1.312]
K03366	Rhodobacterales	Flavobacteriales	4	29	0	135	inf	0.00127799	0.0027874	butA, budC; meso-butanediol dehydrogenase / (S,S)-butanediol dehydrogenase / diacetyl reductase [EC:1.1.1.- 1.1.1.76 1.1.1.304]
K17938	Rhodobacterales	Flavobacteriales	4	29	0	135	inf	0.00127799	0.0027874	sbmA, bacA; peptide/bleomycin uptake transporter
K02623	Rhodobacterales	Flavobacteriales	4	29	0	135	inf	0.00127799	0.0027874	pcaQ; LysR family transcriptional regulator, pca operon transcriptional activator
K07733	Rhodobacterales	Flavobacteriales	4	29	0	135	inf	0.00127799	0.0027874	alpA; prophage regulatory protein
K05778	Rhodobacterales	Flavobacteriales	4	29	0	135	inf	0.00127799	0.0027874	ABC.VB1X.P; putative thiamine transport system permease protein
K19966	Rhodobacterales	Flavobacteriales	4	29	0	135	inf	0.00127799	0.0027874	acdDPN7; 3-sulfinopropanoyl-CoA desulfinase [EC:3.13.1.4]
K05780	Rhodobacterales	Flavobacteriales	4	29	0	135	inf	0.00127799	0.0027874	phnL; alpha-D-ribose 1-methylphosphonate 5-triphosphate synthase subunit PhnL [EC:2.7.8.37]
K04098	Rhodobacterales	Flavobacteriales	4	29	0	135	inf	0.00127799	0.0027874	chqB; hydroxyquinol 1,2-dioxygenase [EC:1.13.11.37]
K16845	Rhodobacterales	Flavobacteriales	4	29	0	135	inf	0.00127799	0.0027874	suyA; (2R)-sulfolactate sulfo-lyase subunit alpha [EC:4.4.1.24]
K05351	Rhodobacterales	Flavobacteriales	4	29	0	135	inf	0.00127799	0.0027874	E1.1.1.9; D-xylulose reductase [EC:1.1.1.9]
K07283	Rhodobacterales	Flavobacteriales	4	29	0	135	inf	0.00127799	0.0027874	ydiY; putative salt-induced outer membrane protein
K02397	Rhodobacterales	Flavobacteriales	4	29	0	135	inf	0.00127799	0.0027874	flgL; flagellar hook-associated protein 3 FlgL
K03830	Rhodobacterales	Flavobacteriales	4	29	0	135	inf	0.00127799	0.0027874	yafP; putative acetyltransferase [EC:2.3.1.-]
K03196	Rhodobacterales	Flavobacteriales	4	29	0	135	inf	0.00127799	0.0027874	virB11, lvhB11; type IV secretion system protein VirB11
K05499	Rhodobacterales	Flavobacteriales	4	29	0	135	inf	0.00127799	0.0027874	cytR; LacI family transcriptional regulator, repressor for deo operon, udp, cdd, tsx, nupC, and nupG
K09771	Rhodobacterales	Flavobacteriales	4	29	0	135	inf	0.00127799	0.0027874	TC.SMR3; small multidrug resistance family-3 protein
K01904	Rhodobacterales	Flavobacteriales	4	29	0	135	inf	0.00127799	0.0027874	4CL; 4-coumarate--CoA ligase [EC:6.2.1.12]
K06138	Rhodobacterales	Flavobacteriales	4	29	0	135	inf	0.00127799	0.0027874	pqqD; pyrroloquinoline quinone biosynthesis protein D
K03406	Rhodobacterales	Flavobacteriales	4	29	0	135	inf	0.00127799	0.0027874	mcp; methyl-accepting chemotaxis protein
K06955	Rhodobacterales	Flavobacteriales	4	29	0	135	inf	0.00127799	0.0027874	K06955; uncharacterized protein
K14586	Rhodobacterales	Flavobacteriales	4	29	0	135	inf	0.00127799	0.0027874	nmoAB; 2-naphthoate monooxygenase
K06163	Rhodobacterales	Flavobacteriales	4	29	0	135	inf	0.00127799	0.0027874	phnJ; alpha-D-ribose 1-methylphosphonate 5-phosphate C-P lyase [EC:4.7.1.1]
K00247	Rhodobacterales	Flavobacteriales	4	29	0	135	inf	0.00127799	0.0027874	frdD; fumarate reductase subunit D
K06164	Rhodobacterales	Flavobacteriales	4	29	0	135	inf	0.00127799	0.0027874	phnI; alpha-D-ribose 1-methylphosphonate 5-triphosphate synthase subunit PhnI [EC:2.7.8.37]
K05779	Rhodobacterales	Flavobacteriales	4	29	0	135	inf	0.00127799	0.0027874	ABC.VB1X.A; putative thiamine transport system ATP-binding protein
K00245	Rhodobacterales	Flavobacteriales	4	29	0	135	inf	0.00127799	0.0027874	frdB; fumarate reductase iron-sulfur subunit [EC:1.3.5.4]
K03201	Rhodobacterales	Flavobacteriales	4	29	0	135	inf	0.00127799	0.0027874	virB6, lvhB6; type IV secretion system protein VirB6
K20074	Rhodobacterales	Flavobacteriales	4	29	0	135	inf	0.00127799	0.0027874	prpC, phpP; PPM family protein phosphatase [EC:3.1.3.16]
K03407	Rhodobacterales	Flavobacteriales	4	29	0	135	inf	0.00127799	0.0027874	cheA; two-component system, chemotaxis family, sensor kinase CheA [EC:2.7.13.3]
K10021	Rhodobacterales	Flavobacteriales	4	29	0	135	inf	0.00127799	0.0027874	occP, nocP; octopine/nopaline transport system ATP-binding protein [EC:3.6.3.-]
K10117	Rhodobacterales	Flavobacteriales	4	29	0	135	inf	0.00127799	0.0027874	msmE; raffinose/stachyose/melibiose transport system substrate-binding protein
K05710	Rhodobacterales	Flavobacteriales	4	29	0	135	inf	0.00127799	0.0027874	hcaC; 3-phenylpropionate/trans-cinnamate dioxygenase ferredoxin component
K11915	Rhodobacterales	Flavobacteriales	3	30	0	135	inf	0.00702897	0.0138833	stp1, pppA; serine/threonine protein phosphatase Stp1 [EC:3.1.3.16]
K13060	Rhodobacterales	Flavobacteriales	3	30	0	135	inf	0.00702897	0.0138833	lasI; acyl homoserine lactone synthase [EC:2.3.1.184]
K11891	Rhodobacterales	Flavobacteriales	3	30	0	135	inf	0.00702897	0.0138833	impL, vasK, icmF; type VI secretion system protein ImpL
K00096	Rhodobacterales	Flavobacteriales	3	30	0	135	inf	0.00702897	0.0138833	araM, egsA; glycerol-1-phosphate dehydrogenase [NAD(P)+] [EC:1.1.1.261]
K20250	Rhodobacterales	Flavobacteriales	3	30	0	135	inf	0.00702897	0.0138833	cciI; acyl homoserine lactone synthase [EC:2.3.1.184]
K02453	Rhodobacterales	Flavobacteriales	3	30	0	135	inf	0.00702897	0.0138833	gspD; general secretion pathway protein D
K02398	Rhodobacterales	Flavobacteriales	3	30	0	135	inf	0.00702897	0.0138833	flgM; negative regulator of flagellin synthesis FlgM
K19164	Rhodobacterales	Flavobacteriales	3	30	0	135	inf	0.00702897	0.0138833	ccdA; antitoxin CcdA
K11902	Rhodobacterales	Flavobacteriales	3	30	0	135	inf	0.00702897	0.0138833	impA; type VI secretion system protein ImpA
K02484	Rhodobacterales	Flavobacteriales	3	30	0	135	inf	0.00702897	0.0138833	K02484; two-component system, OmpR family, sensor kinase [EC:2.7.13.3]
K07068	Rhodobacterales	Flavobacteriales	3	30	0	135	inf	0.00702897	0.0138833	K07068; uncharacterized protein
K05781	Rhodobacterales	Flavobacteriales	3	30	0	135	inf	0.00702897	0.0138833	phnK; putative phosphonate transport system ATP-binding protein
K02305	Rhodobacterales	Flavobacteriales	3	30	0	135	inf	0.00702897	0.0138833	norC; nitric oxide reductase subunit C
K06989	Rhodobacterales	Flavobacteriales	3	30	0	135	inf	0.00702897	0.0138833	nadX, ASPDH; aspartate dehydrogenase [EC:1.4.1.21]
K17736	Rhodobacterales	Flavobacteriales	3	30	0	135	inf	0.00702897	0.0138833	cdhR; AraC family transcriptional regulator, carnitine catabolism transcriptional activator
K08310	Rhodobacterales	Flavobacteriales	3	30	0	135	inf	0.00702897	0.0138833	nudB, ntpA; dihydroneopterin triphosphate diphosphatase [EC:3.6.1.67]
K00450	Rhodobacterales	Flavobacteriales	3	30	0	135	inf	0.00702897	0.0138833	E1.13.11.4; gentisate 1,2-dioxygenase [EC:1.13.11.4]
K01119	Rhodobacterales	Flavobacteriales	3	30	0	135	inf	0.00702897	0.0138833	cpdB; 2',3'-cyclic-nucleotide 2'-phosphodiesterase / 3'-nucleotidase [EC:3.1.4.16 3.1.3.6]
K01601	Rhodobacterales	Flavobacteriales	3	30	0	135	inf	0.00702897	0.0138833	rbcL; ribulose-bisphosphate carboxylase large chain [EC:4.1.1.39]
K11897	Rhodobacterales	Flavobacteriales	3	30	0	135	inf	0.00702897	0.0138833	impF; type VI secretion system protein ImpF
K15582	Rhodobacterales	Flavobacteriales	3	30	0	135	inf	0.00702897	0.0138833	oppC; oligopeptide transport system permease protein
K08963	Rhodobacterales	Flavobacteriales	3	30	0	135	inf	0.00702897	0.0138833	mtnA; methylthioribose-1-phosphate isomerase [EC:5.3.1.23]
K10119	Rhodobacterales	Flavobacteriales	3	30	0	135	inf	0.00702897	0.0138833	msmG; raffinose/stachyose/melibiose transport system permease protein
K07341	Rhodobacterales	Flavobacteriales	3	30	0	135	inf	0.00702897	0.0138833	doc; death on curing protein
K02405	Rhodobacterales	Flavobacteriales	3	30	0	135	inf	0.00702897	0.0138833	fliA; RNA polymerase sigma factor for flagellar operon FliA
K11893	Rhodobacterales	Flavobacteriales	3	30	0	135	inf	0.00702897	0.0138833	impJ, vasE; type VI secretion system protein ImpJ
K04772	Rhodobacterales	Flavobacteriales	3	30	0	135	inf	0.00702897	0.0138833	degQ, hhoA; serine protease DegQ [EC:3.4.21.-]
K11892	Rhodobacterales	Flavobacteriales	3	30	0	135	inf	0.00702897	0.0138833	impK, ompA, vasF, dotU; type VI secretion system protein ImpK
K04748	Rhodobacterales	Flavobacteriales	3	30	0	135	inf	0.00702897	0.0138833	norQ; nitric oxide reductase NorQ protein
K10118	Rhodobacterales	Flavobacteriales	3	30	0	135	inf	0.00702897	0.0138833	msmF; raffinose/stachyose/melibiose transport system permease protein
K11895	Rhodobacterales	Flavobacteriales	3	30	0	135	inf	0.00702897	0.0138833	impH, vasB; type VI secretion system protein ImpH
K12977	Rhodobacterales	Flavobacteriales	3	30	0	135	inf	0.00702897	0.0138833	lpxE; lipid A 1-phosphatase [EC:3.1.3.-]
K11900	Rhodobacterales	Flavobacteriales	3	30	0	135	inf	0.00702897	0.0138833	impC; type VI secretion system protein ImpC
K03205	Rhodobacterales	Flavobacteriales	3	30	0	135	inf	0.00702897	0.0138833	virD4, lvhD4; type IV secretion system protein VirD4
K01014	Rhodobacterales	Flavobacteriales	3	30	0	135	inf	0.00702897	0.0138833	SULT1A; aryl sulfotransferase [EC:2.8.2.1]
K09857	Rhodobacterales	Flavobacteriales	3	30	0	135	inf	0.00702897	0.0138833	K09857; uncharacterized protein
K03195	Rhodobacterales	Flavobacteriales	3	30	0	135	inf	0.00702897	0.0138833	virB10, lvhB10; type IV secretion system protein VirB10
K13609	Rhodobacterales	Flavobacteriales	3	30	0	135	inf	0.00702897	0.0138833	dpkA, lhpD; delta1-piperideine-2-carboxylate reductase [EC:1.5.1.21]
K21014	Rhodobacterales	Flavobacteriales	3	30	0	135	inf	0.00702897	0.0138833	stf0; trehalose 2-sulfotransferase [EC:2.8.2.37]
K00926	Rhodobacterales	Flavobacteriales	3	30	0	135	inf	0.00702897	0.0138833	arcC; carbamate kinase [EC:2.7.2.2]
K00862	Rhodobacterales	Flavobacteriales	3	30	0	135	inf	0.00702897	0.0138833	eryA; erythritol kinase (D-erythritol 1-phosphate-forming) [EC:2.7.1.215]
K15598	Rhodobacterales	Flavobacteriales	3	30	0	135	inf	0.00702897	0.0138833	thiY; putative hydroxymethylpyrimidine transport system substrate-binding protein
K09703	Rhodobacterales	Flavobacteriales	3	30	0	135	inf	0.00702897	0.0138833	K09703; uncharacterized protein
K10977	Rhodobacterales	Flavobacteriales	3	30	0	135	inf	0.00702897	0.0138833	aksA; methanogen homocitrate synthase [EC:2.3.3.14 2.3.3.-]
K10943	Rhodobacterales	Flavobacteriales	3	30	0	135	inf	0.00702897	0.0138833	flrC, fleR; two-component system, response regulator FlrC
K03204	Rhodobacterales	Flavobacteriales	3	30	0	135	inf	0.00702897	0.0138833	virB9, lvhB9; type IV secretion system protein VirB9
K18009	Rhodobacterales	Flavobacteriales	3	30	0	135	inf	0.00702897	0.0138833	budC; meso-butanediol dehydrogenase / (S,S)-butanediol dehydrogenase / diacetyl reductase [EC:1.1.1.- 1.1.1.76 1.1.1.304]
K16422	Rhodobacterales	Flavobacteriales	3	30	0	135	inf	0.00702897	0.0138833	hmo, nocN; 4-hydroxymandelate oxidase [EC:1.1.3.46]
K01725	Rhodobacterales	Flavobacteriales	3	30	0	135	inf	0.00702897	0.0138833	cynS; cyanate lyase [EC:4.2.1.104]
K03192	Rhodobacterales	Flavobacteriales	3	30	0	135	inf	0.00702897	0.0138833	ureJ; urease accessory protein
K00090	Rhodobacterales	Flavobacteriales	3	30	0	135	inf	0.00702897	0.0138833	ghrB; glyoxylate/hydroxypyruvate/2-ketogluconate reductase [EC:1.1.1.79 1.1.1.81 1.1.1.215]
K04028	Rhodobacterales	Flavobacteriales	3	30	0	135	inf	0.00702897	0.0138833	eutN; ethanolamine utilization protein EutN
K09981	Rhodobacterales	Flavobacteriales	3	30	0	135	inf	0.00702897	0.0138833	K09981; uncharacterized protein
K00441	Rhodobacterales	Flavobacteriales	3	30	0	135	inf	0.00702897	0.0138833	frhB; coenzyme F420 hydrogenase subunit beta [EC:1.12.98.1]
K07486	Rhodobacterales	Flavobacteriales	3	30	0	135	inf	0.00702897	0.0138833	K07486; transposase
K03707	Rhodobacterales	Flavobacteriales	3	30	0	135	inf	0.00702897	0.0138833	tenA; thiaminase (transcriptional activator TenA) [EC:3.5.99.2]
K11901	Rhodobacterales	Flavobacteriales	3	30	0	135	inf	0.00702897	0.0138833	impB; type VI secretion system protein ImpB
K01455	Rhodobacterales	Flavobacteriales	3	30	0	135	inf	0.00702897	0.0138833	E3.5.1.49; formamidase [EC:3.5.1.49]
K01941	Rhodobacterales	Flavobacteriales	3	30	0	135	inf	0.00702897	0.0138833	E6.3.4.6; urea carboxylase [EC:6.3.4.6]
K00884	Rhodobacterales	Flavobacteriales	3	30	0	135	inf	0.00702897	0.0138833	NAGK, nagK; N-acetylglucosamine kinase [EC:2.7.1.59]
K01801	Rhodobacterales	Flavobacteriales	3	30	0	135	inf	0.00702897	0.0138833	nagL; maleylpyruvate isomerase [EC:5.2.1.4]
K15599	Rhodobacterales	Flavobacteriales	3	30	0	135	inf	0.00702897	0.0138833	thiX; putative hydroxymethylpyrimidine transport system permease protein
K11898	Rhodobacterales	Flavobacteriales	3	30	0	135	inf	0.00702897	0.0138833	impE; type VI secretion system protein ImpE

## Sheet: Fisher_Pelagi
annotation	group_1	group_2	group_1_true	group_1_false	group_2_true	group_2_false	score	pvalue	corrected_pvalue	description
K03216	Pelagibacterales	Rhodobacterales	8	0	15	18	inf	0.00558955	0.0243321	trmL, cspR; tRNA (cytidine/uridine-2'-O-)-methyltransferase [EC:2.1.1.207]
K01808	Pelagibacterales	Rhodobacterales	8	0	7	26	inf	6.73482e-05	0.000587349	rpiB; ribose 5-phosphate isomerase B [EC:5.3.1.6]
K00641	Pelagibacterales	Rhodobacterales	8	0	1	32	inf	9.41933e-08	7.54723e-06	metX; homoserine O-acetyltransferase/O-succinyltransferase [EC:2.3.1.31 2.3.1.46]
K00571	Pelagibacterales	Rhodobacterales	8	0	1	32	inf	9.41933e-08	7.54723e-06	E2.1.1.72; site-specific DNA-methyltransferase (adenine-specific) [EC:2.1.1.72]
K06889	Pelagibacterales	Rhodobacterales	8	0	1	32	inf	9.41933e-08	7.54723e-06	K06889; uncharacterized protein
K01834	Pelagibacterales	Rhodobacterales	8	0	0	33	inf	1.04659e-08	2.23622e-06	PGAM, gpmA; 2,3-bisphosphoglycerate-dependent phosphoglycerate mutase [EC:5.4.2.11]
K04488	Pelagibacterales	Rhodobacterales	8	0	0	33	inf	1.04659e-08	2.23622e-06	iscU, nifU; nitrogen fixation protein NifU and related proteins
K06134	Pelagibacterales	Rhodobacterales	8	0	0	33	inf	1.04659e-08	2.23622e-06	COQ7; 3-demethoxyubiquinol 3-hydroxylase [EC:1.14.99.60]
K08218	Pelagibacterales	Rhodobacterales	8	0	0	33	inf	1.04659e-08	2.23622e-06	ampG; MFS transporter, PAT family, beta-lactamase induction signal transducer AmpG
K00163	Pelagibacterales	Rhodobacterales	7	1	7	26	26	0.00100124	0.00549719	aceE; pyruvate dehydrogenase E1 component [EC:1.2.4.1]
K00767	Pelagibacterales	Rhodobacterales	7	1	4	29	50.75	0.000105339	0.000882648	nadC, QPRT; nicotinate-nucleotide pyrophosphorylase (carboxylating) [EC:2.4.2.19]
K00941	Pelagibacterales	Rhodobacterales	7	1	4	29	50.75	0.000105339	0.000882648	thiD; hydroxymethylpyrimidine/phosphomethylpyrimidine kinase [EC:2.7.1.49 2.7.4.7]
K03611	Pelagibacterales	Rhodobacterales	7	1	2	31	108.5	1.21509e-05	0.000159153	dsbB; disulfide bond formation protein DsbB
K15987	Pelagibacterales	Rhodobacterales	7	1	1	32	224	2.77347e-06	5.92598e-05	hppA; K(+)-stimulated pyrophosphate-energized sodium pump [EC:3.6.1.1]
K00395	Pelagibacterales	Rhodobacterales	7	1	1	32	224	2.77347e-06	5.92598e-05	aprB; adenylylsulfate reductase, subunit B [EC:1.8.99.2]
K03502	Pelagibacterales	Rhodobacterales	7	1	1	32	224	2.77347e-06	5.92598e-05	umuC; DNA polymerase V
K03503	Pelagibacterales	Rhodobacterales	7	1	1	32	224	2.77347e-06	5.92598e-05	umuD; DNA polymerase V [EC:3.4.21.-]
K03768	Pelagibacterales	Rhodobacterales	7	1	1	32	224	2.77347e-06	5.92598e-05	PPIB, ppiB; peptidyl-prolyl cis-trans isomerase B (cyclophilin B) [EC:5.2.1.8]
K09773	Pelagibacterales	Rhodobacterales	7	1	0	33	inf	3.55841e-07	1.47263e-05	ppsR; [pyruvate, water dikinase]-phosphate phosphotransferase / [pyruvate, water dikinase] kinase [EC:2.7.4.28 2.7.11.33]
K02554	Pelagibacterales	Rhodobacterales	7	1	0	33	inf	3.55841e-07	1.47263e-05	mhpD; 2-keto-4-pentenoate hydratase [EC:4.2.1.80]
K00356	Pelagibacterales	Rhodobacterales	7	1	0	33	inf	3.55841e-07	1.47263e-05	E1.6.99.3; NADH dehydrogenase [EC:1.6.99.3]
K07101	Pelagibacterales	Rhodobacterales	7	1	0	33	inf	3.55841e-07	1.47263e-05	K07101; uncharacterized protein
K01354	Pelagibacterales	Rhodobacterales	7	1	0	33	inf	3.55841e-07	1.47263e-05	ptrB; oligopeptidase B [EC:3.4.21.83]
K16052	Pelagibacterales	Rhodobacterales	7	1	0	33	inf	3.55841e-07	1.47263e-05	ynaI, mscMJ; MscS family membrane protein
K00809	Pelagibacterales	Rhodobacterales	7	1	0	33	inf	3.55841e-07	1.47263e-05	DHPS, dys; deoxyhypusine synthase [EC:2.5.1.46]
K06901	Pelagibacterales	Rhodobacterales	7	1	0	33	inf	3.55841e-07	1.47263e-05	pbuG; putative MFS transporter, AGZA family, xanthine/uracil permease
K06443	Pelagibacterales	Rhodobacterales	6	2	7	26	11.1429	0.00730503	0.0311649	lcyB, crtL1, crtY; lycopene beta-cyclase [EC:5.5.1.19]
K01719	Pelagibacterales	Rhodobacterales	6	2	4	29	21.75	0.0010614	0.00577799	hemD, UROS; uroporphyrinogen-III synthase [EC:4.2.1.75]
K03517	Pelagibacterales	Rhodobacterales	6	2	4	29	21.75	0.0010614	0.00577799	nadA; quinolinate synthase [EC:2.5.1.72]
K03154	Pelagibacterales	Rhodobacterales	6	2	3	30	30	0.000448203	0.00280916	thiS; sulfur carrier protein
K07003	Pelagibacterales	Rhodobacterales	6	2	3	30	30	0.000448203	0.00280916	K07003; uncharacterized protein
K03149	Pelagibacterales	Rhodobacterales	6	2	2	31	46.5	0.000157502	0.00117394	thiG; thiazole synthase [EC:2.8.1.10]
K03767	Pelagibacterales	Rhodobacterales	6	2	2	31	46.5	0.000157502	0.00117394	PPIA; peptidyl-prolyl cis-trans isomerase A (cyclophilin A) [EC:5.2.1.8]
K02196	Pelagibacterales	Rhodobacterales	6	2	1	32	96	4.14555e-05	0.000407249	ccmD; heme exporter protein D
K00822	Pelagibacterales	Rhodobacterales	6	2	1	32	96	4.14555e-05	0.000407249	E2.6.1.18; beta-alanine--pyruvate transaminase [EC:2.6.1.18]
K00394	Pelagibacterales	Rhodobacterales	6	2	1	32	96	4.14555e-05	0.000407249	aprA; adenylylsulfate reductase, subunit A [EC:1.8.99.2]
K03565	Pelagibacterales	Rhodobacterales	6	2	0	33	inf	6.22722e-06	9.07193e-05	recX; regulatory protein
K15737	Pelagibacterales	Rhodobacterales	6	2	0	33	inf	6.22722e-06	9.07193e-05	csiD; protein CsiD
K00210	Pelagibacterales	Rhodobacterales	6	2	0	33	inf	6.22722e-06	9.07193e-05	E1.3.1.12; prephenate dehydrogenase [EC:1.3.1.12]
K13668	Pelagibacterales	Rhodobacterales	6	2	0	33	inf	6.22722e-06	9.07193e-05	pimB; phosphatidyl-myo-inositol dimannoside synthase [EC:2.4.1.346]
K07276	Pelagibacterales	Rhodobacterales	6	2	0	33	inf	6.22722e-06	9.07193e-05	K07276; uncharacterized protein
K00946	Pelagibacterales	Rhodobacterales	6	2	0	33	inf	6.22722e-06	9.07193e-05	thiL; thiamine-monophosphate kinase [EC:2.7.4.16]
K17662	Pelagibacterales	Rhodobacterales	6	2	0	33	inf	6.22722e-06	9.07193e-05	CBP3, UQCC; cytochrome b pre-mRNA-processing protein 3
K15918	Pelagibacterales	Rhodobacterales	6	2	0	33	inf	6.22722e-06	9.07193e-05	GLYK; D-glycerate 3-kinase [EC:2.7.1.31]
K07117	Pelagibacterales	Rhodobacterales	6	2	0	33	inf	6.22722e-06	9.07193e-05	K07117; uncharacterized protein
K02204	Pelagibacterales	Rhodobacterales	6	2	0	33	inf	6.22722e-06	9.07193e-05	thrB2; homoserine kinase type II [EC:2.7.1.39]
K00020	Pelagibacterales	Rhodobacterales	5	3	33	0	0	0.00525328	0.0235068	mmsB, HIBADH; 3-hydroxyisobutyrate dehydrogenase [EC:1.1.1.31]
K01142	Pelagibacterales	Rhodobacterales	5	3	33	0	0	0.00525328	0.0235068	E3.1.11.2, xthA; exodeoxyribonuclease III [EC:3.1.11.2]
K02052	Pelagibacterales	Rhodobacterales	5	3	33	0	0	0.00525328	0.0235068	ABC.SP.A; putative spermidine/putrescine transport system ATP-binding protein
K03536	Pelagibacterales	Rhodobacterales	5	3	33	0	0	0.00525328	0.0235068	rnpA; ribonuclease P protein component [EC:3.1.26.5]
K00101	Pelagibacterales	Rhodobacterales	5	3	33	0	0	0.00525328	0.0235068	lldD; L-lactate dehydrogenase (cytochrome) [EC:1.1.2.3]
K17938	Pelagibacterales	Rhodobacterales	5	3	4	29	12.0833	0.00698898	0.0301172	sbmA, bacA; peptide/bleomycin uptake transporter
K18138	Pelagibacterales	Rhodobacterales	5	3	2	31	25.8333	0.00135664	0.00699887	acrB, mexB, adeJ, smeE, mtrD, cmeB; multidrug efflux pump
K03457	Pelagibacterales	Rhodobacterales	5	3	2	31	25.8333	0.00135664	0.00699887	TC.NCS1; nucleobase:cation symporter-1, NCS1 family
K03417	Pelagibacterales	Rhodobacterales	5	3	1	32	53.3333	0.000417224	0.00274298	prpB; methylisocitrate lyase [EC:4.1.3.30]
K01659	Pelagibacterales	Rhodobacterales	5	3	1	32	53.3333	0.000417224	0.00274298	prpC; 2-methylcitrate synthase [EC:2.3.3.5]
K13256	Pelagibacterales	Rhodobacterales	5	3	0	33	inf	7.47266e-05	0.000645115	psiE; protein PsiE
K00797	Pelagibacterales	Rhodobacterales	5	3	0	33	inf	7.47266e-05	0.000645115	speE, SRM; spermidine synthase [EC:2.5.1.16]
K00526	Pelagibacterales	Rhodobacterales	5	3	0	33	inf	7.47266e-05	0.000645115	E1.17.4.1B, nrdB, nrdF; ribonucleoside-diphosphate reductase beta chain [EC:1.17.4.1]
K02053	Pelagibacterales	Rhodobacterales	4	4	33	0	0	0.000691221	0.00410253	ABC.SP.P; putative spermidine/putrescine transport system permease protein
K01620	Pelagibacterales	Rhodobacterales	4	4	33	0	0	0.000691221	0.00410253	ltaE; threonine aldolase [EC:4.1.2.48]
K02055	Pelagibacterales	Rhodobacterales	4	4	33	0	0	0.000691221	0.00410253	ABC.SP.S; putative spermidine/putrescine transport system substrate-binding protein
K03636	Pelagibacterales	Rhodobacterales	4	4	33	0	0	0.000691221	0.00410253	moaD, cysO; sulfur-carrier protein
K00962	Pelagibacterales	Rhodobacterales	4	4	31	2	0.0645161	0.00863715	0.036245	pnp, PNPT1; polyribonucleotide nucleotidyltransferase [EC:2.7.7.8]
K02054	Pelagibacterales	Rhodobacterales	4	4	31	2	0.0645161	0.00863715	0.036245	ABC.SP.P1; putative spermidine/putrescine transport system permease protein
K06929	Pelagibacterales	Rhodobacterales	4	4	31	2	0.0645161	0.00863715	0.036245	K06929; uncharacterized protein
K00344	Pelagibacterales	Rhodobacterales	4	4	31	2	0.0645161	0.00863715	0.036245	qor, CRYZ; NADPH2:quinone reductase [EC:1.6.5.5]
K02012	Pelagibacterales	Rhodobacterales	4	4	31	2	0.0645161	0.00863715	0.036245	afuA, fbpA; iron(III) transport system substrate-binding protein
K01091	Pelagibacterales	Rhodobacterales	4	4	31	2	0.0645161	0.00863715	0.036245	gph; phosphoglycolate phosphatase [EC:3.1.3.18]
K03060	Pelagibacterales	Rhodobacterales	4	4	31	2	0.0645161	0.00863715	0.036245	rpoZ; DNA-directed RNA polymerase subunit omega [EC:2.7.7.6]
K07736	Pelagibacterales	Rhodobacterales	4	4	31	2	0.0645161	0.00863715	0.036245	carD; CarD family transcriptional regulator
K01141	Pelagibacterales	Rhodobacterales	4	4	2	31	15.5	0.00863715	0.036245	sbcB, exoI; exodeoxyribonuclease I [EC:3.1.11.1]
K09959	Pelagibacterales	Rhodobacterales	4	4	2	31	15.5	0.00863715	0.036245	K09959; uncharacterized protein
K01720	Pelagibacterales	Rhodobacterales	4	4	1	32	32	0.0031572	0.0159666	prpD; 2-methylcitrate dehydratase [EC:4.2.1.79]
K14393	Pelagibacterales	Rhodobacterales	4	4	1	32	32	0.0031572	0.0159666	actP; cation/acetate symporter
K03796	Pelagibacterales	Rhodobacterales	4	4	0	33	inf	0.000691221	0.00410253	bax; Bax protein
K01664	Pelagibacterales	Rhodobacterales	4	4	0	33	inf	0.000691221	0.00410253	pabA; para-aminobenzoate synthetase component II [EC:2.6.1.85]
K00113	Pelagibacterales	Rhodobacterales	4	4	0	33	inf	0.000691221	0.00410253	glpC; glycerol-3-phosphate dehydrogenase subunit C [EC:1.1.5.3]
K15792	Pelagibacterales	Rhodobacterales	4	4	0	33	inf	0.000691221	0.00410253	murEF; murE/murF fusion protein [EC:6.3.2.13 6.3.2.10]
K00737	Pelagibacterales	Rhodobacterales	4	4	0	33	inf	0.000691221	0.00410253	MGAT3; beta-1,4-mannosyl-glycoprotein beta-1,4-N-acetylglucosaminyltransferase [EC:2.4.1.144]
K07793	Pelagibacterales	Rhodobacterales	3	5	32	1	0.01875	0.000417224	0.00274298	tctA; putative tricarboxylic transport membrane protein
K01560	Pelagibacterales	Rhodobacterales	3	5	32	1	0.01875	0.000417224	0.00274298	E3.8.1.2; 2-haloacid dehalogenase [EC:3.8.1.2]
K07007	Pelagibacterales	Rhodobacterales	3	5	32	1	0.01875	0.000417224	0.00274298	baiN; 3-dehydro-bile acid Delta4,6-reductase [EC:1.3.1.114]
K00858	Pelagibacterales	Rhodobacterales	3	5	32	1	0.01875	0.000417224	0.00274298	ppnK, NADK; NAD+ kinase [EC:2.7.1.23]
K00820	Pelagibacterales	Rhodobacterales	3	5	32	1	0.01875	0.000417224	0.00274298	glmS, GFPT; glucosamine---fructose-6-phosphate aminotransferase (isomerizing) [EC:2.6.1.16]
K00765	Pelagibacterales	Rhodobacterales	3	5	31	2	0.0387097	0.00135664	0.00699887	hisG; ATP phosphoribosyltransferase [EC:2.4.2.17]
K00297	Pelagibacterales	Rhodobacterales	3	5	31	2	0.0387097	0.00135664	0.00699887	metF, MTHFR; methylenetetrahydrofolate reductase (NADPH) [EC:1.5.1.20]
K01892	Pelagibacterales	Rhodobacterales	3	5	31	2	0.0387097	0.00135664	0.00699887	HARS, hisS; histidyl-tRNA synthetase [EC:6.1.1.21]
K01669	Pelagibacterales	Rhodobacterales	3	5	31	2	0.0387097	0.00135664	0.00699887	phrB; deoxyribodipyrimidine photo-lyase [EC:4.1.99.3]
K03424	Pelagibacterales	Rhodobacterales	3	5	30	3	0.06	0.00335522	0.016681	tatD; TatD DNase family protein [EC:3.1.21.-]
K06167	Pelagibacterales	Rhodobacterales	3	5	30	3	0.06	0.00335522	0.016681	phnP; phosphoribosyl 1,2-cyclic phosphate phosphodiesterase [EC:3.1.4.55]
K04042	Pelagibacterales	Rhodobacterales	3	5	30	3	0.06	0.00335522	0.016681	glmU; bifunctional UDP-N-acetylglucosamine pyrophosphorylase / Glucosamine-1-phosphate N-acetyltransferase [EC:2.7.7.23 2.3.1.157]
K07146	Pelagibacterales	Rhodobacterales	3	5	30	3	0.06	0.00335522	0.016681	K07146; UPF0176 protein
K02003	Pelagibacterales	Rhodobacterales	3	5	29	4	0.0827586	0.00698898	0.0301172	ABC.CD.A; putative ABC transport system ATP-binding protein
K19191	Pelagibacterales	Rhodobacterales	3	5	29	4	0.0827586	0.00698898	0.0301172	mabO; 4-methylaminobutanoate oxidase (formaldehyde-forming) [EC:1.5.3.19]
K03218	Pelagibacterales	Rhodobacterales	3	5	29	4	0.0827586	0.00698898	0.0301172	rlmB; 23S rRNA (guanosine2251-2'-O)-methyltransferase [EC:2.1.1.185]
K02113	Pelagibacterales	Rhodobacterales	3	5	29	4	0.0827586	0.00698898	0.0301172	ATPF1D, atpH; F-type H+-transporting ATPase subunit delta
K07147	Pelagibacterales	Rhodobacterales	3	5	29	4	0.0827586	0.00698898	0.0301172	msrP; methionine sulfoxide reductase catalytic subunit [EC:1.8.-.-]
K10018	Pelagibacterales	Rhodobacterales	3	5	0	33	inf	0.00525328	0.0235068	occT, nocT; octopine/nopaline transport system substrate-binding protein
K00117	Pelagibacterales	Rhodobacterales	3	5	0	33	inf	0.00525328	0.0235068	gcd; quinoprotein glucose dehydrogenase [EC:1.1.5.2]
K02666	Pelagibacterales	Rhodobacterales	3	5	0	33	inf	0.00525328	0.0235068	pilQ; type IV pilus assembly protein PilQ
K10020	Pelagibacterales	Rhodobacterales	3	5	0	33	inf	0.00525328	0.0235068	occQ, nocQ; octopine/nopaline transport system permease protein
K19465	Pelagibacterales	Rhodobacterales	3	5	0	33	inf	0.00525328	0.0235068	MGME1, DDK1; mitochondrial genome maintenance exonuclease 1 [EC:3.1.-.-]
K02653	Pelagibacterales	Rhodobacterales	3	5	0	33	inf	0.00525328	0.0235068	pilC; type IV pilus assembly protein PilC
K02669	Pelagibacterales	Rhodobacterales	3	5	0	33	inf	0.00525328	0.0235068	pilT; twitching motility protein PilT
K02030	Pelagibacterales	Rhodobacterales	2	6	33	0	0	6.22722e-06	9.07193e-05	ABC.PA.S; polar amino acid transport system substrate-binding protein
K00573	Pelagibacterales	Rhodobacterales	2	6	33	0	0	6.22722e-06	9.07193e-05	E2.1.1.77, pcm; protein-L-isoaspartate(D-aspartate) O-methyltransferase [EC:2.1.1.77]
K02033	Pelagibacterales	Rhodobacterales	2	6	33	0	0	6.22722e-06	9.07193e-05	ABC.PE.P; peptide/nickel transport system permease protein
K02035	Pelagibacterales	Rhodobacterales	2	6	33	0	0	6.22722e-06	9.07193e-05	ABC.PE.S; peptide/nickel transport system substrate-binding protein
K03321	Pelagibacterales	Rhodobacterales	2	6	33	0	0	6.22722e-06	9.07193e-05	TC.SULP; sulfate permease, SulP family
K03327	Pelagibacterales	Rhodobacterales	2	6	33	0	0	6.22722e-06	9.07193e-05	TC.MATE, SLC47A, norM, mdtK, dinF; multidrug resistance protein, MATE family
K02034	Pelagibacterales	Rhodobacterales	2	6	33	0	0	6.22722e-06	9.07193e-05	ABC.PE.P1; peptide/nickel transport system permease protein
K06941	Pelagibacterales	Rhodobacterales	2	6	31	2	0.0215054	0.000157502	0.00117394	rlmN; 23S rRNA (adenine2503-C2)-methyltransferase [EC:2.1.1.192]
K07402	Pelagibacterales	Rhodobacterales	2	6	31	2	0.0215054	0.000157502	0.00117394	xdhC; xanthine dehydrogenase accessory factor
K04564	Pelagibacterales	Rhodobacterales	2	6	30	3	0.0333333	0.000448203	0.00280916	SOD2; superoxide dismutase, Fe-Mn family [EC:1.15.1.1]
K01673	Pelagibacterales	Rhodobacterales	2	6	30	3	0.0333333	0.000448203	0.00280916	cynT, can; carbonic anhydrase [EC:4.2.1.1]
K00324	Pelagibacterales	Rhodobacterales	2	6	29	4	0.045977	0.0010614	0.00577799	pntA; H+-translocating NAD(P) transhydrogenase subunit alpha [EC:1.6.1.2 7.1.1.1]
K02502	Pelagibacterales	Rhodobacterales	2	6	29	4	0.045977	0.0010614	0.00577799	hisZ; ATP phosphoribosyltransferase regulatory subunit
K02434	Pelagibacterales	Rhodobacterales	2	6	28	5	0.0595238	0.00220867	0.0113035	gatB, PET112; aspartyl-tRNA(Asn)/glutamyl-tRNA(Gln) amidotransferase subunit B [EC:6.3.5.6 6.3.5.7]
K07112	Pelagibacterales	Rhodobacterales	2	6	28	5	0.0595238	0.00220867	0.0113035	K07112; uncharacterized protein
K11473	Pelagibacterales	Rhodobacterales	2	6	27	6	0.0740741	0.00417179	0.0191008	glcF; glycolate oxidase iron-sulfur subunit
K09823	Pelagibacterales	Rhodobacterales	2	6	27	6	0.0740741	0.00417179	0.0191008	zur; Fur family transcriptional regulator, zinc uptake regulator
K07657	Pelagibacterales	Rhodobacterales	2	6	27	6	0.0740741	0.00417179	0.0191008	phoB; two-component system, OmpR family, phosphate regulon response regulator PhoB
K00102	Pelagibacterales	Rhodobacterales	2	6	26	7	0.0897436	0.00730503	0.0311649	LDHD, dld; D-lactate dehydrogenase (cytochrome) [EC:1.1.2.4]
K00325	Pelagibacterales	Rhodobacterales	2	6	26	7	0.0897436	0.00730503	0.0311649	pntB; H+-translocating NAD(P) transhydrogenase subunit beta [EC:1.6.1.2 7.1.1.1]
K19745	Pelagibacterales	Rhodobacterales	2	6	26	7	0.0897436	0.00730503	0.0311649	acuI; acrylyl-CoA reductase (NADPH) [EC:1.3.1.-]
K02341	Pelagibacterales	Rhodobacterales	2	6	26	7	0.0897436	0.00730503	0.0311649	holB; DNA polymerase III subunit delta' [EC:2.7.7.7]
K03782	Pelagibacterales	Rhodobacterales	2	6	26	7	0.0897436	0.00730503	0.0311649	katG; catalase-peroxidase [EC:1.11.1.21]
K03574	Pelagibacterales	Rhodobacterales	1	7	33	0	0	3.55841e-07	1.47263e-05	mutT, NUDT15, MTH2; 8-oxo-dGTP diphosphatase [EC:3.6.1.55]
K00220	Pelagibacterales	Rhodobacterales	1	7	33	0	0	3.55841e-07	1.47263e-05	tyrC; cyclohexadieny/prephenate dehydrogenase [EC:1.3.1.43 1.3.1.12]
K06147	Pelagibacterales	Rhodobacterales	1	7	33	0	0	3.55841e-07	1.47263e-05	ABCB-BAC; ATP-binding cassette, subfamily B, bacterial
K03595	Pelagibacterales	Rhodobacterales	1	7	32	1	0.00446429	2.77347e-06	5.92598e-05	era, ERAL1; GTPase
K02056	Pelagibacterales	Rhodobacterales	1	7	32	1	0.00446429	2.77347e-06	5.92598e-05	ABC.SS.A; simple sugar transport system ATP-binding protein [EC:3.6.3.17]
K03439	Pelagibacterales	Rhodobacterales	1	7	32	1	0.00446429	2.77347e-06	5.92598e-05	trmB, METTL1, TRM8; tRNA (guanine-N7-)-methyltransferase [EC:2.1.1.33]
K01759	Pelagibacterales	Rhodobacterales	1	7	32	1	0.00446429	2.77347e-06	5.92598e-05	GLO1, gloA; lactoylglutathione lyase [EC:4.4.1.5]
K03073	Pelagibacterales	Rhodobacterales	1	7	32	1	0.00446429	2.77347e-06	5.92598e-05	secE; preprotein translocase subunit SecE
K04774	Pelagibacterales	Rhodobacterales	1	7	31	2	0.00921659	1.21509e-05	0.000159153	sohB; serine protease SohB [EC:3.4.21.-]
K00643	Pelagibacterales	Rhodobacterales	1	7	31	2	0.00921659	1.21509e-05	0.000159153	E2.3.1.37, ALAS; 5-aminolevulinate synthase [EC:2.3.1.37]
K11991	Pelagibacterales	Rhodobacterales	1	7	31	2	0.00921659	1.21509e-05	0.000159153	tadA; tRNA(adenine34) deaminase [EC:3.5.4.33]
K01802	Pelagibacterales	Rhodobacterales	1	7	31	2	0.00921659	1.21509e-05	0.000159153	E5.2.1.8; peptidylprolyl isomerase [EC:5.2.1.8]
K01284	Pelagibacterales	Rhodobacterales	1	7	31	2	0.00921659	1.21509e-05	0.000159153	dcp; peptidyl-dipeptidase Dcp [EC:3.4.15.5]
K09816	Pelagibacterales	Rhodobacterales	1	7	30	3	0.0142857	3.94042e-05	0.000391598	znuB; zinc transport system permease protein
K06902	Pelagibacterales	Rhodobacterales	1	7	30	3	0.0142857	3.94042e-05	0.000391598	UMF1; MFS transporter, UMF1 family
K00123	Pelagibacterales	Rhodobacterales	1	7	30	3	0.0142857	3.94042e-05	0.000391598	fdoG, fdhF, fdwA; formate dehydrogenase major subunit [EC:1.17.1.9]
K00783	Pelagibacterales	Rhodobacterales	1	7	30	3	0.0142857	3.94042e-05	0.000391598	rlmH; 23S rRNA (pseudouridine1915-N3)-methyltransferase [EC:2.1.1.177]
K03177	Pelagibacterales	Rhodobacterales	1	7	30	3	0.0142857	3.94042e-05	0.000391598	truB, PUS4, TRUB1; tRNA pseudouridine55 synthase [EC:5.4.99.25]
K02028	Pelagibacterales	Rhodobacterales	1	7	30	3	0.0142857	3.94042e-05	0.000391598	ABC.PA.A; polar amino acid transport system ATP-binding protein [EC:7.4.2.1]
K05800	Pelagibacterales	Rhodobacterales	1	7	30	3	0.0142857	3.94042e-05	0.000391598	ybaO; Lrp/AsnC family transcriptional regulator
K00864	Pelagibacterales	Rhodobacterales	1	7	30	3	0.0142857	3.94042e-05	0.000391598	glpK, GK; glycerol kinase [EC:2.7.1.30]
K00831	Pelagibacterales	Rhodobacterales	1	7	29	4	0.0197044	0.000105339	0.000882648	serC, PSAT1; phosphoserine aminotransferase [EC:2.6.1.52]
K10764	Pelagibacterales	Rhodobacterales	1	7	29	4	0.0197044	0.000105339	0.000882648	metZ; O-succinylhomoserine sulfhydrylase [EC:2.5.1.-]
K06199	Pelagibacterales	Rhodobacterales	1	7	29	4	0.0197044	0.000105339	0.000882648	crcB, FEX; fluoride exporter
K00824	Pelagibacterales	Rhodobacterales	1	7	29	4	0.0197044	0.000105339	0.000882648	dat; D-alanine transaminase [EC:2.6.1.21]
K00989	Pelagibacterales	Rhodobacterales	1	7	29	4	0.0197044	0.000105339	0.000882648	rph; ribonuclease PH [EC:2.7.7.56]
K01647	Pelagibacterales	Rhodobacterales	1	7	29	4	0.0197044	0.000105339	0.000882648	CS, gltA; citrate synthase [EC:2.3.3.1]
K03602	Pelagibacterales	Rhodobacterales	1	7	29	4	0.0197044	0.000105339	0.000882648	xseB; exodeoxyribonuclease VII small subunit [EC:3.1.11.6]
K09760	Pelagibacterales	Rhodobacterales	1	7	28	5	0.0255102	0.000245562	0.00170326	rmuC; DNA recombination protein RmuC
K19802	Pelagibacterales	Rhodobacterales	1	7	28	5	0.0255102	0.000245562	0.00170326	ycjG, ykfB; L-Ala-D/L-Glu epimerase [EC:5.1.1.20]
K06178	Pelagibacterales	Rhodobacterales	1	7	28	5	0.0255102	0.000245562	0.00170326	rluB; 23S rRNA pseudouridine2605 synthase [EC:5.4.99.22]
K00122	Pelagibacterales	Rhodobacterales	1	7	28	5	0.0255102	0.000245562	0.00170326	FDH; formate dehydrogenase [EC:1.17.1.9]
K03629	Pelagibacterales	Rhodobacterales	1	7	28	5	0.0255102	0.000245562	0.00170326	recF; DNA replication and repair protein RecF
K02426	Pelagibacterales	Rhodobacterales	1	7	28	5	0.0255102	0.000245562	0.00170326	sufE; cysteine desulfuration protein SufE
K01079	Pelagibacterales	Rhodobacterales	1	7	27	6	0.031746	0.000516336	0.00312975	serB, PSPH; phosphoserine phosphatase [EC:3.1.3.3]
K17735	Pelagibacterales	Rhodobacterales	1	7	27	6	0.031746	0.000516336	0.00312975	lcdH, cdhA; carnitine 3-dehydrogenase [EC:1.1.1.108]
K09791	Pelagibacterales	Rhodobacterales	1	7	27	6	0.031746	0.000516336	0.00312975	K09791; uncharacterized protein
K02510	Pelagibacterales	Rhodobacterales	1	7	27	6	0.031746	0.000516336	0.00312975	hpaI, hpcH; 4-hydroxy-2-oxoheptanedioate aldolase [EC:4.1.2.52]
K09817	Pelagibacterales	Rhodobacterales	1	7	27	6	0.031746	0.000516336	0.00312975	znuC; zinc transport system ATP-binding protein [EC:3.6.3.-]
K01464	Pelagibacterales	Rhodobacterales	1	7	26	7	0.0384615	0.00100124	0.00549719	DPYS, dht, hydA; dihydropyrimidinase [EC:3.5.2.2]
K18587	Pelagibacterales	Rhodobacterales	1	7	26	7	0.0384615	0.00100124	0.00549719	COQ9; ubiquinone biosynthesis protein COQ9
K09967	Pelagibacterales	Rhodobacterales	1	7	25	8	0.0457143	0.0018184	0.00934345	K09967; uncharacterized protein
K03306	Pelagibacterales	Rhodobacterales	1	7	25	8	0.0457143	0.0018184	0.00934345	TC.PIT; inorganic phosphate transporter, PiT family
K03518	Pelagibacterales	Rhodobacterales	1	7	24	9	0.0535714	0.00312795	0.0158813	coxS; aerobic carbon-monoxide dehydrogenase small subunit [EC:1.2.5.3]
K03519	Pelagibacterales	Rhodobacterales	1	7	24	9	0.0535714	0.00312795	0.0158813	coxM, cutM; aerobic carbon-monoxide dehydrogenase medium subunit [EC:1.2.5.3]
K00023	Pelagibacterales	Rhodobacterales	1	7	24	9	0.0535714	0.00312795	0.0158813	phbB; acetoacetyl-CoA reductase [EC:1.1.1.36]
K02027	Pelagibacterales	Rhodobacterales	1	7	24	9	0.0535714	0.00312795	0.0158813	ABC.MS.S; multiple sugar transport system substrate-binding protein
K11720	Pelagibacterales	Rhodobacterales	1	7	23	10	0.0621118	0.00513941	0.0234892	lptG; lipopolysaccharide export system permease protein
K09748	Pelagibacterales	Rhodobacterales	0	8	33	0	0	1.04659e-08	2.23622e-06	rimP; ribosome maturation factor RimP
K00799	Pelagibacterales	Rhodobacterales	0	8	33	0	0	1.04659e-08	2.23622e-06	GST, gst; glutathione S-transferase [EC:2.5.1.18]
K14083	Pelagibacterales	Rhodobacterales	0	8	33	0	0	1.04659e-08	2.23622e-06	mttB; trimethylamine---corrinoid protein Co-methyltransferase [EC:2.1.1.250]
K11927	Pelagibacterales	Rhodobacterales	0	8	33	0	0	1.04659e-08	2.23622e-06	rhlE; ATP-dependent RNA helicase RhlE [EC:3.6.4.13]
K01754	Pelagibacterales	Rhodobacterales	0	8	33	0	0	1.04659e-08	2.23622e-06	E4.3.1.19, ilvA, tdcB; threonine dehydratase [EC:4.3.1.19]
K15270	Pelagibacterales	Rhodobacterales	0	8	33	0	0	1.04659e-08	2.23622e-06	sam; S-adenosylmethionine uptake transporter
K03790	Pelagibacterales	Rhodobacterales	0	8	33	0	0	1.04659e-08	2.23622e-06	rimJ; [ribosomal protein S5]-alanine N-acetyltransferase [EC:2.3.1.267]
K03978	Pelagibacterales	Rhodobacterales	0	8	33	0	0	1.04659e-08	2.23622e-06	engB; GTP-binding protein
K05606	Pelagibacterales	Rhodobacterales	0	8	32	1	0	9.41933e-08	7.54723e-06	MCEE, epi; methylmalonyl-CoA/ethylmalonyl-CoA epimerase [EC:5.1.99.1]
K03733	Pelagibacterales	Rhodobacterales	0	8	32	1	0	9.41933e-08	7.54723e-06	xerC; integrase/recombinase XerC
K09160	Pelagibacterales	Rhodobacterales	0	8	32	1	0	9.41933e-08	7.54723e-06	K09160; uncharacterized protein
K02057	Pelagibacterales	Rhodobacterales	0	8	32	1	0	9.41933e-08	7.54723e-06	ABC.SS.P; simple sugar transport system permease protein
K00428	Pelagibacterales	Rhodobacterales	0	8	32	1	0	9.41933e-08	7.54723e-06	E1.11.1.5; cytochrome c peroxidase [EC:1.11.1.5]
K02687	Pelagibacterales	Rhodobacterales	0	8	32	1	0	9.41933e-08	7.54723e-06	prmA; ribosomal protein L11 methyltransferase [EC:2.1.1.-]
K00161	Pelagibacterales	Rhodobacterales	0	8	32	1	0	9.41933e-08	7.54723e-06	PDHA, pdhA; pyruvate dehydrogenase E1 component alpha subunit [EC:1.2.4.1]
K03719	Pelagibacterales	Rhodobacterales	0	8	32	1	0	9.41933e-08	7.54723e-06	lrp; Lrp/AsnC family transcriptional regulator, leucine-responsive regulatory protein
K09919	Pelagibacterales	Rhodobacterales	0	8	32	1	0	9.41933e-08	7.54723e-06	K09919; uncharacterized protein
K04083	Pelagibacterales	Rhodobacterales	0	8	32	1	0	9.41933e-08	7.54723e-06	hslO; molecular chaperone Hsp33
K01524	Pelagibacterales	Rhodobacterales	0	8	32	1	0	9.41933e-08	7.54723e-06	ppx-gppA; exopolyphosphatase / guanosine-5'-triphosphate,3'-diphosphate pyrophosphatase [EC:3.6.1.11 3.6.1.40]
K18979	Pelagibacterales	Rhodobacterales	0	8	32	1	0	9.41933e-08	7.54723e-06	queG; epoxyqueuosine reductase [EC:1.17.99.6]
K03088	Pelagibacterales	Rhodobacterales	0	8	32	1	0	9.41933e-08	7.54723e-06	rpoE; RNA polymerase sigma-70 factor, ECF subfamily
K01259	Pelagibacterales	Rhodobacterales	0	8	32	1	0	9.41933e-08	7.54723e-06	pip; proline iminopeptidase [EC:3.4.11.5]
K01610	Pelagibacterales	Rhodobacterales	0	8	32	1	0	9.41933e-08	7.54723e-06	E4.1.1.49, pckA; phosphoenolpyruvate carboxykinase (ATP) [EC:4.1.1.49]
K00990	Pelagibacterales	Rhodobacterales	0	8	32	1	0	9.41933e-08	7.54723e-06	glnD; [protein-PII] uridylyltransferase [EC:2.7.7.59]
K14660	Pelagibacterales	Rhodobacterales	0	8	32	1	0	9.41933e-08	7.54723e-06	nodE; nodulation protein E [EC:2.3.1.-]
K00036	Pelagibacterales	Rhodobacterales	0	8	31	2	0	4.70966e-07	1.47263e-05	G6PD, zwf; glucose-6-phosphate 1-dehydrogenase [EC:1.1.1.49 1.1.1.363]
K00681	Pelagibacterales	Rhodobacterales	0	8	31	2	0	4.70966e-07	1.47263e-05	ggt; gamma-glutamyltranspeptidase / glutathione hydrolase [EC:2.3.2.2 3.4.19.13]
K15738	Pelagibacterales	Rhodobacterales	0	8	31	2	0	4.70966e-07	1.47263e-05	uup; ABC transport system ATP-binding/permease protein
K04765	Pelagibacterales	Rhodobacterales	0	8	31	2	0	4.70966e-07	1.47263e-05	mazG; nucleoside triphosphate diphosphatase [EC:3.6.1.9]
K09986	Pelagibacterales	Rhodobacterales	0	8	31	2	0	4.70966e-07	1.47263e-05	K09986; uncharacterized protein
K03564	Pelagibacterales	Rhodobacterales	0	8	31	2	0	4.70966e-07	1.47263e-05	BCP, PRXQ, DOT5; peroxiredoxin Q/BCP [EC:1.11.1.15]
K07152	Pelagibacterales	Rhodobacterales	0	8	31	2	0	4.70966e-07	1.47263e-05	SCO1_2; protein SCO1/2
K07261	Pelagibacterales	Rhodobacterales	0	8	31	2	0	4.70966e-07	1.47263e-05	mepA; penicillin-insensitive murein DD-endopeptidase [EC:3.4.24.-]
K02051	Pelagibacterales	Rhodobacterales	0	8	31	2	0	4.70966e-07	1.47263e-05	ABC.SN.S; NitT/TauT family transport system substrate-binding protein
K00111	Pelagibacterales	Rhodobacterales	0	8	31	2	0	4.70966e-07	1.47263e-05	glpA, glpD; glycerol-3-phosphate dehydrogenase [EC:1.1.5.3]
K02793	Pelagibacterales	Rhodobacterales	0	8	31	2	0	4.70966e-07	1.47263e-05	PTS-Man-EIIA, manX; PTS system, mannose-specific IIA component [EC:2.7.1.191]
K00548	Pelagibacterales	Rhodobacterales	0	8	31	2	0	4.70966e-07	1.47263e-05	metH, MTR; 5-methyltetrahydrofolate--homocysteine methyltransferase [EC:2.1.1.13]
K00761	Pelagibacterales	Rhodobacterales	0	8	31	2	0	4.70966e-07	1.47263e-05	upp, UPRT; uracil phosphoribosyltransferase [EC:2.4.2.9]
K07749	Pelagibacterales	Rhodobacterales	0	8	31	2	0	4.70966e-07	1.47263e-05	frc; formyl-CoA transferase [EC:2.8.3.16]
K01004	Pelagibacterales	Rhodobacterales	0	8	31	2	0	4.70966e-07	1.47263e-05	pcs; phosphatidylcholine synthase [EC:2.7.8.24]
K03977	Pelagibacterales	Rhodobacterales	0	8	31	2	0	4.70966e-07	1.47263e-05	engA, der; GTPase
K01966	Pelagibacterales	Rhodobacterales	0	8	31	2	0	4.70966e-07	1.47263e-05	PCCB, pccB; propionyl-CoA carboxylase beta chain [EC:6.4.1.3 2.1.3.15]
K07010	Pelagibacterales	Rhodobacterales	0	8	31	2	0	4.70966e-07	1.47263e-05	K07010; putative glutamine amidotransferase
K00769	Pelagibacterales	Rhodobacterales	0	8	31	2	0	4.70966e-07	1.47263e-05	gpt; xanthine phosphoribosyltransferase [EC:2.4.2.22]
K00121	Pelagibacterales	Rhodobacterales	0	8	31	2	0	4.70966e-07	1.47263e-05	frmA, ADH5, adhC; S-(hydroxymethyl)glutathione dehydrogenase / alcohol dehydrogenase [EC:1.1.1.284 1.1.1.1]
K11189	Pelagibacterales	Rhodobacterales	0	8	31	2	0	4.70966e-07	1.47263e-05	PTS-HPR; phosphocarrier protein
K15633	Pelagibacterales	Rhodobacterales	0	8	31	2	0	4.70966e-07	1.47263e-05	gpmI; 2,3-bisphosphoglycerate-independent phosphoglycerate mutase [EC:5.4.2.12]
K03705	Pelagibacterales	Rhodobacterales	0	8	31	2	0	4.70966e-07	1.47263e-05	hrcA; heat-inducible transcriptional repressor
K04751	Pelagibacterales	Rhodobacterales	0	8	31	2	0	4.70966e-07	1.47263e-05	glnB; nitrogen regulatory protein P-II 1
K07478	Pelagibacterales	Rhodobacterales	0	8	31	2	0	4.70966e-07	1.47263e-05	ycaJ; putative ATPase
K06891	Pelagibacterales	Rhodobacterales	0	8	31	2	0	4.70966e-07	1.47263e-05	clpS; ATP-dependent Clp protease adaptor protein ClpS
K01750	Pelagibacterales	Rhodobacterales	0	8	31	2	0	4.70966e-07	1.47263e-05	E4.3.1.12, ocd; ornithine cyclodeaminase [EC:4.3.1.12]
K01607	Pelagibacterales	Rhodobacterales	0	8	31	2	0	4.70966e-07	1.47263e-05	pcaC; 4-carboxymuconolactone decarboxylase [EC:4.1.1.44]
K00162	Pelagibacterales	Rhodobacterales	0	8	31	2	0	4.70966e-07	1.47263e-05	PDHB, pdhB; pyruvate dehydrogenase E1 component beta subunit [EC:1.2.4.1]
K06966	Pelagibacterales	Rhodobacterales	0	8	31	2	0	4.70966e-07	1.47263e-05	ppnN; pyrimidine/purine-5'-nucleotide nucleosidase [EC:3.2.2.10 3.2.2.-]
K01847	Pelagibacterales	Rhodobacterales	0	8	31	2	0	4.70966e-07	1.47263e-05	MUT; methylmalonyl-CoA mutase [EC:5.4.99.2]
K06952	Pelagibacterales	Rhodobacterales	0	8	31	2	0	4.70966e-07	1.47263e-05	K06952; uncharacterized protein
K03694	Pelagibacterales	Rhodobacterales	0	8	31	2	0	4.70966e-07	1.47263e-05	clpA; ATP-dependent Clp protease ATP-binding subunit ClpA
K00076	Pelagibacterales	Rhodobacterales	0	8	31	2	0	4.70966e-07	1.47263e-05	hdhA; 7-alpha-hydroxysteroid dehydrogenase [EC:1.1.1.159]
K02050	Pelagibacterales	Rhodobacterales	0	8	31	2	0	4.70966e-07	1.47263e-05	ABC.SN.P; NitT/TauT family transport system permease protein
K00937	Pelagibacterales	Rhodobacterales	0	8	31	2	0	4.70966e-07	1.47263e-05	ppk; polyphosphate kinase [EC:2.7.4.1]
K07335	Pelagibacterales	Rhodobacterales	0	8	31	2	0	4.70966e-07	1.47263e-05	bmpA, bmpB, tmpC; basic membrane protein A and related proteins
K02806	Pelagibacterales	Rhodobacterales	0	8	31	2	0	4.70966e-07	1.47263e-05	PTS-Ntr-EIIA, ptsN; PTS system, nitrogen regulatory IIA component [EC:2.7.1.-]
K00528	Pelagibacterales	Rhodobacterales	0	8	31	2	0	4.70966e-07	1.47263e-05	fpr; ferredoxin/flavodoxin---NADP+ reductase [EC:1.18.1.2 1.19.1.1]
K02621	Pelagibacterales	Rhodobacterales	0	8	30	3	0	1.72688e-06	4.02519e-05	parC; topoisomerase IV subunit A [EC:5.99.1.-]
K08299	Pelagibacterales	Rhodobacterales	0	8	30	3	0	1.72688e-06	4.02519e-05	caiD; crotonobetainyl-CoA hydratase [EC:4.2.1.149]
K12972	Pelagibacterales	Rhodobacterales	0	8	30	3	0	1.72688e-06	4.02519e-05	ghrA; glyoxylate/hydroxypyruvate reductase [EC:1.1.1.79 1.1.1.81]
K06189	Pelagibacterales	Rhodobacterales	0	8	30	3	0	1.72688e-06	4.02519e-05	corC; magnesium and cobalt transporter
K07568	Pelagibacterales	Rhodobacterales	0	8	30	3	0	1.72688e-06	4.02519e-05	queA; S-adenosylmethionine:tRNA ribosyltransferase-isomerase [EC:2.4.99.17]
K01144	Pelagibacterales	Rhodobacterales	0	8	30	3	0	1.72688e-06	4.02519e-05	E3.1.11.5; exodeoxyribonuclease V [EC:3.1.11.5]
K07742	Pelagibacterales	Rhodobacterales	0	8	30	3	0	1.72688e-06	4.02519e-05	ylxR; uncharacterized protein
K09768	Pelagibacterales	Rhodobacterales	0	8	30	3	0	1.72688e-06	4.02519e-05	K09768; uncharacterized protein
K04092	Pelagibacterales	Rhodobacterales	0	8	30	3	0	1.72688e-06	4.02519e-05	tyrA1; chorismate mutase [EC:5.4.99.5]
K06923	Pelagibacterales	Rhodobacterales	0	8	30	3	0	1.72688e-06	4.02519e-05	K06923; uncharacterized protein
K02049	Pelagibacterales	Rhodobacterales	0	8	30	3	0	1.72688e-06	4.02519e-05	ABC.SN.A; NitT/TauT family transport system ATP-binding protein
K18707	Pelagibacterales	Rhodobacterales	0	8	30	3	0	1.72688e-06	4.02519e-05	mtaB; threonylcarbamoyladenosine tRNA methylthiotransferase MtaB [EC:2.8.4.5]
K07735	Pelagibacterales	Rhodobacterales	0	8	30	3	0	1.72688e-06	4.02519e-05	algH; putative transcriptional regulator
K18989	Pelagibacterales	Rhodobacterales	0	8	30	3	0	1.72688e-06	4.02519e-05	vexF; multidrug efflux pump
K13581	Pelagibacterales	Rhodobacterales	0	8	30	3	0	1.72688e-06	4.02519e-05	ccrM; modification methylase [EC:2.1.1.72]
K02194	Pelagibacterales	Rhodobacterales	0	8	30	3	0	1.72688e-06	4.02519e-05	ccmB; heme exporter protein B
K01965	Pelagibacterales	Rhodobacterales	0	8	30	3	0	1.72688e-06	4.02519e-05	PCCA, pccA; propionyl-CoA carboxylase alpha chain [EC:6.4.1.3]
K06016	Pelagibacterales	Rhodobacterales	0	8	30	3	0	1.72688e-06	4.02519e-05	pydC; beta-ureidopropionase / N-carbamoyl-L-amino-acid hydrolase [EC:3.5.1.6 3.5.1.87]
K01775	Pelagibacterales	Rhodobacterales	0	8	30	3	0	1.72688e-06	4.02519e-05	alr; alanine racemase [EC:5.1.1.1]
K01489	Pelagibacterales	Rhodobacterales	0	8	30	3	0	1.72688e-06	4.02519e-05	cdd, CDA; cytidine deaminase [EC:3.5.4.5]
K02837	Pelagibacterales	Rhodobacterales	0	8	30	3	0	1.72688e-06	4.02519e-05	prfC; peptide chain release factor 3
K01631	Pelagibacterales	Rhodobacterales	0	8	30	3	0	1.72688e-06	4.02519e-05	dgoA; 2-dehydro-3-deoxyphosphogalactonate aldolase [EC:4.1.2.21]
K03654	Pelagibacterales	Rhodobacterales	0	8	30	3	0	1.72688e-06	4.02519e-05	recQ; ATP-dependent DNA helicase RecQ [EC:3.6.4.12]
K03572	Pelagibacterales	Rhodobacterales	0	8	30	3	0	1.72688e-06	4.02519e-05	mutL; DNA mismatch repair protein MutL
K03753	Pelagibacterales	Rhodobacterales	0	8	30	3	0	1.72688e-06	4.02519e-05	mobB; molybdopterin-guanine dinucleotide biosynthesis adapter protein
K07232	Pelagibacterales	Rhodobacterales	0	8	30	3	0	1.72688e-06	4.02519e-05	CHAC, chaC; glutathione-specific gamma-glutamylcyclotransferase [EC:4.3.2.7]
K02346	Pelagibacterales	Rhodobacterales	0	8	30	3	0	1.72688e-06	4.02519e-05	dinB; DNA polymerase IV [EC:2.7.7.7]
K09861	Pelagibacterales	Rhodobacterales	0	8	30	3	0	1.72688e-06	4.02519e-05	K09861; uncharacterized protein
K02907	Pelagibacterales	Rhodobacterales	0	8	29	4	0	5.18063e-06	8.35417e-05	RP-L30, MRPL30, rpmD; large subunit ribosomal protein L30
K06181	Pelagibacterales	Rhodobacterales	0	8	29	4	0	5.18063e-06	8.35417e-05	rluE; 23S rRNA pseudouridine2457 synthase [EC:5.4.99.20]
K15986	Pelagibacterales	Rhodobacterales	0	8	29	4	0	5.18063e-06	8.35417e-05	ppaC; manganese-dependent inorganic pyrophosphatase [EC:3.6.1.1]
K09806	Pelagibacterales	Rhodobacterales	0	8	29	4	0	5.18063e-06	8.35417e-05	K09806; uncharacterized protein
K01028	Pelagibacterales	Rhodobacterales	0	8	29	4	0	5.18063e-06	8.35417e-05	E2.8.3.5A, scoA; 3-oxoacid CoA-transferase subunit A [EC:2.8.3.5]
K02232	Pelagibacterales	Rhodobacterales	0	8	29	4	0	5.18063e-06	8.35417e-05	cobQ, cbiP; adenosylcobyric acid synthase [EC:6.3.5.10]
K02031	Pelagibacterales	Rhodobacterales	0	8	29	4	0	5.18063e-06	8.35417e-05	ABC.PE.A; peptide/nickel transport system ATP-binding protein
K03723	Pelagibacterales	Rhodobacterales	0	8	29	4	0	5.18063e-06	8.35417e-05	mfd; transcription-repair coupling factor (superfamily II helicase) [EC:3.6.4.-]
K02058	Pelagibacterales	Rhodobacterales	0	8	29	4	0	5.18063e-06	8.35417e-05	ABC.SS.S; simple sugar transport system substrate-binding protein
K14058	Pelagibacterales	Rhodobacterales	0	8	29	4	0	5.18063e-06	8.35417e-05	ttcA; tRNA 2-thiocytidine biosynthesis protein TtcA
K02860	Pelagibacterales	Rhodobacterales	0	8	29	4	0	5.18063e-06	8.35417e-05	rimM; 16S rRNA processing protein RimM
K00648	Pelagibacterales	Rhodobacterales	0	8	29	4	0	5.18063e-06	8.35417e-05	fabH; 3-oxoacyl-[acyl-carrier-protein] synthase III [EC:2.3.1.180]
K00684	Pelagibacterales	Rhodobacterales	0	8	29	4	0	5.18063e-06	8.35417e-05	aat; leucyl/phenylalanyl-tRNA---protein transferase [EC:2.3.2.6]
K01690	Pelagibacterales	Rhodobacterales	0	8	29	4	0	5.18063e-06	8.35417e-05	edd; phosphogluconate dehydratase [EC:4.2.1.12]
K01625	Pelagibacterales	Rhodobacterales	0	8	29	4	0	5.18063e-06	8.35417e-05	eda; 2-dehydro-3-deoxyphosphogluconate aldolase / (4S)-4-hydroxy-2-oxoglutarate aldolase [EC:4.1.2.14 4.1.3.42]
K00873	Pelagibacterales	Rhodobacterales	0	8	29	4	0	5.18063e-06	8.35417e-05	PK, pyk; pyruvate kinase [EC:2.7.1.40]
K03631	Pelagibacterales	Rhodobacterales	0	8	29	4	0	5.18063e-06	8.35417e-05	recN; DNA repair protein RecN (Recombination protein N)
K03787	Pelagibacterales	Rhodobacterales	0	8	29	4	0	5.18063e-06	8.35417e-05	surE; 5'-nucleotidase [EC:3.1.3.5]
K03215	Pelagibacterales	Rhodobacterales	0	8	29	4	0	5.18063e-06	8.35417e-05	rumA; 23S rRNA (uracil1939-C5)-methyltransferase [EC:2.1.1.190]
K07387	Pelagibacterales	Rhodobacterales	0	8	29	4	0	5.18063e-06	8.35417e-05	K07387; metalloprotease [EC:3.4.24.-]
K04485	Pelagibacterales	Rhodobacterales	0	8	29	4	0	5.18063e-06	8.35417e-05	radA, sms; DNA repair protein RadA/Sms
K04094	Pelagibacterales	Rhodobacterales	0	8	29	4	0	5.18063e-06	8.35417e-05	trmFO, gid; methylenetetrahydrofolate--tRNA-(uracil-5-)-methyltransferase [EC:2.1.1.74]
K01246	Pelagibacterales	Rhodobacterales	0	8	29	4	0	5.18063e-06	8.35417e-05	tag; DNA-3-methyladenine glycosylase I [EC:3.2.2.20]
K00798	Pelagibacterales	Rhodobacterales	0	8	29	4	0	5.18063e-06	8.35417e-05	MMAB, pduO; cob(I)alamin adenosyltransferase [EC:2.5.1.17]
K05772	Pelagibacterales	Rhodobacterales	0	8	29	4	0	5.18063e-06	8.35417e-05	tupA, vupA; tungstate transport system substrate-binding protein
K01286	Pelagibacterales	Rhodobacterales	0	8	29	4	0	5.18063e-06	8.35417e-05	E3.4.16.4; D-alanyl-D-alanine carboxypeptidase [EC:3.4.16.4]
K01070	Pelagibacterales	Rhodobacterales	0	8	29	4	0	5.18063e-06	8.35417e-05	frmB, ESD, fghA; S-formylglutathione hydrolase [EC:3.1.2.12]
K15034	Pelagibacterales	Rhodobacterales	0	8	29	4	0	5.18063e-06	8.35417e-05	yaeJ; ribosome-associated protein
K12573	Pelagibacterales	Rhodobacterales	0	8	29	4	0	5.18063e-06	8.35417e-05	rnr, vacB; ribonuclease R [EC:3.1.-.-]
K13481	Pelagibacterales	Rhodobacterales	0	8	29	4	0	5.18063e-06	8.35417e-05	xdhA; xanthine dehydrogenase small subunit [EC:1.17.1.4]
K03665	Pelagibacterales	Rhodobacterales	0	8	29	4	0	5.18063e-06	8.35417e-05	hflX; GTPase
K01823	Pelagibacterales	Rhodobacterales	0	8	29	4	0	5.18063e-06	8.35417e-05	idi, IDI; isopentenyl-diphosphate Delta-isomerase [EC:5.3.3.2]
K00529	Pelagibacterales	Rhodobacterales	0	8	29	4	0	5.18063e-06	8.35417e-05	hcaD; 3-phenylpropionate/trans-cinnamate dioxygenase ferredoxin reductase component [EC:1.18.1.3]
K00832	Pelagibacterales	Rhodobacterales	0	8	29	4	0	5.18063e-06	8.35417e-05	tyrB; aromatic-amino-acid transaminase [EC:2.6.1.57]
K01133	Pelagibacterales	Rhodobacterales	0	8	29	4	0	5.18063e-06	8.35417e-05	betC; choline-sulfatase [EC:3.1.6.6]
K03551	Pelagibacterales	Rhodobacterales	0	8	29	4	0	5.18063e-06	8.35417e-05	ruvB; holliday junction DNA helicase RuvB [EC:3.6.4.12]
K07552	Pelagibacterales	Rhodobacterales	0	8	29	4	0	5.18063e-06	8.35417e-05	bcr, tcaB; MFS transporter, DHA1 family, multidrug resistance protein
K10125	Pelagibacterales	Rhodobacterales	0	8	29	4	0	5.18063e-06	8.35417e-05	dctB; two-component system, NtrC family, C4-dicarboxylate transport sensor histidine kinase DctB [EC:2.7.13.3]
K13482	Pelagibacterales	Rhodobacterales	0	8	29	4	0	5.18063e-06	8.35417e-05	xdhB; xanthine dehydrogenase large subunit [EC:1.17.1.4]
K00760	Pelagibacterales	Rhodobacterales	0	8	28	5	0	1.34696e-05	0.000159153	hprT, hpt, HPRT1; hypoxanthine phosphoribosyltransferase [EC:2.4.2.8]
K01486	Pelagibacterales	Rhodobacterales	0	8	28	5	0	1.34696e-05	0.000159153	ade; adenine deaminase [EC:3.5.4.2]
K06020	Pelagibacterales	Rhodobacterales	0	8	28	5	0	1.34696e-05	0.000159153	E3.6.3.25; sulfate-transporting ATPase [EC:3.6.3.25]
K01483	Pelagibacterales	Rhodobacterales	0	8	28	5	0	1.34696e-05	0.000159153	allA; ureidoglycolate lyase [EC:4.3.2.3]
K01459	Pelagibacterales	Rhodobacterales	0	8	28	5	0	1.34696e-05	0.000159153	E3.5.1.77; N-carbamoyl-D-amino-acid hydrolase [EC:3.5.1.77]
K09471	Pelagibacterales	Rhodobacterales	0	8	28	5	0	1.34696e-05	0.000159153	puuB, ordL; gamma-glutamylputrescine oxidase [EC:1.4.3.-]
K14441	Pelagibacterales	Rhodobacterales	0	8	28	5	0	1.34696e-05	0.000159153	rimO; ribosomal protein S12 methylthiotransferase [EC:2.8.4.4]
K05773	Pelagibacterales	Rhodobacterales	0	8	28	5	0	1.34696e-05	0.000159153	tupB, vupB; tungstate transport system permease protein
K06177	Pelagibacterales	Rhodobacterales	0	8	28	5	0	1.34696e-05	0.000159153	rluA; tRNA pseudouridine32 synthase / 23S rRNA pseudouridine746 synthase [EC:5.4.99.28 5.4.99.29]
K09985	Pelagibacterales	Rhodobacterales	0	8	28	5	0	1.34696e-05	0.000159153	K09985; uncharacterized protein
K05936	Pelagibacterales	Rhodobacterales	0	8	28	5	0	1.34696e-05	0.000159153	cobM, cbiF; precorrin-4/cobalt-precorrin-4 C11-methyltransferase [EC:2.1.1.133 2.1.1.271]
K03666	Pelagibacterales	Rhodobacterales	0	8	28	5	0	1.34696e-05	0.000159153	hfq; host factor-I protein
K08691	Pelagibacterales	Rhodobacterales	0	8	28	5	0	1.34696e-05	0.000159153	mcl; malyl-CoA/(S)-citramalyl-CoA lyase [EC:4.1.3.24 4.1.3.25]
K01807	Pelagibacterales	Rhodobacterales	0	8	28	5	0	1.34696e-05	0.000159153	rpiA; ribose 5-phosphate isomerase A [EC:5.3.1.6]
K00768	Pelagibacterales	Rhodobacterales	0	8	28	5	0	1.34696e-05	0.000159153	E2.4.2.21, cobU, cobT; nicotinate-nucleotide--dimethylbenzimidazole phosphoribosyltransferase [EC:2.4.2.21]
K14155	Pelagibacterales	Rhodobacterales	0	8	28	5	0	1.34696e-05	0.000159153	patB, malY; cysteine-S-conjugate beta-lyase [EC:4.4.1.13]
K06145	Pelagibacterales	Rhodobacterales	0	8	28	5	0	1.34696e-05	0.000159153	gntR; LacI family transcriptional regulator, gluconate utilization system Gnt-I transcriptional repressor
K12252	Pelagibacterales	Rhodobacterales	0	8	28	5	0	1.34696e-05	0.000159153	aruH; arginine:pyruvate transaminase [EC:2.6.1.84]
K07127	Pelagibacterales	Rhodobacterales	0	8	28	5	0	1.34696e-05	0.000159153	uraH, pucM, hiuH; 5-hydroxyisourate hydrolase [EC:3.5.2.17]
K08484	Pelagibacterales	Rhodobacterales	0	8	28	5	0	1.34696e-05	0.000159153	PTS-EI.PTSP, ptsP; phosphotransferase system, enzyme I, PtsP [EC:2.7.3.9]
K00383	Pelagibacterales	Rhodobacterales	0	8	28	5	0	1.34696e-05	0.000159153	GSR, gor; glutathione reductase (NADPH) [EC:1.8.1.7]
K00252	Pelagibacterales	Rhodobacterales	0	8	28	5	0	1.34696e-05	0.000159153	GCDH, gcdH; glutaryl-CoA dehydrogenase [EC:1.3.8.6]
K02231	Pelagibacterales	Rhodobacterales	0	8	28	5	0	1.34696e-05	0.000159153	cobP, cobU; adenosylcobinamide kinase / adenosylcobinamide-phosphate guanylyltransferase [EC:2.7.1.156 2.7.7.62]
K02066	Pelagibacterales	Rhodobacterales	0	8	28	5	0	1.34696e-05	0.000159153	mlaE, linK; phospholipid/cholesterol/gamma-HCH transport system permease protein
K09903	Pelagibacterales	Rhodobacterales	0	8	28	5	0	1.34696e-05	0.000159153	pyrH; uridylate kinase [EC:2.7.4.22]
K06954	Pelagibacterales	Rhodobacterales	0	8	28	5	0	1.34696e-05	0.000159153	K06954; uncharacterized protein
K04763	Pelagibacterales	Rhodobacterales	0	8	28	5	0	1.34696e-05	0.000159153	xerD; integrase/recombinase XerD
K14977	Pelagibacterales	Rhodobacterales	0	8	28	5	0	1.34696e-05	0.000159153	ylbA, UGHY; (S)-ureidoglycine aminohydrolase [EC:3.5.3.26]
K02062	Pelagibacterales	Rhodobacterales	0	8	28	5	0	1.34696e-05	0.000159153	thiQ; thiamine transport system ATP-binding protein
K01715	Pelagibacterales	Rhodobacterales	0	8	28	5	0	1.34696e-05	0.000159153	crt; enoyl-CoA hydratase [EC:4.2.1.17]
K05592	Pelagibacterales	Rhodobacterales	0	8	28	5	0	1.34696e-05	0.000159153	deaD, cshA; ATP-dependent RNA helicase DeaD [EC:3.6.4.13]
K09458	Pelagibacterales	Rhodobacterales	0	8	28	5	0	1.34696e-05	0.000159153	fabF; 3-oxoacyl-[acyl-carrier-protein] synthase II [EC:2.3.1.179]
K03601	Pelagibacterales	Rhodobacterales	0	8	28	5	0	1.34696e-05	0.000159153	xseA; exodeoxyribonuclease VII large subunit [EC:3.1.11.6]
K04487	Pelagibacterales	Rhodobacterales	0	8	28	5	0	1.34696e-05	0.000159153	iscS, NFS1; cysteine desulfurase [EC:2.8.1.7]
K03555	Pelagibacterales	Rhodobacterales	0	8	28	5	0	1.34696e-05	0.000159153	mutS; DNA mismatch repair protein MutS
K00290	Pelagibacterales	Rhodobacterales	0	8	27	6	0	3.14291e-05	0.000322337	LYS1; saccharopine dehydrogenase (NAD+, L-lysine forming) [EC:1.5.1.7]
K08602	Pelagibacterales	Rhodobacterales	0	8	27	6	0	3.14291e-05	0.000322337	pepF, pepB; oligoendopeptidase F [EC:3.4.24.-]
K09017	Pelagibacterales	Rhodobacterales	0	8	27	6	0	3.14291e-05	0.000322337	rutR; TetR/AcrR family transcriptional regulator
K03924	Pelagibacterales	Rhodobacterales	0	8	27	6	0	3.14291e-05	0.000322337	moxR; MoxR-like ATPase [EC:3.6.3.-]
K00261	Pelagibacterales	Rhodobacterales	0	8	27	6	0	3.14291e-05	0.000322337	GLUD1_2, gdhA; glutamate dehydrogenase (NAD(P)+) [EC:1.4.1.3]
K06158	Pelagibacterales	Rhodobacterales	0	8	27	6	0	3.14291e-05	0.000322337	ABCF3; ATP-binding cassette, subfamily F, member 3
K01029	Pelagibacterales	Rhodobacterales	0	8	27	6	0	3.14291e-05	0.000322337	E2.8.3.5B, scoB; 3-oxoacid CoA-transferase subunit B [EC:2.8.3.5]
K01752	Pelagibacterales	Rhodobacterales	0	8	27	6	0	3.14291e-05	0.000322337	E4.3.1.17, sdaA, sdaB, tdcG; L-serine dehydratase [EC:4.3.1.17]
K00830	Pelagibacterales	Rhodobacterales	0	8	27	6	0	3.14291e-05	0.000322337	AGXT; alanine-glyoxylate transaminase / serine-glyoxylate transaminase / serine-pyruvate transaminase [EC:2.6.1.44 2.6.1.45 2.6.1.51]
K00857	Pelagibacterales	Rhodobacterales	0	8	27	6	0	3.14291e-05	0.000322337	tdk, TK; thymidine kinase [EC:2.7.1.21]
K02063	Pelagibacterales	Rhodobacterales	0	8	27	6	0	3.14291e-05	0.000322337	thiP; thiamine transport system permease protein
K07712	Pelagibacterales	Rhodobacterales	0	8	27	6	0	3.14291e-05	0.000322337	glnG, ntrC; two-component system, NtrC family, nitrogen regulation response regulator GlnG
K07393	Pelagibacterales	Rhodobacterales	0	8	27	6	0	3.14291e-05	0.000322337	ECM4, yqjG; glutathionyl-hydroquinone reductase [EC:1.8.5.7]
K14160	Pelagibacterales	Rhodobacterales	0	8	27	6	0	3.14291e-05	0.000322337	imuA; protein ImuA
K02234	Pelagibacterales	Rhodobacterales	0	8	27	6	0	3.14291e-05	0.000322337	cobW; cobalamin biosynthesis protein CobW
K13895	Pelagibacterales	Rhodobacterales	0	8	27	6	0	3.14291e-05	0.000322337	yejE; microcin C transport system permease protein
K00982	Pelagibacterales	Rhodobacterales	0	8	27	6	0	3.14291e-05	0.000322337	glnE; [glutamine synthetase] adenylyltransferase / [glutamine synthetase]-adenylyl-L-tyrosine phosphorylase [EC:2.7.7.42 2.7.7.89]
K03814	Pelagibacterales	Rhodobacterales	0	8	27	6	0	3.14291e-05	0.000322337	mtgA; monofunctional glycosyltransferase [EC:2.4.1.129]
K01894	Pelagibacterales	Rhodobacterales	0	8	27	6	0	3.14291e-05	0.000322337	gluQ; glutamyl-Q tRNA(Asp) synthetase [EC:6.1.1.-]
K17723	Pelagibacterales	Rhodobacterales	0	8	27	6	0	3.14291e-05	0.000322337	preA; dihydropyrimidine dehydrogenase (NAD+) subunit PreA [EC:1.3.1.1]
K00763	Pelagibacterales	Rhodobacterales	0	8	27	6	0	3.14291e-05	0.000322337	pncB, NAPRT1; nicotinate phosphoribosyltransferase [EC:6.3.4.21]
K02529	Pelagibacterales	Rhodobacterales	0	8	27	6	0	3.14291e-05	0.000322337	lacI, galR; LacI family transcriptional regulator
K02065	Pelagibacterales	Rhodobacterales	0	8	27	6	0	3.14291e-05	0.000322337	mlaF, linL, mkl; phospholipid/cholesterol/gamma-HCH transport system ATP-binding protein
K01436	Pelagibacterales	Rhodobacterales	0	8	27	6	0	3.14291e-05	0.000322337	K01436; amidohydrolase [EC:3.5.1.-]
K01928	Pelagibacterales	Rhodobacterales	0	8	27	6	0	3.14291e-05	0.000322337	murE; UDP-N-acetylmuramoyl-L-alanyl-D-glutamate--2,6-diaminopimelate ligase [EC:6.3.2.13]
K19221	Pelagibacterales	Rhodobacterales	0	8	27	6	0	3.14291e-05	0.000322337	cobA, btuR; cob(I)alamin adenosyltransferase [EC:2.5.1.17]
K13896	Pelagibacterales	Rhodobacterales	0	8	27	6	0	3.14291e-05	0.000322337	yejF; microcin C transport system ATP-binding protein
K03550	Pelagibacterales	Rhodobacterales	0	8	27	6	0	3.14291e-05	0.000322337	ruvA; holliday junction DNA helicase RuvA [EC:3.6.4.12]
K13894	Pelagibacterales	Rhodobacterales	0	8	27	6	0	3.14291e-05	0.000322337	yejB; microcin C transport system permease protein
K14448	Pelagibacterales	Rhodobacterales	0	8	27	6	0	3.14291e-05	0.000322337	mcd; (2S)-methylsuccinyl-CoA dehydrogenase [EC:1.3.8.12]
K01256	Pelagibacterales	Rhodobacterales	0	8	27	6	0	3.14291e-05	0.000322337	pepN; aminopeptidase N [EC:3.4.11.2]
K05799	Pelagibacterales	Rhodobacterales	0	8	27	6	0	3.14291e-05	0.000322337	pdhR; GntR family transcriptional regulator, transcriptional repressor for pyruvate dehydrogenase complex
K15866	Pelagibacterales	Rhodobacterales	0	8	27	6	0	3.14291e-05	0.000322337	paaG; 2-(1,2-epoxy-1,2-dihydrophenyl)acetyl-CoA isomerase [EC:5.3.3.18]
K01739	Pelagibacterales	Rhodobacterales	0	8	26	7	0	6.73482e-05	0.000587349	metB; cystathionine gamma-synthase [EC:2.5.1.48]
K03500	Pelagibacterales	Rhodobacterales	0	8	26	7	0	6.73482e-05	0.000587349	rsmB, sun; 16S rRNA (cytosine967-C5)-methyltransferase [EC:2.1.1.176]
K14161	Pelagibacterales	Rhodobacterales	0	8	26	7	0	6.73482e-05	0.000587349	imuB; protein ImuB
K03576	Pelagibacterales	Rhodobacterales	0	8	26	7	0	6.73482e-05	0.000587349	metR; LysR family transcriptional regulator, regulator for metE and metH
K16329	Pelagibacterales	Rhodobacterales	0	8	26	7	0	6.73482e-05	0.000587349	psuG; pseudouridylate synthase [EC:4.2.1.70]
K03281	Pelagibacterales	Rhodobacterales	0	8	26	7	0	6.73482e-05	0.000587349	TC.CIC; chloride channel protein, CIC family
K03426	Pelagibacterales	Rhodobacterales	0	8	26	7	0	6.73482e-05	0.000587349	E3.6.1.22, NUDT12, nudC; NAD+ diphosphatase [EC:3.6.1.22]
K01473	Pelagibacterales	Rhodobacterales	0	8	26	7	0	6.73482e-05	0.000587349	hyuA; N-methylhydantoinase A [EC:3.5.2.14]
K08281	Pelagibacterales	Rhodobacterales	0	8	26	7	0	6.73482e-05	0.000587349	pncA; nicotinamidase/pyrazinamidase [EC:3.5.1.19 3.5.1.-]
K05838	Pelagibacterales	Rhodobacterales	0	8	26	7	0	6.73482e-05	0.000587349	ybbN; putative thioredoxin
K00958	Pelagibacterales	Rhodobacterales	0	8	26	7	0	6.73482e-05	0.000587349	sat, met3; sulfate adenylyltransferase [EC:2.7.7.4]
K03566	Pelagibacterales	Rhodobacterales	0	8	26	7	0	6.73482e-05	0.000587349	gcvA; LysR family transcriptional regulator, glycine cleavage system transcriptional activator
K11690	Pelagibacterales	Rhodobacterales	0	8	26	7	0	6.73482e-05	0.000587349	dctM; C4-dicarboxylate transporter, DctM subunit
K07263	Pelagibacterales	Rhodobacterales	0	8	26	7	0	6.73482e-05	0.000587349	pqqL; zinc protease [EC:3.4.24.-]
K00329	Pelagibacterales	Rhodobacterales	0	8	26	7	0	6.73482e-05	0.000587349	E7.1.1.2; NADH dehydrogenase [EC:7.1.1.2]
K09921	Pelagibacterales	Rhodobacterales	0	8	26	7	0	6.73482e-05	0.000587349	K09921; uncharacterized protein
K07082	Pelagibacterales	Rhodobacterales	0	8	26	7	0	6.73482e-05	0.000587349	K07082; UPF0755 protein
K09007	Pelagibacterales	Rhodobacterales	0	8	26	7	0	6.73482e-05	0.000587349	folE2; GTP cyclohydrolase IB [EC:3.5.4.16]
K05540	Pelagibacterales	Rhodobacterales	0	8	26	7	0	6.73482e-05	0.000587349	dusB; tRNA-dihydrouridine synthase B [EC:1.-.-.-]
K01839	Pelagibacterales	Rhodobacterales	0	8	26	7	0	6.73482e-05	0.000587349	deoB; phosphopentomutase [EC:5.4.2.7]
K10778	Pelagibacterales	Rhodobacterales	0	8	26	7	0	6.73482e-05	0.000587349	ada; AraC family transcriptional regulator, regulatory protein of adaptative response / methylated-DNA-[protein]-cysteine methyltransferase [EC:2.1.1.63]
K02498	Pelagibacterales	Rhodobacterales	0	8	26	7	0	6.73482e-05	0.000587349	hemY; HemY protein
K18893	Pelagibacterales	Rhodobacterales	0	8	26	7	0	6.73482e-05	0.000587349	vcaM; ATP-binding cassette, subfamily B, multidrug efflux pump
K05801	Pelagibacterales	Rhodobacterales	0	8	26	7	0	6.73482e-05	0.000587349	djlA; DnaJ like chaperone protein
K07649	Pelagibacterales	Rhodobacterales	0	8	26	7	0	6.73482e-05	0.000587349	tctE; two-component system, OmpR family, sensor histidine kinase TctE [EC:2.7.13.3]
K02064	Pelagibacterales	Rhodobacterales	0	8	26	7	0	6.73482e-05	0.000587349	thiB, tbpA; thiamine transport system substrate-binding protein
K17722	Pelagibacterales	Rhodobacterales	0	8	26	7	0	6.73482e-05	0.000587349	preT; dihydropyrimidine dehydrogenase (NAD+) subunit PreT [EC:1.3.1.1]
K18981	Pelagibacterales	Rhodobacterales	0	8	26	7	0	6.73482e-05	0.000587349	udh; uronate dehydrogenase [EC:1.1.1.203]
K11529	Pelagibacterales	Rhodobacterales	0	8	26	7	0	6.73482e-05	0.000587349	gck, gckA, GLYCTK; glycerate 2-kinase [EC:2.7.1.165]
K01239	Pelagibacterales	Rhodobacterales	0	8	26	7	0	6.73482e-05	0.000587349	iunH; purine nucleosidase [EC:3.2.2.1]
K01241	Pelagibacterales	Rhodobacterales	0	8	26	7	0	6.73482e-05	0.000587349	amn; AMP nucleosidase [EC:3.2.2.4]
K00758	Pelagibacterales	Rhodobacterales	0	8	26	7	0	6.73482e-05	0.000587349	deoA, TYMP; thymidine phosphorylase [EC:2.4.2.4]
K00253	Pelagibacterales	Rhodobacterales	0	8	25	8	0	0.000134696	0.00101577	IVD, ivd; isovaleryl-CoA dehydrogenase [EC:1.3.8.4]
K03695	Pelagibacterales	Rhodobacterales	0	8	25	8	0	0.000134696	0.00101577	clpB; ATP-dependent Clp protease ATP-binding subunit ClpB
K10545	Pelagibacterales	Rhodobacterales	0	8	25	8	0	0.000134696	0.00101577	xylG; D-xylose transport system ATP-binding protein [EC:3.6.3.17]
K02032	Pelagibacterales	Rhodobacterales	0	8	25	8	0	0.000134696	0.00101577	ABC.PE.A1; peptide/nickel transport system ATP-binding protein
K00381	Pelagibacterales	Rhodobacterales	0	8	25	8	0	0.000134696	0.00101577	cysI; sulfite reductase (NADPH) hemoprotein beta-component [EC:1.8.1.2]
K01497	Pelagibacterales	Rhodobacterales	0	8	25	8	0	0.000134696	0.00101577	ribA, RIB1; GTP cyclohydrolase II [EC:3.5.4.25]
K07301	Pelagibacterales	Rhodobacterales	0	8	25	8	0	0.000134696	0.00101577	yrbG; cation:H+ antiporter
K02227	Pelagibacterales	Rhodobacterales	0	8	25	8	0	0.000134696	0.00101577	cbiB, cobD; adenosylcobinamide-phosphate synthase [EC:6.3.1.10]
K06969	Pelagibacterales	Rhodobacterales	0	8	25	8	0	0.000134696	0.00101577	rlmI; 23S rRNA (cytosine1962-C5)-methyltransferase [EC:2.1.1.191]
K18990	Pelagibacterales	Rhodobacterales	0	8	25	8	0	0.000134696	0.00101577	vexE; membrane fusion protein, multidrug efflux system
K02224	Pelagibacterales	Rhodobacterales	0	8	25	8	0	0.000134696	0.00101577	cobB-cbiA; cobyrinic acid a,c-diamide synthase [EC:6.3.5.9 6.3.5.11]
K02622	Pelagibacterales	Rhodobacterales	0	8	25	8	0	0.000134696	0.00101577	parE; topoisomerase IV subunit B [EC:5.99.1.-]
K02017	Pelagibacterales	Rhodobacterales	0	8	25	8	0	0.000134696	0.00101577	modC; molybdate transport system ATP-binding protein [EC:3.6.3.29]
K03892	Pelagibacterales	Rhodobacterales	0	8	25	8	0	0.000134696	0.00101577	arsR; ArsR family transcriptional regulator, arsenate/arsenite/antimonite-responsive transcriptional repressor
K04085	Pelagibacterales	Rhodobacterales	0	8	25	8	0	0.000134696	0.00101577	tusA, sirA; tRNA 2-thiouridine synthesizing protein A [EC:2.8.1.-]
K07167	Pelagibacterales	Rhodobacterales	0	8	25	8	0	0.000134696	0.00101577	chrR; putative transcriptional regulator
K01556	Pelagibacterales	Rhodobacterales	0	8	25	8	0	0.000134696	0.00101577	KYNU, kynU; kynureninase [EC:3.7.1.3]
K15724	Pelagibacterales	Rhodobacterales	0	8	25	8	0	0.000134696	0.00101577	erpA; iron-sulfur cluster insertion protein
K14446	Pelagibacterales	Rhodobacterales	0	8	25	8	0	0.000134696	0.00101577	ccr; crotonyl-CoA carboxylase/reductase [EC:1.3.1.85]
K09928	Pelagibacterales	Rhodobacterales	0	8	25	8	0	0.000134696	0.00101577	K09928; uncharacterized protein
K06958	Pelagibacterales	Rhodobacterales	0	8	25	8	0	0.000134696	0.00101577	rapZ; RNase adapter protein RapZ
K02303	Pelagibacterales	Rhodobacterales	0	8	25	8	0	0.000134696	0.00101577	cobA; uroporphyrin-III C-methyltransferase [EC:2.1.1.107]
K03153	Pelagibacterales	Rhodobacterales	0	8	25	8	0	0.000134696	0.00101577	thiO; glycine oxidase [EC:1.4.3.19]
K07240	Pelagibacterales	Rhodobacterales	0	8	25	8	0	0.000134696	0.00101577	chrA; chromate transporter
K16844	Pelagibacterales	Rhodobacterales	0	8	25	8	0	0.000134696	0.00101577	comC; (2R)-3-sulfolactate dehydrogenase (NADP+) [EC:1.1.1.338]
K03579	Pelagibacterales	Rhodobacterales	0	8	25	8	0	0.000134696	0.00101577	hrpB; ATP-dependent helicase HrpB [EC:3.6.4.13]
K01912	Pelagibacterales	Rhodobacterales	0	8	25	8	0	0.000134696	0.00101577	paaK; phenylacetate-CoA ligase [EC:6.2.1.30]
K02193	Pelagibacterales	Rhodobacterales	0	8	25	8	0	0.000134696	0.00101577	ccmA; heme exporter protein A [EC:3.6.3.41]
K14162	Pelagibacterales	Rhodobacterales	0	8	25	8	0	0.000134696	0.00101577	dnaE2; error-prone DNA polymerase [EC:2.7.7.7]
K03394	Pelagibacterales	Rhodobacterales	0	8	25	8	0	0.000134696	0.00101577	cobI-cbiL; precorrin-2/cobalt-factor-2 C20-methyltransferase [EC:2.1.1.130 2.1.1.151]
K03741	Pelagibacterales	Rhodobacterales	0	8	25	8	0	0.000134696	0.00101577	ARSC2, arsC; arsenate reductase [EC:1.20.4.1]
K00595	Pelagibacterales	Rhodobacterales	0	8	25	8	0	0.000134696	0.00101577	cobL; precorrin-6Y C5,15-methyltransferase (decarboxylating) [EC:2.1.1.132]
K07313	Pelagibacterales	Rhodobacterales	0	8	25	8	0	0.000134696	0.00101577	pphA; serine/threonine protein phosphatase 1 [EC:3.1.3.16]
K02067	Pelagibacterales	Rhodobacterales	0	8	25	8	0	0.000134696	0.00101577	mlaD, linM; phospholipid/cholesterol/gamma-HCH transport system substrate-binding protein
K01430	Pelagibacterales	Rhodobacterales	0	8	24	9	0	0.000254426	0.00170326	ureA; urease subunit gamma [EC:3.5.1.5]
K07006	Pelagibacterales	Rhodobacterales	0	8	24	9	0	0.000254426	0.00170326	K07006; uncharacterized protein
K03458	Pelagibacterales	Rhodobacterales	0	8	24	9	0	0.000254426	0.00170326	TC.NCS2; nucleobase:cation symporter-2, NCS2 family
K03769	Pelagibacterales	Rhodobacterales	0	8	24	9	0	0.000254426	0.00170326	ppiC; peptidyl-prolyl cis-trans isomerase C [EC:5.2.1.8]
K07774	Pelagibacterales	Rhodobacterales	0	8	24	9	0	0.000254426	0.00170326	tctD; two-component system, OmpR family, response regulator TctD
K13821	Pelagibacterales	Rhodobacterales	0	8	24	9	0	0.000254426	0.00170326	putA; RHH-type transcriptional regulator, proline utilization regulon repressor / proline dehydrogenase / delta 1-pyrroline-5-carboxylate dehydrogenase [EC:1.5.5.2 1.2.1.88]
K07588	Pelagibacterales	Rhodobacterales	0	8	24	9	0	0.000254426	0.00170326	argK; LAO/AO transport system kinase [EC:2.7.-.-]
K00248	Pelagibacterales	Rhodobacterales	0	8	24	9	0	0.000254426	0.00170326	ACADS, bcd; butyryl-CoA dehydrogenase [EC:1.3.8.1]
K01476	Pelagibacterales	Rhodobacterales	0	8	24	9	0	0.000254426	0.00170326	E3.5.3.1, rocF, arg; arginase [EC:3.5.3.1]
K01619	Pelagibacterales	Rhodobacterales	0	8	24	9	0	0.000254426	0.00170326	deoC, DERA; deoxyribose-phosphate aldolase [EC:4.1.2.4]
K07140	Pelagibacterales	Rhodobacterales	0	8	24	9	0	0.000254426	0.00170326	K07140; uncharacterized protein
K03919	Pelagibacterales	Rhodobacterales	0	8	24	9	0	0.000254426	0.00170326	alkB; DNA oxidative demethylase [EC:1.14.11.33]
K01266	Pelagibacterales	Rhodobacterales	0	8	24	9	0	0.000254426	0.00170326	dmpA, dap; D-aminopeptidase [EC:3.4.11.19]
K00651	Pelagibacterales	Rhodobacterales	0	8	24	9	0	0.000254426	0.00170326	metA; homoserine O-succinyltransferase/O-acetyltransferase [EC:2.3.1.46 2.3.1.31]
K11075	Pelagibacterales	Rhodobacterales	0	8	24	9	0	0.000254426	0.00170326	potH; putrescine transport system permease protein
K01805	Pelagibacterales	Rhodobacterales	0	8	24	9	0	0.000254426	0.00170326	xylA; xylose isomerase [EC:5.3.1.5]
K01487	Pelagibacterales	Rhodobacterales	0	8	24	9	0	0.000254426	0.00170326	E3.5.4.3, guaD; guanine deaminase [EC:3.5.4.3]
K06042	Pelagibacterales	Rhodobacterales	0	8	24	9	0	0.000254426	0.00170326	cobH-cbiC; precorrin-8X/cobalt-precorrin-8 methylmutase [EC:5.4.99.61 5.4.99.60]
K00375	Pelagibacterales	Rhodobacterales	0	8	24	9	0	0.000254426	0.00170326	K00375; GntR family transcriptional regulator / MocR family aminotransferase
K01426	Pelagibacterales	Rhodobacterales	0	8	24	9	0	0.000254426	0.00170326	E3.5.1.4, amiE; amidase [EC:3.5.1.4]
K03189	Pelagibacterales	Rhodobacterales	0	8	24	9	0	0.000254426	0.00170326	ureG; urease accessory protein
K11751	Pelagibacterales	Rhodobacterales	0	8	24	9	0	0.000254426	0.00170326	ushA; 5'-nucleotidase / UDP-sugar diphosphatase [EC:3.1.3.5 3.6.1.45]
K01958	Pelagibacterales	Rhodobacterales	0	8	24	9	0	0.000254426	0.00170326	PC, pyc; pyruvate carboxylase [EC:6.4.1.1]
K01055	Pelagibacterales	Rhodobacterales	0	8	24	9	0	0.000254426	0.00170326	pcaD; 3-oxoadipate enol-lactonase [EC:3.1.1.24]
K01057	Pelagibacterales	Rhodobacterales	0	8	24	9	0	0.000254426	0.00170326	PGLS, pgl, devB; 6-phosphogluconolactonase [EC:3.1.1.31]
K03784	Pelagibacterales	Rhodobacterales	0	8	24	9	0	0.000254426	0.00170326	deoD; purine-nucleoside phosphorylase [EC:2.4.2.1]
K10543	Pelagibacterales	Rhodobacterales	0	8	24	9	0	0.000254426	0.00170326	xylF; D-xylose transport system substrate-binding protein
K02302	Pelagibacterales	Rhodobacterales	0	8	24	9	0	0.000254426	0.00170326	cysG; uroporphyrin-III C-methyltransferase / precorrin-2 dehydrogenase / sirohydrochlorin ferrochelatase [EC:2.1.1.107 1.3.1.76 4.99.1.4]
K02018	Pelagibacterales	Rhodobacterales	0	8	24	9	0	0.000254426	0.00170326	modB; molybdate transport system permease protein
K02230	Pelagibacterales	Rhodobacterales	0	8	24	9	0	0.000254426	0.00170326	cobN; cobaltochelatase CobN [EC:6.6.1.2]
K01458	Pelagibacterales	Rhodobacterales	0	8	24	9	0	0.000254426	0.00170326	hutG; N-formylglutamate deformylase [EC:3.5.1.68]
K12256	Pelagibacterales	Rhodobacterales	0	8	24	9	0	0.000254426	0.00170326	spuC; putrescine---pyruvate transaminase [EC:2.6.1.113]
K01474	Pelagibacterales	Rhodobacterales	0	8	24	9	0	0.000254426	0.00170326	hyuB; N-methylhydantoinase B [EC:3.5.2.14]
K08151	Pelagibacterales	Rhodobacterales	0	8	23	10	0	0.000457968	0.00280916	tetA; MFS transporter, DHA1 family, tetracycline resistance protein
K01428	Pelagibacterales	Rhodobacterales	0	8	23	10	0	0.000457968	0.00280916	ureC; urease subunit alpha [EC:3.5.1.5]
K01299	Pelagibacterales	Rhodobacterales	0	8	23	10	0	0.000457968	0.00280916	E3.4.17.19; carboxypeptidase Taq [EC:3.4.17.19]
K14451	Pelagibacterales	Rhodobacterales	0	8	23	10	0	0.000457968	0.00280916	mcl2; (3S)-malyl-CoA thioesterase [EC:3.1.2.30]
K17865	Pelagibacterales	Rhodobacterales	0	8	23	10	0	0.000457968	0.00280916	croR; 3-hydroxybutyryl-CoA dehydratase [EC:4.2.1.55]
K10227	Pelagibacterales	Rhodobacterales	0	8	23	10	0	0.000457968	0.00280916	smoE, mtlE; sorbitol/mannitol transport system substrate-binding protein
K00074	Pelagibacterales	Rhodobacterales	0	8	23	10	0	0.000457968	0.00280916	paaH, hbd, fadB, mmgB; 3-hydroxybutyryl-CoA dehydrogenase [EC:1.1.1.157]
K01782	Pelagibacterales	Rhodobacterales	0	8	23	10	0	0.000457968	0.00280916	fadJ; 3-hydroxyacyl-CoA dehydrogenase / enoyl-CoA hydratase / 3-hydroxybutyryl-CoA epimerase [EC:1.1.1.35 4.2.1.17 5.1.2.3]
K10228	Pelagibacterales	Rhodobacterales	0	8	23	10	0	0.000457968	0.00280916	smoF, mtlF; sorbitol/mannitol transport system permease protein
K03187	Pelagibacterales	Rhodobacterales	0	8	23	10	0	0.000457968	0.00280916	ureE; urease accessory protein
K00949	Pelagibacterales	Rhodobacterales	0	8	23	10	0	0.000457968	0.00280916	thiN, TPK1, THI80; thiamine pyrophosphokinase [EC:2.7.6.2]
K09005	Pelagibacterales	Rhodobacterales	0	8	23	10	0	0.000457968	0.00280916	K09005; uncharacterized protein
K13039	Pelagibacterales	Rhodobacterales	0	8	23	10	0	0.000457968	0.00280916	comE; sulfopyruvate decarboxylase subunit beta [EC:4.1.1.79]
K07043	Pelagibacterales	Rhodobacterales	0	8	23	10	0	0.000457968	0.00280916	K07043; uncharacterized protein
K05973	Pelagibacterales	Rhodobacterales	0	8	23	10	0	0.000457968	0.00280916	phaZ; poly(3-hydroxybutyrate) depolymerase [EC:3.1.1.75]
K03851	Pelagibacterales	Rhodobacterales	0	8	23	10	0	0.000457968	0.00280916	tpa; taurine-pyruvate aminotransferase [EC:2.6.1.77]
K17225	Pelagibacterales	Rhodobacterales	0	8	23	10	0	0.000457968	0.00280916	soxC; sulfane dehydrogenase subunit SoxC
K18661	Pelagibacterales	Rhodobacterales	0	8	23	10	0	0.000457968	0.00280916	matB; malonyl-CoA/methylmalonyl-CoA synthetase [EC:6.2.1.-]
K09989	Pelagibacterales	Rhodobacterales	0	8	23	10	0	0.000457968	0.00280916	K09989; uncharacterized protein
K16898	Pelagibacterales	Rhodobacterales	0	8	23	10	0	0.000457968	0.00280916	addA; ATP-dependent helicase/nuclease subunit A [EC:3.1.-.- 3.6.4.12]
K14447	Pelagibacterales	Rhodobacterales	0	8	23	10	0	0.000457968	0.00280916	ecm; ethylmalonyl-CoA mutase [EC:5.4.99.63]
K15783	Pelagibacterales	Rhodobacterales	0	8	23	10	0	0.000457968	0.00280916	doeA; ectoine hydrolase [EC:3.5.4.44]
K10544	Pelagibacterales	Rhodobacterales	0	8	23	10	0	0.000457968	0.00280916	xylH; D-xylose transport system permease protein
K02339	Pelagibacterales	Rhodobacterales	0	8	23	10	0	0.000457968	0.00280916	holC; DNA polymerase III subunit chi [EC:2.7.7.7]
K09796	Pelagibacterales	Rhodobacterales	0	8	22	11	0	0.000791035	0.00437115	pccA; periplasmic copper chaperone A
K10229	Pelagibacterales	Rhodobacterales	0	8	22	11	0	0.000791035	0.00437115	smoG, mtlG; sorbitol/mannitol transport system permease protein
K01429	Pelagibacterales	Rhodobacterales	0	8	22	11	0	0.000791035	0.00437115	ureB; urease subunit beta [EC:3.5.1.5]
K01721	Pelagibacterales	Rhodobacterales	0	8	22	11	0	0.000791035	0.00437115	nthA; nitrile hydratase subunit alpha [EC:4.2.1.84]
K02557	Pelagibacterales	Rhodobacterales	0	8	22	11	0	0.000791035	0.00437115	motB; chemotaxis protein MotB
K06953	Pelagibacterales	Rhodobacterales	0	8	22	11	0	0.000791035	0.00437115	K06953; uncharacterized protein
K08714	Pelagibacterales	Rhodobacterales	0	8	22	11	0	0.000791035	0.00437115	VGSC; voltage-gated sodium channel
K01776	Pelagibacterales	Rhodobacterales	0	8	22	11	0	0.000791035	0.00437115	murI; glutamate racemase [EC:5.1.1.3]
K09931	Pelagibacterales	Rhodobacterales	0	8	22	11	0	0.000791035	0.00437115	K09931; uncharacterized protein
K02020	Pelagibacterales	Rhodobacterales	0	8	22	11	0	0.000791035	0.00437115	modA; molybdate transport system substrate-binding protein
K04090	Pelagibacterales	Rhodobacterales	0	8	22	11	0	0.000791035	0.00437115	E1.2.7.8; indolepyruvate ferredoxin oxidoreductase [EC:1.2.7.8]
K03292	Pelagibacterales	Rhodobacterales	0	8	22	11	0	0.000791035	0.00437115	TC.GPH; glycoside/pentoside/hexuronide:cation symporter, GPH family
K00854	Pelagibacterales	Rhodobacterales	0	8	22	11	0	0.000791035	0.00437115	xylB, XYLB; xylulokinase [EC:2.7.1.17]
K01969	Pelagibacterales	Rhodobacterales	0	8	22	11	0	0.000791035	0.00437115	E6.4.1.4B; 3-methylcrotonyl-CoA carboxylase beta subunit [EC:6.4.1.4]
K11688	Pelagibacterales	Rhodobacterales	0	8	22	11	0	0.000791035	0.00437115	dctP; C4-dicarboxylate-binding protein DctP
K01452	Pelagibacterales	Rhodobacterales	0	8	22	11	0	0.000791035	0.00437115	E3.5.1.41; chitin deacetylase [EC:3.5.1.41]
K09812	Pelagibacterales	Rhodobacterales	0	8	22	11	0	0.000791035	0.00437115	ftsE; cell division transport system ATP-binding protein
K03821	Pelagibacterales	Rhodobacterales	0	8	22	11	0	0.000791035	0.00437115	phbC, phaC; polyhydroxyalkanoate synthase subunit PhaC [EC:2.3.1.-]
K13766	Pelagibacterales	Rhodobacterales	0	8	22	11	0	0.000791035	0.00437115	liuC; methylglutaconyl-CoA hydratase [EC:4.2.1.18]
K19591	Pelagibacterales	Rhodobacterales	0	8	22	11	0	0.000791035	0.00437115	cueR; MerR family transcriptional regulator, copper efflux regulator
K13893	Pelagibacterales	Rhodobacterales	0	8	22	11	0	0.000791035	0.00437115	yejA; microcin C transport system substrate-binding protein
K01929	Pelagibacterales	Rhodobacterales	0	8	22	11	0	0.000791035	0.00437115	murF; UDP-N-acetylmuramoyl-tripeptide--D-alanyl-D-alanine ligase [EC:6.3.2.10]
K11071	Pelagibacterales	Rhodobacterales	0	8	22	11	0	0.000791035	0.00437115	potB; spermidine/putrescine transport system permease protein
K01434	Pelagibacterales	Rhodobacterales	0	8	22	11	0	0.000791035	0.00437115	E3.5.1.11; penicillin amidase [EC:3.5.1.11]
K07708	Pelagibacterales	Rhodobacterales	0	8	22	11	0	0.000791035	0.00437115	glnL, ntrB; two-component system, NtrC family, nitrogen regulation sensor histidine kinase GlnL [EC:2.7.13.3]
K04762	Pelagibacterales	Rhodobacterales	0	8	22	11	0	0.000791035	0.00437115	hslR; ribosome-associated heat shock protein Hsp15
K11074	Pelagibacterales	Rhodobacterales	0	8	22	11	0	0.000791035	0.00437115	potI; putrescine transport system permease protein
K11072	Pelagibacterales	Rhodobacterales	0	8	22	11	0	0.000791035	0.00437115	potA; spermidine/putrescine transport system ATP-binding protein [EC:3.6.3.31]
K03745	Pelagibacterales	Rhodobacterales	0	8	22	11	0	0.000791035	0.00437115	slyX; SlyX protein
K02444	Pelagibacterales	Rhodobacterales	0	8	22	11	0	0.000791035	0.00437115	glpR; DeoR family transcriptional regulator, glycerol-3-phosphate regulon repressor
K06857	Pelagibacterales	Rhodobacterales	0	8	22	11	0	0.000791035	0.00437115	tupC, vupC; tungstate transport system ATP-binding protein [EC:3.6.3.55]
K01640	Pelagibacterales	Rhodobacterales	0	8	22	11	0	0.000791035	0.00437115	E4.1.3.4, HMGCL, hmgL; hydroxymethylglutaryl-CoA lyase [EC:4.1.3.4]
K17226	Pelagibacterales	Rhodobacterales	0	8	21	12	0	0.00131839	0.00688464	soxY; sulfur-oxidizing protein SoxY
K18335	Pelagibacterales	Rhodobacterales	0	8	21	12	0	0.00131839	0.00688464	K18335; 2-keto-3-deoxy-L-fuconate dehydrogenase [EC:1.1.1.-]
K08304	Pelagibacterales	Rhodobacterales	0	8	21	12	0	0.00131839	0.00688464	mltA; membrane-bound lytic murein transglycosylase A [EC:4.2.2.-]
K11069	Pelagibacterales	Rhodobacterales	0	8	21	12	0	0.00131839	0.00688464	potD; spermidine/putrescine transport system substrate-binding protein
K06034	Pelagibacterales	Rhodobacterales	0	8	21	12	0	0.00131839	0.00688464	comD; sulfopyruvate decarboxylase subunit alpha [EC:4.1.1.79]
K11689	Pelagibacterales	Rhodobacterales	0	8	21	12	0	0.00131839	0.00688464	dctQ; C4-dicarboxylate transporter, DctQ subunit
K11076	Pelagibacterales	Rhodobacterales	0	8	21	12	0	0.00131839	0.00688464	potG; putrescine transport system ATP-binding protein
K11073	Pelagibacterales	Rhodobacterales	0	8	21	12	0	0.00131839	0.00688464	potF; putrescine transport system substrate-binding protein
K01451	Pelagibacterales	Rhodobacterales	0	8	21	12	0	0.00131839	0.00688464	hipO; hippurate hydrolase [EC:3.5.1.32]
K06978	Pelagibacterales	Rhodobacterales	0	8	21	12	0	0.00131839	0.00688464	K06978; uncharacterized protein
K13584	Pelagibacterales	Rhodobacterales	0	8	21	12	0	0.00131839	0.00688464	ctrA; two-component system, cell cycle response regulator CtrA
K00046	Pelagibacterales	Rhodobacterales	0	8	21	12	0	0.00131839	0.00688464	idnO; gluconate 5-dehydrogenase [EC:1.1.1.69]
K00564	Pelagibacterales	Rhodobacterales	0	8	21	12	0	0.00131839	0.00688464	rsmC; 16S rRNA (guanine1207-N2)-methyltransferase [EC:2.1.1.172]
K17224	Pelagibacterales	Rhodobacterales	0	8	21	12	0	0.00131839	0.00688464	soxB; S-sulfosulfanyl-L-cysteine sulfohydrolase [EC:3.1.6.20]
K17285	Pelagibacterales	Rhodobacterales	0	8	21	12	0	0.00131839	0.00688464	SELENBP1; selenium-binding protein 1
K03190	Pelagibacterales	Rhodobacterales	0	8	21	12	0	0.00131839	0.00688464	ureD, ureH; urease accessory protein
K11070	Pelagibacterales	Rhodobacterales	0	8	21	12	0	0.00131839	0.00688464	potC; spermidine/putrescine transport system permease protein
K03710	Pelagibacterales	Rhodobacterales	0	8	21	12	0	0.00131839	0.00688464	K03710; GntR family transcriptional regulator
K20807	Pelagibacterales	Rhodobacterales	0	8	21	12	0	0.00131839	0.00688464	nthB; nitrile hydratase subunit beta [EC:4.2.1.84]
K01968	Pelagibacterales	Rhodobacterales	0	8	21	12	0	0.00131839	0.00688464	E6.4.1.4A; 3-methylcrotonyl-CoA carboxylase alpha subunit [EC:6.4.1.4]
K09811	Pelagibacterales	Rhodobacterales	0	8	20	13	0	0.0034481	0.016681	ftsX; cell division transport system permease protein
K00219	Pelagibacterales	Rhodobacterales	0	8	20	13	0	0.0034481	0.016681	fadH; 2,4-dienoyl-CoA reductase (NADPH2) [EC:1.3.1.34]
K03282	Pelagibacterales	Rhodobacterales	0	8	20	13	0	0.0034481	0.016681	mscL; large conductance mechanosensitive channel
K03286	Pelagibacterales	Rhodobacterales	0	8	20	13	0	0.0034481	0.016681	TC.OOP; OmpA-OmpF porin, OOP family
K10191	Pelagibacterales	Rhodobacterales	0	8	20	13	0	0.0034481	0.016681	lacK; lactose/L-arabinose transport system ATP-binding protein
K00043	Pelagibacterales	Rhodobacterales	0	8	20	13	0	0.0034481	0.016681	gbd; 4-hydroxybutyrate dehydrogenase [EC:1.1.1.61]
K17223	Pelagibacterales	Rhodobacterales	0	8	20	13	0	0.0034481	0.016681	soxX; L-cysteine S-thiosulfotransferase [EC:2.8.5.2]
K17227	Pelagibacterales	Rhodobacterales	0	8	20	13	0	0.0034481	0.016681	soxZ; sulfur-oxidizing protein SoxZ
K17222	Pelagibacterales	Rhodobacterales	0	8	20	13	0	0.0034481	0.016681	soxA; L-cysteine S-thiosulfotransferase [EC:2.8.5.2]
K08683	Pelagibacterales	Rhodobacterales	0	8	20	13	0	0.0034481	0.016681	HSD17B10; 3-hydroxyacyl-CoA dehydrogenase / 3-hydroxy-2-methylbutyryl-CoA dehydrogenase [EC:1.1.1.35 1.1.1.178]
K00496	Pelagibacterales	Rhodobacterales	0	8	20	13	0	0.0034481	0.016681	alkB1_2, alkM; alkane 1-monooxygenase [EC:1.14.15.3]
K04096	Pelagibacterales	Rhodobacterales	0	8	20	13	0	0.0034481	0.016681	smf; DNA processing protein
K09472	Pelagibacterales	Rhodobacterales	0	8	20	13	0	0.0034481	0.016681	puuC, aldH; 4-(gamma-glutamylamino)butanal dehydrogenase [EC:1.2.1.99]
K03630	Pelagibacterales	Rhodobacterales	0	8	20	13	0	0.0034481	0.016681	radC; DNA repair protein RadC
K01485	Pelagibacterales	Rhodobacterales	0	8	20	13	0	0.0034481	0.016681	codA; cytosine/creatinine deaminase [EC:3.5.4.1 3.5.4.21]
K00493	Pelagibacterales	Rhodobacterales	0	8	20	13	0	0.0034481	0.016681	E1.14.14.1; unspecific monooxygenase [EC:1.14.14.1]
K02483	Pelagibacterales	Rhodobacterales	0	8	20	13	0	0.0034481	0.016681	K02483; two-component system, OmpR family, response regulator
K14449	Pelagibacterales	Rhodobacterales	0	8	20	13	0	0.0034481	0.016681	mch, mcd; 2-methylfumaryl-CoA hydratase [EC:4.2.1.148]
K00537	Pelagibacterales	Rhodobacterales	0	8	20	13	0	0.0034481	0.016681	ARSC1, arsC; arsenate reductase [EC:1.20.4.1]
K03789	Pelagibacterales	Rhodobacterales	0	8	19	14	0	0.00413772	0.0190469	rimI; [ribosomal protein S18]-alanine N-acetyltransferase [EC:2.3.1.266]
K00453	Pelagibacterales	Rhodobacterales	0	8	19	14	0	0.00413772	0.0190469	TDO2, kynA; tryptophan 2,3-dioxygenase [EC:1.13.11.11]
K05895	Pelagibacterales	Rhodobacterales	0	8	19	14	0	0.00413772	0.0190469	cobK-cbiJ; precorrin-6A/cobalt-precorrin-6A reductase [EC:1.3.1.54 1.3.1.106]
K12255	Pelagibacterales	Rhodobacterales	0	8	19	14	0	0.00413772	0.0190469	gbuA; guanidinobutyrase [EC:3.5.3.7]
K00390	Pelagibacterales	Rhodobacterales	0	8	19	14	0	0.00413772	0.0190469	cysH; phosphoadenosine phosphosulfate reductase [EC:1.8.4.8 1.8.4.10]
K07119	Pelagibacterales	Rhodobacterales	0	8	19	14	0	0.00413772	0.0190469	K07119; uncharacterized protein
K07460	Pelagibacterales	Rhodobacterales	0	8	19	14	0	0.00413772	0.0190469	yraN; putative endonuclease
K09780	Pelagibacterales	Rhodobacterales	0	8	19	14	0	0.00413772	0.0190469	K09780; uncharacterized protein
K01048	Pelagibacterales	Rhodobacterales	0	8	19	14	0	0.00413772	0.0190469	pldB; lysophospholipase [EC:3.1.1.5]
K02225	Pelagibacterales	Rhodobacterales	0	8	19	14	0	0.00413772	0.0190469	cobC1, cobC; cobalamin biosynthetic protein CobC
K01624	Pelagibacterales	Rhodobacterales	0	8	19	14	0	0.00413772	0.0190469	FBA, fbaA; fructose-bisphosphate aldolase, class II [EC:4.1.2.13]
K02610	Pelagibacterales	Rhodobacterales	0	8	19	14	0	0.00413772	0.0190469	paaB; ring-1,2-phenylacetyl-CoA epoxidase subunit PaaB
K06985	Pelagibacterales	Rhodobacterales	0	8	19	14	0	0.00413772	0.0190469	K06985; aspartyl protease family protein
K03338	Pelagibacterales	Rhodobacterales	0	8	19	14	0	0.00413772	0.0190469	iolC; 5-dehydro-2-deoxygluconokinase [EC:2.7.1.92]
K00631	Pelagibacterales	Rhodobacterales	0	8	19	14	0	0.00413772	0.0190469	plsB; glycerol-3-phosphate O-acyltransferase [EC:2.3.1.15]
K03188	Pelagibacterales	Rhodobacterales	0	8	19	14	0	0.00413772	0.0190469	ureF; urease accessory protein
K03724	Pelagibacterales	Rhodobacterales	0	8	19	14	0	0.00413772	0.0190469	lhr; ATP-dependent helicase Lhr and Lhr-like helicase [EC:3.6.4.-]
K02611	Pelagibacterales	Rhodobacterales	0	8	19	14	0	0.00413772	0.0190469	paaC; ring-1,2-phenylacetyl-CoA epoxidase subunit PaaC [EC:1.14.13.149]
K17686	Pelagibacterales	Rhodobacterales	0	8	19	14	0	0.00413772	0.0190469	copA, ATP7; Cu+-exporting ATPase [EC:3.6.3.54]
K02609	Pelagibacterales	Rhodobacterales	0	8	19	14	0	0.00413772	0.0190469	paaA; ring-1,2-phenylacetyl-CoA epoxidase subunit PaaA [EC:1.14.13.149]
K10554	Pelagibacterales	Rhodobacterales	0	8	19	14	0	0.00413772	0.0190469	frcA; fructose transport system ATP-binding protein
K07161	Pelagibacterales	Rhodobacterales	0	8	19	14	0	0.00413772	0.0190469	K07161; uncharacterized protein
K02167	Pelagibacterales	Rhodobacterales	0	8	19	14	0	0.00413772	0.0190469	betI; TetR/AcrR family transcriptional regulator, transcriptional repressor of bet genes
K06949	Pelagibacterales	Rhodobacterales	0	8	19	14	0	0.00413772	0.0190469	rsgA, engC; ribosome biogenesis GTPase / thiamine phosphate phosphatase [EC:3.6.1.- 3.1.3.100]
K00481	Pelagibacterales	Rhodobacterales	0	8	19	14	0	0.00413772	0.0190469	pobA; p-hydroxybenzoate 3-monooxygenase [EC:1.14.13.2]
K10111	Pelagibacterales	Rhodobacterales	0	8	19	14	0	0.00413772	0.0190469	malK, mtlK, thuK; multiple sugar transport system ATP-binding protein [EC:3.6.3.-]
K02612	Pelagibacterales	Rhodobacterales	0	8	19	14	0	0.00413772	0.0190469	paaD; ring-1,2-phenylacetyl-CoA epoxidase subunit PaaD
K06148	Pelagibacterales	Rhodobacterales	0	8	18	15	0	0.00558955	0.0243321	ABCC-BAC; ATP-binding cassette, subfamily C, bacterial
K00446	Pelagibacterales	Rhodobacterales	0	8	18	15	0	0.00558955	0.0243321	dmpB, xylE; catechol 2,3-dioxygenase [EC:1.13.11.2]
K09927	Pelagibacterales	Rhodobacterales	0	8	18	15	0	0.00558955	0.0243321	K09927; uncharacterized protein
K07734	Pelagibacterales	Rhodobacterales	0	8	18	15	0	0.00558955	0.0243321	paiB; transcriptional regulator
K12308	Pelagibacterales	Rhodobacterales	0	8	18	15	0	0.00558955	0.0243321	bgaB, lacA; beta-galactosidase [EC:3.2.1.23]
K11959	Pelagibacterales	Rhodobacterales	0	8	18	15	0	0.00558955	0.0243321	urtA; urea transport system substrate-binding protein
K04091	Pelagibacterales	Rhodobacterales	0	8	18	15	0	0.00558955	0.0243321	ssuD; alkanesulfonate monooxygenase [EC:1.14.14.5]
K08319	Pelagibacterales	Rhodobacterales	0	8	18	15	0	0.00558955	0.0243321	ltnD; L-threonate 2-dehydrogenase [EC:1.1.1.411]
K00459	Pelagibacterales	Rhodobacterales	0	8	18	15	0	0.00558955	0.0243321	ncd2, npd; nitronate monooxygenase [EC:1.13.12.16]
K00151	Pelagibacterales	Rhodobacterales	0	8	18	15	0	0.00558955	0.0243321	hpaE, hpcC; 5-carboxymethyl-2-hydroxymuconic-semialdehyde dehydrogenase [EC:1.2.1.60]
K00050	Pelagibacterales	Rhodobacterales	0	8	18	15	0	0.00558955	0.0243321	ttuD; hydroxypyruvate reductase [EC:1.1.1.81]
K02613	Pelagibacterales	Rhodobacterales	0	8	18	15	0	0.00558955	0.0243321	paaE; ring-1,2-phenylacetyl-CoA epoxidase subunit PaaE
K09936	Pelagibacterales	Rhodobacterales	0	8	18	15	0	0.00558955	0.0243321	TC.BAT2; bacterial/archaeal transporter family-2 protein
K15785	Pelagibacterales	Rhodobacterales	0	8	18	15	0	0.00558955	0.0243321	doeD; L-2,4-diaminobutyrate transaminase [EC:2.6.1.76]
K01826	Pelagibacterales	Rhodobacterales	0	8	18	15	0	0.00558955	0.0243321	hpaF, hpcD; 5-carboxymethyl-2-hydroxymuconate isomerase [EC:5.3.3.10]

## Sheet: Fisher_Pseudo
annotation	group_1	group_2	group_1_true	group_1_false	group_2_true	group_2_false	score	pvalue	corrected_pvalue	description
K01735	Rhodobacterales	Pseudomonadales	29	4	58	0	0	0.0153105	0.04201	aroB; 3-dehydroquinate synthase [EC:4.2.3.4]
K00989	Rhodobacterales	Pseudomonadales	29	4	58	0	0	0.0153105	0.04201	rph; ribonuclease PH [EC:2.7.7.56]
K03106	Rhodobacterales	Pseudomonadales	29	4	58	0	0	0.0153105	0.04201	SRP54, ffh; signal recognition particle subunit SRP54 [EC:3.6.5.4]
K02835	Rhodobacterales	Pseudomonadales	28	5	58	0	0	0.00510351	0.0158251	prfA, MTRF1, MRF1; peptide chain release factor 1
K00013	Rhodobacterales	Pseudomonadales	23	10	58	0	0	1.44021e-05	6.96351e-05	hisD; histidinol dehydrogenase [EC:1.1.1.23]
K03517	Rhodobacterales	Pseudomonadales	4	29	58	0	0	8.42158e-20	8.53994e-18	nadA; quinolinate synthase [EC:2.5.1.72]
K01523	Rhodobacterales	Pseudomonadales	27	6	57	1	0.0789474	0.00846443	0.0249087	hisE; phosphoribosyl-ATP pyrophosphohydrolase [EC:3.6.1.31]
K00891	Rhodobacterales	Pseudomonadales	27	6	57	1	0.0789474	0.00846443	0.0249087	E2.7.1.71, aroK, aroL; shikimate kinase [EC:2.7.1.71]
K15724	Rhodobacterales	Pseudomonadales	25	8	57	1	0.0548246	0.00107666	0.00382484	erpA; iron-sulfur cluster insertion protein
K03683	Rhodobacterales	Pseudomonadales	0	33	57	1	0	5.13286e-24	4.81462e-21	rnt; ribonuclease T [EC:3.1.13.-]
K00147	Rhodobacterales	Pseudomonadales	26	7	56	2	0.132653	0.0100866	0.0294055	proA; glutamate-5-semialdehyde dehydrogenase [EC:1.2.1.41]
K02372	Rhodobacterales	Pseudomonadales	25	8	56	2	0.111607	0.00393346	0.0125603	fabZ; 3-hydroxyacyl-[acyl-carrier-protein] dehydratase [EC:4.2.1.59]
K00790	Rhodobacterales	Pseudomonadales	24	9	56	2	0.0952381	0.00146462	0.00510236	murA; UDP-N-acetylglucosamine 1-carboxyvinyltransferase [EC:2.5.1.7]
K03801	Rhodobacterales	Pseudomonadales	24	9	56	2	0.0952381	0.00146462	0.00510236	lipB; lipoyl(octanoyl) transferase [EC:2.3.1.181]
K09812	Rhodobacterales	Pseudomonadales	22	11	56	2	0.0714286	0.000177892	0.00071538	ftsE; cell division transport system ATP-binding protein
K04762	Rhodobacterales	Pseudomonadales	22	11	56	2	0.0714286	0.000177892	0.00071538	hslR; ribosome-associated heat shock protein Hsp15
K01845	Rhodobacterales	Pseudomonadales	8	25	56	2	0.0114286	2.37082e-13	4.06179e-12	hemL; glutamate-1-semialdehyde 2,1-aminomutase [EC:5.4.3.8]
K09022	Rhodobacterales	Pseudomonadales	6	27	56	2	0.00793651	3.79633e-15	9.433e-14	ridA, tdcF, RIDA; 2-iminobutanoate/2-iminopropanoate deaminase [EC:3.5.99.10]
K00560	Rhodobacterales	Pseudomonadales	6	27	56	2	0.00793651	3.79633e-15	9.433e-14	thyA, TYMS; thymidylate synthase [EC:2.1.1.45]
K04079	Rhodobacterales	Pseudomonadales	2	31	56	2	0.00230415	1.3205e-19	1.27039e-17	HSP90A, htpG; molecular chaperone HtpG
K02622	Rhodobacterales	Pseudomonadales	25	8	55	3	0.170455	0.0153283	0.04201	parE; topoisomerase IV subunit B [EC:5.99.1.-]
K14652	Rhodobacterales	Pseudomonadales	25	8	55	3	0.170455	0.0153283	0.04201	ribBA; 3,4-dihydroxy 2-butanone 4-phosphate synthase / GTP cyclohydrolase II [EC:4.1.99.12 3.5.4.25]
K01262	Rhodobacterales	Pseudomonadales	22	11	55	3	0.109091	0.000617145	0.0022679	pepP; Xaa-Pro aminopeptidase [EC:3.4.11.9]
K03216	Rhodobacterales	Pseudomonadales	15	18	55	3	0.0454545	1.51141e-07	9.9663e-07	trmL, cspR; tRNA (cytidine/uridine-2'-O-)-methyltransferase [EC:2.1.1.207]
K01139	Rhodobacterales	Pseudomonadales	12	21	55	3	0.0311688	1.88686e-09	1.64586e-08	spoT; GTP diphosphokinase / guanosine-3',5'-bis(diphosphate) 3'-diphosphatase [EC:2.7.6.5 3.1.7.2]
K00278	Rhodobacterales	Pseudomonadales	4	29	55	3	0.00752351	3.43238e-16	1.1102e-14	nadB; L-aspartate oxidase [EC:1.4.3.16]
K03768	Rhodobacterales	Pseudomonadales	1	32	55	3	0.00170455	5.5422e-20	7.42655e-18	PPIB, ppiB; peptidyl-prolyl cis-trans isomerase B (cyclophilin B) [EC:5.2.1.8]
K03599	Rhodobacterales	Pseudomonadales	0	33	55	3	0	1.0779e-21	2.24682e-19	sspA, mglA; stringent starvation protein A
K04752	Rhodobacterales	Pseudomonadales	0	33	55	3	0	1.0779e-21	2.24682e-19	glnK; nitrogen regulatory protein P-II 2
K03596	Rhodobacterales	Pseudomonadales	24	9	54	4	0.197531	0.0118478	0.0341803	lepA; GTP-binding protein LepA
K02959	Rhodobacterales	Pseudomonadales	21	12	54	4	0.12963	0.00095829	0.00343082	RP-S16, MRPS16, rpsP; small subunit ribosomal protein S16
K01624	Rhodobacterales	Pseudomonadales	19	14	54	4	0.100529	8.07345e-05	0.000343832	FBA, fbaA; fructose-bisphosphate aldolase, class II [EC:4.1.2.13]
K03559	Rhodobacterales	Pseudomonadales	9	24	54	4	0.0277778	7.51049e-11	7.96027e-10	exbD; biopolymer transport protein ExbD
K03648	Rhodobacterales	Pseudomonadales	6	27	54	4	0.0164609	2.41552e-13	4.08244e-12	UNG, UDG; uracil-DNA glycosylase [EC:3.2.2.27]
K14170	Rhodobacterales	Pseudomonadales	0	33	54	4	0	9.97057e-21	1.38554e-18	pheA; chorismate mutase / prephenate dehydratase [EC:5.4.99.5 4.2.1.51]
K06134	Rhodobacterales	Pseudomonadales	0	33	54	4	0	9.97057e-21	1.38554e-18	COQ7; 3-demethoxyubiquinol 3-hydroxylase [EC:1.14.99.60]
K00791	Rhodobacterales	Pseudomonadales	22	11	53	5	0.188679	0.00436303	0.0137333	miaA, TRIT1; tRNA dimethylallyltransferase [EC:2.5.1.75]
K03386	Rhodobacterales	Pseudomonadales	21	12	53	5	0.165094	0.00182194	0.00613636	PRDX2_4, ahpC; peroxiredoxin (alkyl hydroperoxide reductase subunit C) [EC:1.11.1.15]
K03561	Rhodobacterales	Pseudomonadales	9	24	53	5	0.0353774	3.76096e-10	3.58151e-09	exbB; biopolymer transport protein ExbB
K02454	Rhodobacterales	Pseudomonadales	2	31	53	5	0.00608643	8.50061e-17	3.50487e-15	gspE; general secretion pathway protein E
K13288	Rhodobacterales	Pseudomonadales	0	33	53	5	0	7.57763e-20	8.53994e-18	orn, REX2, REXO2; oligoribonuclease [EC:3.1.-.-]
K00606	Rhodobacterales	Pseudomonadales	17	16	52	6	0.122596	8.3454e-05	0.000353408	panB; 3-methyl-2-oxobutanoate hydroxymethyltransferase [EC:2.1.2.11]
K01613	Rhodobacterales	Pseudomonadales	16	17	52	6	0.108597	2.89954e-05	0.000132349	psd, PISD; phosphatidylserine decarboxylase [EC:4.1.1.65]
K07560	Rhodobacterales	Pseudomonadales	14	19	52	6	0.0850202	3.33343e-06	1.76653e-05	dtd, DTD; D-aminoacyl-tRNA deacylase [EC:3.1.1.96]
K10026	Rhodobacterales	Pseudomonadales	5	28	52	6	0.0206044	8.6693e-13	1.33857e-11	queE; 7-carboxy-7-deazaguanine synthase [EC:4.3.99.3]
K13634	Rhodobacterales	Pseudomonadales	0	33	52	6	0	4.92546e-19	4.01746e-17	cysB; LysR family transcriptional regulator, cys regulon transcriptional activator
K12339	Rhodobacterales	Pseudomonadales	0	33	52	6	0	4.92546e-19	4.01746e-17	cysM; S-sulfo-L-cysteine synthase (O-acetyl-L-serine-dependent) [EC:2.5.1.144]
K06169	Rhodobacterales	Pseudomonadales	0	33	52	6	0	4.92546e-19	4.01746e-17	miaE; tRNA-(ms[2]io[6]A)-hydroxylase [EC:1.-.-.-]
K01886	Rhodobacterales	Pseudomonadales	0	33	52	6	0	4.92546e-19	4.01746e-17	QARS, glnS; glutaminyl-tRNA synthetase [EC:6.1.1.18]
K00163	Rhodobacterales	Pseudomonadales	7	26	51	7	0.0369532	2.0085e-10	2.00957e-09	aceE; pyruvate dehydrogenase E1 component [EC:1.2.4.1]
K04567	Rhodobacterales	Pseudomonadales	0	33	51	7	0	2.81455e-18	1.67622e-16	KARS, lysS; lysyl-tRNA synthetase, class II [EC:6.1.1.6]
K05501	Rhodobacterales	Pseudomonadales	0	33	51	7	0	2.81455e-18	1.67622e-16	slmA, ttk; TetR/AcrR family transcriptional regulator
K15257	Rhodobacterales	Pseudomonadales	0	33	51	7	0	2.81455e-18	1.67622e-16	cmoB; tRNA (mo5U34)-methyltransferase [EC:2.1.1.-]
K17103	Rhodobacterales	Pseudomonadales	19	14	50	8	0.217143	0.00430443	0.0136404	CHO1, pssA; CDP-diacylglycerol---serine O-phosphatidyltransferase [EC:2.7.8.8]
K15977	Rhodobacterales	Pseudomonadales	17	16	50	8	0.17	0.000491489	0.00186647	K15977; putative oxidoreductase
K01918	Rhodobacterales	Pseudomonadales	11	22	50	8	0.08	4.27704e-07	2.54722e-06	panC; pantoate--beta-alanine ligase [EC:6.3.2.1]
K06920	Rhodobacterales	Pseudomonadales	5	28	50	8	0.0285714	1.63296e-11	1.95747e-10	queC; 7-cyano-7-deazaguanine synthase [EC:6.3.4.20]
K02456	Rhodobacterales	Pseudomonadales	5	28	50	8	0.0285714	1.63296e-11	1.95747e-10	gspG; general secretion pathway protein G
K00351	Rhodobacterales	Pseudomonadales	2	31	50	8	0.0103226	1.24371e-14	2.82813e-13	nqrF; Na+-transporting NADH:ubiquinone oxidoreductase subunit F [EC:7.2.1.1]
K00346	Rhodobacterales	Pseudomonadales	2	31	50	8	0.0103226	1.24371e-14	2.82813e-13	nqrA; Na+-transporting NADH:ubiquinone oxidoreductase subunit A [EC:7.2.1.1]
K00348	Rhodobacterales	Pseudomonadales	2	31	50	8	0.0103226	1.24371e-14	2.82813e-13	nqrC; Na+-transporting NADH:ubiquinone oxidoreductase subunit C [EC:7.2.1.1]
K07574	Rhodobacterales	Pseudomonadales	0	33	50	8	0	1.44246e-17	7.73157e-16	yhbY; RNA-binding protein
K02558	Rhodobacterales	Pseudomonadales	0	33	50	8	0	1.44246e-17	7.73157e-16	mpl; UDP-N-acetylmuramate: L-alanyl-gamma-D-glutamyl-meso-diaminopimelate ligase [EC:6.3.2.45]
K02492	Rhodobacterales	Pseudomonadales	0	33	50	8	0	1.44246e-17	7.73157e-16	hemA; glutamyl-tRNA reductase [EC:1.2.1.70]
K07400	Rhodobacterales	Pseudomonadales	0	33	50	8	0	1.44246e-17	7.73157e-16	nfuA; Fe/S biogenesis protein NfuA
K05808	Rhodobacterales	Pseudomonadales	0	33	50	8	0	1.44246e-17	7.73157e-16	yhbH; putative sigma-54 modulation protein
K09780	Rhodobacterales	Pseudomonadales	19	14	49	9	0.249271	0.00619791	0.0189436	K09780; uncharacterized protein
K01495	Rhodobacterales	Pseudomonadales	5	28	49	9	0.0327988	6.12767e-11	6.72252e-10	GCH1, folE; GTP cyclohydrolase IA [EC:3.5.4.16]
K00767	Rhodobacterales	Pseudomonadales	4	29	49	9	0.0253343	7.38181e-12	9.58358e-11	nadC, QPRT; nicotinate-nucleotide pyrophosphorylase (carboxylating) [EC:2.4.2.19]
K10914	Rhodobacterales	Pseudomonadales	3	30	49	9	0.0183673	7.19461e-13	1.12946e-11	crp; CRP/FNR family transcriptional regulator, cyclic AMP receptor protein
K03092	Rhodobacterales	Pseudomonadales	1	32	49	9	0.0057398	2.65893e-15	7.07539e-14	rpoN; RNA polymerase sigma-54 factor
K00641	Rhodobacterales	Pseudomonadales	1	32	49	9	0.0057398	2.65893e-15	7.07539e-14	metX; homoserine O-acetyltransferase/O-succinyltransferase [EC:2.3.1.31 2.3.1.46]
K15396	Rhodobacterales	Pseudomonadales	0	33	49	9	0	6.73146e-17	2.9368e-15	trmJ; tRNA (cytidine32/uridine32-2'-O)-methyltransferase [EC:2.1.1.200]
K03600	Rhodobacterales	Pseudomonadales	0	33	49	9	0	6.73146e-17	2.9368e-15	sspB; stringent starvation protein B
K03548	Rhodobacterales	Pseudomonadales	0	33	49	9	0	6.73146e-17	2.9368e-15	perM; putative permease
K01267	Rhodobacterales	Pseudomonadales	0	33	49	9	0	6.73146e-17	2.9368e-15	DNPEP; aspartyl aminopeptidase [EC:3.4.11.21]
K16052	Rhodobacterales	Pseudomonadales	0	33	49	9	0	6.73146e-17	2.9368e-15	ynaI, mscMJ; MscS family membrane protein
K02654	Rhodobacterales	Pseudomonadales	0	33	49	9	0	6.73146e-17	2.9368e-15	pilD, pppA; leader peptidase (prepilin peptidase) / N-methyltransferase [EC:3.4.23.43 2.1.1.-]
K19416	Rhodobacterales	Pseudomonadales	0	33	49	9	0	6.73146e-17	2.9368e-15	yccA; modulator of FtsH protease
K09748	Rhodobacterales	Pseudomonadales	33	0	48	10	inf	0.0120524	0.0341803	rimP; ribosome maturation factor RimP
K02435	Rhodobacterales	Pseudomonadales	33	0	48	10	inf	0.0120524	0.0341803	gatC, GATC; aspartyl-tRNA(Asn)/glutamyl-tRNA(Gln) amidotransferase subunit C [EC:6.3.5.6 6.3.5.7]
K01902	Rhodobacterales	Pseudomonadales	33	0	48	10	inf	0.0120524	0.0341803	sucD; succinyl-CoA synthetase alpha subunit [EC:6.2.1.5]
K03101	Rhodobacterales	Pseudomonadales	33	0	48	10	inf	0.0120524	0.0341803	lspA; signal peptidase II [EC:3.4.23.36]
K03310	Rhodobacterales	Pseudomonadales	8	25	48	10	0.0666667	6.54488e-08	4.52236e-07	TC.AGCS; alanine or glycine:cation symporter, AGCS family
K01637	Rhodobacterales	Pseudomonadales	4	29	48	10	0.0287356	3.82305e-11	4.2564e-10	E4.1.3.1, aceA; isocitrate lyase [EC:4.1.3.1]
K00347	Rhodobacterales	Pseudomonadales	2	31	48	10	0.0134409	2.09988e-13	3.68166e-12	nqrB; Na+-transporting NADH:ubiquinone oxidoreductase subunit B [EC:7.2.1.1]
K00350	Rhodobacterales	Pseudomonadales	2	31	48	10	0.0134409	2.09988e-13	3.68166e-12	nqrE; Na+-transporting NADH:ubiquinone oxidoreductase subunit E [EC:7.2.1.1]
K00349	Rhodobacterales	Pseudomonadales	2	31	48	10	0.0134409	2.09988e-13	3.68166e-12	nqrD; Na+-transporting NADH:ubiquinone oxidoreductase subunit D [EC:7.2.1.1]
K01770	Rhodobacterales	Pseudomonadales	1	32	48	10	0.00651042	1.09521e-14	2.56827e-13	ispF; 2-C-methyl-D-erythritol 2,4-cyclodiphosphate synthase [EC:4.6.1.12]
K03775	Rhodobacterales	Pseudomonadales	0	33	48	10	0	2.89453e-16	9.52656e-15	slyD; FKBP-type peptidyl-prolyl cis-trans isomerase SlyD [EC:5.2.1.8]
K01525	Rhodobacterales	Pseudomonadales	0	33	48	10	0	2.89453e-16	9.52656e-15	apaH; bis(5'-nucleosyl)-tetraphosphatase (symmetrical) [EC:3.6.1.41]
K15256	Rhodobacterales	Pseudomonadales	0	33	48	10	0	2.89453e-16	9.52656e-15	cmoA; tRNA (cmo5U34)-methyltransferase [EC:2.1.1.-]
K03806	Rhodobacterales	Pseudomonadales	0	33	48	10	0	2.89453e-16	9.52656e-15	ampD; N-acetyl-anhydromuramoyl-L-alanine amidase [EC:3.5.1.28]
K01676	Rhodobacterales	Pseudomonadales	0	33	48	10	0	2.89453e-16	9.52656e-15	E4.2.1.2A, fumA, fumB; fumarate hydratase, class I [EC:4.2.1.2]
K04760	Rhodobacterales	Pseudomonadales	0	33	48	10	0	2.89453e-16	9.52656e-15	greB; transcription elongation factor GreB
K08218	Rhodobacterales	Pseudomonadales	0	33	48	10	0	2.89453e-16	9.52656e-15	ampG; MFS transporter, PAT family, beta-lactamase induction signal transducer AmpG
K01081	Rhodobacterales	Pseudomonadales	0	33	48	10	0	2.89453e-16	9.52656e-15	E3.1.3.5; 5'-nucleotidase [EC:3.1.3.5]
K00128	Rhodobacterales	Pseudomonadales	33	0	47	11	inf	0.00627583	0.0189436	ALDH; aldehyde dehydrogenase (NAD+) [EC:1.2.1.3]
K01491	Rhodobacterales	Pseudomonadales	33	0	47	11	inf	0.00627583	0.0189436	folD; methylenetetrahydrofolate dehydrogenase (NADP+) / methenyltetrahydrofolate cyclohydrolase [EC:1.5.1.5 3.5.4.9]
K03809	Rhodobacterales	Pseudomonadales	4	29	47	11	0.0322817	9.41464e-11	9.8946e-10	wrbA; NAD(P)H dehydrogenase (quinone) [EC:1.6.5.2]
K03113	Rhodobacterales	Pseudomonadales	0	33	47	11	0	1.15781e-15	3.39384e-14	EIF1, SUI1; translation initiation factor 1
K03732	Rhodobacterales	Pseudomonadales	0	33	47	11	0	1.15781e-15	3.39384e-14	rhlB; ATP-dependent RNA helicase RhlB [EC:3.6.4.13]
K03617	Rhodobacterales	Pseudomonadales	0	33	47	11	0	1.15781e-15	3.39384e-14	rnfA; Na+-translocating ferredoxin:NAD+ oxidoreductase subunit A
K03217	Rhodobacterales	Pseudomonadales	33	0	46	12	inf	0.00334824	0.0107649	yidC, spoIIIJ, OXA1, ccfA; YidC/Oxa1 family membrane protein insertase
K01692	Rhodobacterales	Pseudomonadales	15	18	46	12	0.217391	0.00220224	0.00734471	paaF, echA; enoyl-CoA hydratase [EC:4.2.1.17]
K03098	Rhodobacterales	Pseudomonadales	6	27	46	12	0.057971	1.34573e-08	1.03679e-07	APOD; apolipoprotein D and lipocalin family protein
K14267	Rhodobacterales	Pseudomonadales	0	33	46	12	0	4.34179e-15	1.05099e-13	dapC; N-succinyldiaminopimelate aminotransferase [EC:2.6.1.17]
K09801	Rhodobacterales	Pseudomonadales	0	33	46	12	0	4.34179e-15	1.05099e-13	K09801; uncharacterized protein
K18473	Rhodobacterales	Pseudomonadales	0	33	46	12	0	4.34179e-15	1.05099e-13	fabY; acetoacetyl-[acyl-carrier protein] synthase [EC:2.3.1.180]
K06179	Rhodobacterales	Pseudomonadales	33	0	45	13	inf	0.00331339	0.0107649	rluC; 23S rRNA pseudouridine955/2504/2580 synthase [EC:5.4.99.24]
K06147	Rhodobacterales	Pseudomonadales	33	0	45	13	inf	0.00331339	0.0107649	ABCB-BAC; ATP-binding cassette, subfamily B, bacterial
K05515	Rhodobacterales	Pseudomonadales	33	0	45	13	inf	0.00331339	0.0107649	mrdA; penicillin-binding protein 2 [EC:3.4.16.4]
K01919	Rhodobacterales	Pseudomonadales	32	1	45	13	9.24444	0.0149916	0.04201	gshA; glutamate--cysteine ligase [EC:6.3.2.2]
K01448	Rhodobacterales	Pseudomonadales	16	17	45	13	0.271895	0.00586885	0.0180639	amiABC; N-acetylmuramoyl-L-alanine amidase [EC:3.5.1.28]
K07114	Rhodobacterales	Pseudomonadales	13	20	45	13	0.187778	0.000540154	0.00200065	yfbK; Ca-activated chloride channel homolog
K01737	Rhodobacterales	Pseudomonadales	5	28	45	13	0.0515873	9.79741e-09	7.61074e-08	queD, ptpS, PTS; 6-pyruvoyltetrahydropterin/6-carboxytetrahydropterin synthase [EC:4.2.3.12 4.1.2.50]
K03563	Rhodobacterales	Pseudomonadales	0	33	45	13	0	1.97051e-14	4.20076e-13	csrA; carbon storage regulator
K03308	Rhodobacterales	Pseudomonadales	0	33	45	13	0	1.97051e-14	4.20076e-13	TC.NSS; neurotransmitter:Na+ symporter, NSS family
K00209	Rhodobacterales	Pseudomonadales	0	33	45	13	0	1.97051e-14	4.20076e-13	fabV, ter; enoyl-[acyl-carrier protein] reductase / trans-2-enoyl-CoA reductase (NAD+) [EC:1.3.1.9 1.3.1.44]
K03774	Rhodobacterales	Pseudomonadales	0	33	45	13	0	1.97051e-14	4.20076e-13	slpA; FKBP-type peptidyl-prolyl cis-trans isomerase SlpA [EC:5.2.1.8]
K02203	Rhodobacterales	Pseudomonadales	0	33	45	13	0	1.97051e-14	4.20076e-13	thrH; phosphoserine / homoserine phosphotransferase [EC:3.1.3.3 2.7.1.39]
K07397	Rhodobacterales	Pseudomonadales	0	33	45	13	0	1.97051e-14	4.20076e-13	yhfA; putative redox protein
K02669	Rhodobacterales	Pseudomonadales	0	33	45	13	0	1.97051e-14	4.20076e-13	pilT; twitching motility protein PilT
K01507	Rhodobacterales	Pseudomonadales	0	33	45	13	0	1.97051e-14	4.20076e-13	ppa; inorganic pyrophosphatase [EC:3.6.1.1]
K01951	Rhodobacterales	Pseudomonadales	32	1	44	14	10.1818	0.00836202	0.0247432	guaA, GMPS; GMP synthase (glutamine-hydrolysing) [EC:6.3.5.2]
K03073	Rhodobacterales	Pseudomonadales	32	1	44	14	10.1818	0.00836202	0.0247432	secE; preprotein translocase subunit SecE
K00287	Rhodobacterales	Pseudomonadales	3	30	44	14	0.0318182	5.09753e-10	4.75769e-09	DHFR, folA; dihydrofolate reductase [EC:1.5.1.3]
K19337	Rhodobacterales	Pseudomonadales	1	32	44	14	0.00994318	2.1563e-12	3.03012e-11	hexR; RpiR family transcriptional regulator, carbohydrate utilization regulator
K14260	Rhodobacterales	Pseudomonadales	0	33	44	14	0	5.27345e-14	1.00862e-12	alaA; alanine-synthesizing transaminase [EC:2.6.1.66 2.6.1.2]
K03269	Rhodobacterales	Pseudomonadales	0	33	44	14	0	5.27345e-14	1.00862e-12	lpxH; UDP-2,3-diacylglucosamine hydrolase [EC:3.6.1.54]
K02687	Rhodobacterales	Pseudomonadales	32	1	43	15	11.1628	0.00813261	0.0241787	prmA; ribosomal protein L11 methyltransferase [EC:2.1.1.-]
K01259	Rhodobacterales	Pseudomonadales	32	1	43	15	11.1628	0.00813261	0.0241787	pip; proline iminopeptidase [EC:3.4.11.5]
K07391	Rhodobacterales	Pseudomonadales	15	18	43	15	0.290698	0.0118834	0.0341803	comM; magnesium chelatase family protein
K03611	Rhodobacterales	Pseudomonadales	2	31	43	15	0.0225056	1.04713e-10	1.09438e-09	dsbB; disulfide bond formation protein DsbB
K03270	Rhodobacterales	Pseudomonadales	0	33	43	15	0	2.07016e-13	3.68166e-12	kdsC; 3-deoxy-D-manno-octulosonate 8-phosphate phosphatase (KDO 8-P phosphatase) [EC:3.1.3.45]
K09158	Rhodobacterales	Pseudomonadales	0	33	43	15	0	2.07016e-13	3.68166e-12	K09158; uncharacterized protein
K14682	Rhodobacterales	Pseudomonadales	0	33	43	15	0	2.07016e-13	3.68166e-12	argAB; amino-acid N-acetyltransferase [EC:2.3.1.1]
K04488	Rhodobacterales	Pseudomonadales	0	33	43	15	0	2.07016e-13	3.68166e-12	iscU, nifU; nitrogen fixation protein NifU and related proteins
K03613	Rhodobacterales	Pseudomonadales	0	33	43	15	0	2.07016e-13	3.68166e-12	rnfE; Na+-translocating ferredoxin:NAD+ oxidoreductase subunit E
K00666	Rhodobacterales	Pseudomonadales	33	0	42	16	inf	0.000380325	0.00146057	ACSF2; fatty-acyl-CoA synthase [EC:6.2.1.-]
K03635	Rhodobacterales	Pseudomonadales	32	1	42	16	12.1905	0.00411824	0.0130835	MOCS2B, moaE; molybdopterin synthase catalytic subunit [EC:2.8.1.12]
K03442	Rhodobacterales	Pseudomonadales	13	20	42	16	0.247619	0.00342733	0.0110097	mscS; small conductance mechanosensitive channel
K15582	Rhodobacterales	Pseudomonadales	3	30	42	16	0.0380952	3.01902e-09	2.47323e-08	oppC; oligopeptide transport system permease protein
K01571	Rhodobacterales	Pseudomonadales	0	33	42	16	0	5.16404e-13	8.20995e-12	oadA; oxaloacetate decarboxylase, alpha subunit [EC:4.1.1.112]
K04044	Rhodobacterales	Pseudomonadales	0	33	42	16	0	5.16404e-13	8.20995e-12	hscA; molecular chaperone HscA
K03557	Rhodobacterales	Pseudomonadales	0	33	42	16	0	5.16404e-13	8.20995e-12	fis; Fis family transcriptional regulator, factor for inversion stimulation protein
K02014	Rhodobacterales	Pseudomonadales	0	33	42	16	0	5.16404e-13	8.20995e-12	TC.FEV.OM; iron complex outermembrane recepter protein
K06966	Rhodobacterales	Pseudomonadales	31	2	41	17	6.42683	0.00812825	0.0241787	ppnN; pyrimidine/purine-5'-nucleotide nucleosidase [EC:3.2.2.10 3.2.2.-]
K03687	Rhodobacterales	Pseudomonadales	31	2	41	17	6.42683	0.00812825	0.0241787	GRPE; molecular chaperone GrpE
K05844	Rhodobacterales	Pseudomonadales	14	19	41	17	0.30552	0.0135651	0.0384412	rimK; ribosomal protein S6--L-glutamate ligase [EC:6.3.2.-]
K07461	Rhodobacterales	Pseudomonadales	3	30	41	17	0.0414634	5.99048e-09	4.85449e-08	K07461; putative endonuclease
K01433	Rhodobacterales	Pseudomonadales	2	31	41	17	0.0267506	6.91573e-10	6.34421e-09	purU; formyltetrahydrofolate deformylase [EC:3.5.1.10]
K15580	Rhodobacterales	Pseudomonadales	2	31	41	17	0.0267506	6.91573e-10	6.34421e-09	oppA, mppA; oligopeptide transport system substrate-binding protein
K05591	Rhodobacterales	Pseudomonadales	0	33	41	17	0	1.69661e-12	2.42965e-11	dbpA; ATP-independent RNA helicase DbpA [EC:3.6.4.13]
K03186	Rhodobacterales	Pseudomonadales	0	33	41	17	0	1.69661e-12	2.42965e-11	ubiX, bsdB, PAD1; flavin prenyltransferase [EC:2.5.1.129]
K03182	Rhodobacterales	Pseudomonadales	0	33	41	17	0	1.69661e-12	2.42965e-11	ubiD; 4-hydroxy-3-polyprenylbenzoate decarboxylase [EC:4.1.1.98]
K07107	Rhodobacterales	Pseudomonadales	33	0	40	18	inf	0.000175985	0.000711526	ybgC; acyl-CoA thioester hydrolase [EC:3.1.2.-]
K00108	Rhodobacterales	Pseudomonadales	32	1	40	18	14.4	0.00110335	0.00389077	betA, CHDH; choline dehydrogenase [EC:1.1.99.1]
K00990	Rhodobacterales	Pseudomonadales	32	1	40	18	14.4	0.00110335	0.00389077	glnD; [protein-PII] uridylyltransferase [EC:2.7.7.59]
K09001	Rhodobacterales	Pseudomonadales	31	2	40	18	6.975	0.00736831	0.0221699	anmK; anhydro-N-acetylmuramic acid kinase [EC:2.7.1.170]
K04765	Rhodobacterales	Pseudomonadales	31	2	40	18	6.975	0.00736831	0.0221699	mazG; nucleoside triphosphate diphosphatase [EC:3.6.1.9]
K10716	Rhodobacterales	Pseudomonadales	10	23	40	18	0.195652	0.000464656	0.00177354	kch, trkA, mthK, pch; voltage-gated potassium channel
K15581	Rhodobacterales	Pseudomonadales	2	31	40	18	0.0290323	2.39133e-09	2.01172e-08	oppB; oligopeptide transport system permease protein
K00974	Rhodobacterales	Pseudomonadales	1	32	40	18	0.0140625	1.2279e-10	1.26568e-09	cca; tRNA nucleotidyltransferase (CCA-adding enzyme) [EC:2.7.7.72 3.1.3.- 3.1.4.-]
K19810	Rhodobacterales	Pseudomonadales	0	33	40	18	0	6.93026e-12	9.03414e-11	epmB; L-lysine 2,3-aminomutase [EC:5.4.3.-]
K01572	Rhodobacterales	Pseudomonadales	0	33	40	18	0	6.93026e-12	9.03414e-11	oadB; oxaloacetate decarboxylase, beta subunit [EC:4.1.1.112]
K06195	Rhodobacterales	Pseudomonadales	0	33	40	18	0	6.93026e-12	9.03414e-11	apaG; ApaG protein
K02553	Rhodobacterales	Pseudomonadales	0	33	40	18	0	6.93026e-12	9.03414e-11	rraA, menG; regulator of ribonuclease activity A
K02662	Rhodobacterales	Pseudomonadales	0	33	40	18	0	6.93026e-12	9.03414e-11	pilM; type IV pilus assembly protein PilM
K07178	Rhodobacterales	Pseudomonadales	0	33	40	18	0	6.93026e-12	9.03414e-11	RIOK1; RIO kinase 1 [EC:2.7.11.1]
K12960	Rhodobacterales	Pseudomonadales	0	33	40	18	0	6.93026e-12	9.03414e-11	mtaD; 5-methylthioadenosine/S-adenosylhomocysteine deaminase [EC:3.5.4.31 3.5.4.28]
K11179	Rhodobacterales	Pseudomonadales	0	33	40	18	0	6.93026e-12	9.03414e-11	tusE, dsrC; tRNA 2-thiouridine synthesizing protein E [EC:2.8.1.-]
K03314	Rhodobacterales	Pseudomonadales	0	33	40	18	0	6.93026e-12	9.03414e-11	nhaB; Na+:H+ antiporter, NhaB family
K05366	Rhodobacterales	Pseudomonadales	30	3	39	19	4.87179	0.0116574	0.033775	mrcA; penicillin-binding protein 1A [EC:2.4.1.129 3.4.16.4]
K03654	Rhodobacterales	Pseudomonadales	30	3	39	19	4.87179	0.0116574	0.033775	recQ; ATP-dependent DNA helicase RecQ [EC:3.6.4.12]
K05952	Rhodobacterales	Pseudomonadales	1	32	39	19	0.0152244	3.86776e-10	3.66461e-09	K05952; uncharacterized protein
K02664	Rhodobacterales	Pseudomonadales	0	33	39	19	0	1.22473e-11	1.51527e-10	pilO; type IV pilus assembly protein PilO
K03309	Rhodobacterales	Pseudomonadales	0	33	39	19	0	1.22473e-11	1.51527e-10	TC.DAACS; dicarboxylate/amino acid:cation (Na+ or H+) symporter, DAACS family
K05589	Rhodobacterales	Pseudomonadales	0	33	39	19	0	1.22473e-11	1.51527e-10	ftsB; cell division protein FtsB
K03087	Rhodobacterales	Pseudomonadales	0	33	39	19	0	1.22473e-11	1.51527e-10	rpoS; RNA polymerase nonessential primary-like sigma factor
K03773	Rhodobacterales	Pseudomonadales	0	33	39	19	0	1.22473e-11	1.51527e-10	fklB; FKBP-type peptidyl-prolyl cis-trans isomerase FklB [EC:5.2.1.8]
K09919	Rhodobacterales	Pseudomonadales	32	1	38	20	16.8421	0.000507686	0.00192602	K09919; uncharacterized protein
K00029	Rhodobacterales	Pseudomonadales	31	2	38	20	8.15789	0.00207161	0.00694608	E1.1.1.40, maeB; malate dehydrogenase (oxaloacetate-decarboxylating)(NADP+) [EC:1.1.1.40]
K13789	Rhodobacterales	Pseudomonadales	12	21	38	20	0.300752	0.0090127	0.0264185	GGPS; geranylgeranyl diphosphate synthase, type II [EC:2.5.1.1 2.5.1.10 2.5.1.29]
K02420	Rhodobacterales	Pseudomonadales	11	22	38	20	0.263158	0.00435237	0.0137333	fliQ; flagellar biosynthetic protein FliQ
K02412	Rhodobacterales	Pseudomonadales	10	23	38	20	0.228833	0.00202516	0.00680251	fliI; flagellum-specific ATP synthase [EC:7.1.2.2]
K07003	Rhodobacterales	Pseudomonadales	3	30	38	20	0.0526316	8.56425e-08	5.76895e-07	K07003; uncharacterized protein
K03472	Rhodobacterales	Pseudomonadales	0	33	38	20	0	3.79306e-11	4.2564e-10	epd; D-erythrose 4-phosphate dehydrogenase [EC:1.2.1.72]
K03578	Rhodobacterales	Pseudomonadales	0	33	38	20	0	3.79306e-11	4.2564e-10	hrpA; ATP-dependent helicase HrpA [EC:3.6.4.13]
K03614	Rhodobacterales	Pseudomonadales	0	33	38	20	0	3.79306e-11	4.2564e-10	rnfD; Na+-translocating ferredoxin:NAD+ oxidoreductase subunit D [EC:7.2.1.2]
K14445	Rhodobacterales	Pseudomonadales	0	33	38	20	0	3.79306e-11	4.2564e-10	SLC13A2_3_5; solute carrier family 13 (sodium-dependent dicarboxylate transporter), member 2/3/5
K06149	Rhodobacterales	Pseudomonadales	0	33	38	20	0	3.79306e-11	4.2564e-10	uspA; universal stress protein A
K09902	Rhodobacterales	Pseudomonadales	0	33	38	20	0	3.79306e-11	4.2564e-10	K09902; uncharacterized protein
K03673	Rhodobacterales	Pseudomonadales	0	33	38	20	0	3.79306e-11	4.2564e-10	dsbA; thiol:disulfide interchange protein DsbA
K00111	Rhodobacterales	Pseudomonadales	31	2	37	21	8.7973	0.00112029	0.00394308	glpA, glpD; glycerol-3-phosphate dehydrogenase [EC:1.1.5.3]
K01695	Rhodobacterales	Pseudomonadales	30	3	37	21	5.67568	0.00588923	0.018097	trpA; tryptophan synthase alpha chain [EC:4.2.1.20]
K01070	Rhodobacterales	Pseudomonadales	29	4	37	21	4.11486	0.0150925	0.04201	frmB, ESD, fghA; S-formylglutathione hydrolase [EC:3.1.2.12]
K02419	Rhodobacterales	Pseudomonadales	11	22	37	21	0.283784	0.00835916	0.0247432	fliP; flagellar biosynthetic protein FliP
K02417	Rhodobacterales	Pseudomonadales	11	22	37	21	0.283784	0.00835916	0.0247432	fliNY, fliN; flagellar motor switch protein FliN/FliY
K03119	Rhodobacterales	Pseudomonadales	8	25	37	21	0.181622	0.000417284	0.00159435	tauD; taurine dioxygenase [EC:1.14.11.17]
K01682	Rhodobacterales	Pseudomonadales	7	26	37	21	0.152807	0.000162131	0.000664093	acnB; aconitate hydratase 2 / 2-methylisocitrate dehydratase [EC:4.2.1.3 4.2.1.99]
K03799	Rhodobacterales	Pseudomonadales	4	29	37	21	0.0782852	2.15602e-06	1.18787e-05	htpX; heat shock protein HtpX [EC:3.4.24.-]
K09767	Rhodobacterales	Pseudomonadales	1	32	37	21	0.0177365	2.06693e-09	1.77463e-08	yajQ; cyclic-di-GMP-binding protein
K14393	Rhodobacterales	Pseudomonadales	1	32	37	21	0.0177365	2.06693e-09	1.77463e-08	actP; cation/acetate symporter
K02670	Rhodobacterales	Pseudomonadales	0	33	37	21	0	1.39831e-10	1.42567e-09	pilU; twitching motility protein PilU
K17760	Rhodobacterales	Pseudomonadales	0	33	37	21	0	1.39831e-10	1.42567e-09	qheDH, qbdA; quinohemoprotein ethanol dehydrogenase [EC:1.1.9.1]
K02653	Rhodobacterales	Pseudomonadales	0	33	37	21	0	1.39831e-10	1.42567e-09	pilC; type IV pilus assembly protein PilC
K00243	Rhodobacterales	Pseudomonadales	0	33	37	21	0	1.39831e-10	1.42567e-09	K00243; uncharacterized protein
K03574	Rhodobacterales	Pseudomonadales	33	0	36	22	inf	1.62671e-05	7.79492e-05	mutT, NUDT15, MTH2; 8-oxo-dGTP diphosphatase [EC:3.6.1.55]
K09761	Rhodobacterales	Pseudomonadales	32	1	36	22	19.5556	0.00011697	0.000486182	rsmE; 16S rRNA (uracil1498-N3)-methyltransferase [EC:2.1.1.193]
K02806	Rhodobacterales	Pseudomonadales	31	2	36	22	9.47222	0.000988289	0.00353485	PTS-Ntr-EIIA, ptsN; PTS system, nitrogen regulatory IIA component [EC:2.7.1.-]
K03602	Rhodobacterales	Pseudomonadales	29	4	36	22	4.43056	0.00888113	0.0260735	xseB; exodeoxyribonuclease VII small subunit [EC:3.1.11.6]
K02015	Rhodobacterales	Pseudomonadales	11	22	36	22	0.305556	0.00975275	0.0285654	ABC.FEV.P; iron complex transport system permease protein
K00322	Rhodobacterales	Pseudomonadales	9	24	36	22	0.229167	0.00210051	0.00702415	sthA, udhA; NAD(P) transhydrogenase [EC:1.6.1.1]
K06183	Rhodobacterales	Pseudomonadales	1	32	36	22	0.0190972	5.85773e-09	4.75719e-08	rsuA; 16S rRNA pseudouridine516 synthase [EC:5.4.99.19]
K06879	Rhodobacterales	Pseudomonadales	0	33	36	22	0	2.12715e-10	2.08928e-09	queF; 7-cyano-7-deazaguanine reductase [EC:1.7.1.13]
K03616	Rhodobacterales	Pseudomonadales	0	33	36	22	0	2.12715e-10	2.08928e-09	rnfB; Na+-translocating ferredoxin:NAD+ oxidoreductase subunit B [EC:7.2.1.2]
K00557	Rhodobacterales	Pseudomonadales	0	33	36	22	0	2.12715e-10	2.08928e-09	trmA; tRNA (uracil-5-)-methyltransferase [EC:2.1.1.35]
K07220	Rhodobacterales	Pseudomonadales	0	33	36	22	0	2.12715e-10	2.08928e-09	K07220; uncharacterized protein
K07320	Rhodobacterales	Pseudomonadales	0	33	36	22	0	2.12715e-10	2.08928e-09	prmB; ribosomal protein L3 glutamine methyltransferase [EC:2.1.1.298]
K00135	Rhodobacterales	Pseudomonadales	32	1	35	23	21.0286	5.84443e-05	0.0002538	gabD; succinate-semialdehyde dehydrogenase / glutarate-semialdehyde dehydrogenase [EC:1.2.1.16 1.2.1.79 1.2.1.20]
K00574	Rhodobacterales	Pseudomonadales	31	2	35	23	10.1857	0.000479078	0.00182302	cfa; cyclopropane-fatty-acyl-phospholipid synthase [EC:2.1.1.79]
K01847	Rhodobacterales	Pseudomonadales	31	2	35	23	10.1857	0.000479078	0.00182302	MUT; methylmalonyl-CoA mutase [EC:5.4.99.2]
K02860	Rhodobacterales	Pseudomonadales	29	4	35	23	4.76429	0.007965	0.0238696	rimM; 16S rRNA processing protein RimM
K02502	Rhodobacterales	Pseudomonadales	29	4	35	23	4.76429	0.007965	0.0238696	hisZ; ATP phosphoribosyltransferase regulatory subunit
K02400	Rhodobacterales	Pseudomonadales	9	24	35	23	0.246429	0.00422023	0.0133962	flhA; flagellar biosynthesis protein FlhA
K02394	Rhodobacterales	Pseudomonadales	8	25	35	23	0.210286	0.00107667	0.00382484	flgI; flagellar P-ring protein precursor FlgI
K03767	Rhodobacterales	Pseudomonadales	2	31	35	23	0.0423963	1.379e-07	9.15755e-07	PPIA; peptidyl-prolyl cis-trans isomerase A (cyclophilin A) [EC:5.2.1.8]
K01141	Rhodobacterales	Pseudomonadales	2	31	35	23	0.0423963	1.379e-07	9.15755e-07	sbcB, exoI; exodeoxyribonuclease I [EC:3.1.11.1]
K06972	Rhodobacterales	Pseudomonadales	0	33	35	23	0	5.97488e-10	5.54895e-09	PITRM1, PreP, CYM1; presequence protease [EC:3.4.24.-]
K00020	Rhodobacterales	Pseudomonadales	33	0	34	24	inf	2.81826e-06	1.51927e-05	mmsB, HIBADH; 3-hydroxyisobutyrate dehydrogenase [EC:1.1.1.31]
K07007	Rhodobacterales	Pseudomonadales	32	1	34	24	22.5882	4.92546e-05	0.000216651	baiN; 3-dehydro-bile acid Delta4,6-reductase [EC:1.3.1.114]
K09816	Rhodobacterales	Pseudomonadales	30	3	34	24	7.05882	0.0015704	0.00541556	znuB; zinc transport system permease protein
K18989	Rhodobacterales	Pseudomonadales	30	3	34	24	7.05882	0.0015704	0.00541556	vexF; multidrug efflux pump
K02316	Rhodobacterales	Pseudomonadales	28	5	34	24	3.95294	0.0107465	0.0312564	dnaG; DNA primase [EC:2.7.7.-]
K03743	Rhodobacterales	Pseudomonadales	28	5	34	24	3.95294	0.0107465	0.0312564	pncC; nicotinamide-nucleotide amidase [EC:3.5.1.42]
K03601	Rhodobacterales	Pseudomonadales	28	5	34	24	3.95294	0.0107465	0.0312564	xseA; exodeoxyribonuclease VII large subunit [EC:3.1.11.6]
K01104	Rhodobacterales	Pseudomonadales	6	27	34	24	0.156863	0.000188097	0.000755612	E3.1.3.48; protein-tyrosine phosphatase [EC:3.1.3.48]
K01130	Rhodobacterales	Pseudomonadales	5	28	34	24	0.12605	5.76926e-05	0.00025287	E3.1.6.1, aslA; arylsulfatase [EC:3.1.6.1]
K00652	Rhodobacterales	Pseudomonadales	3	30	34	24	0.0705882	2.07421e-06	1.14955e-05	bioF; 8-amino-7-oxononanoate synthase [EC:2.3.1.47]
K10806	Rhodobacterales	Pseudomonadales	2	31	34	24	0.0455408	3.65677e-07	2.2201e-06	yciA; acyl-CoA thioesterase YciA [EC:3.1.2.-]
K00833	Rhodobacterales	Pseudomonadales	0	33	34	24	0	1.89063e-09	1.64586e-08	bioA; adenosylmethionine---8-amino-7-oxononanoate aminotransferase [EC:2.6.1.62]
K02666	Rhodobacterales	Pseudomonadales	0	33	34	24	0	1.89063e-09	1.64586e-08	pilQ; type IV pilus assembly protein PilQ
K08301	Rhodobacterales	Pseudomonadales	0	33	34	24	0	1.89063e-09	1.64586e-08	rng, cafA; ribonuclease G [EC:3.1.26.-]
K20881	Rhodobacterales	Pseudomonadales	0	33	34	24	0	1.89063e-09	1.64586e-08	yrfG; 5'-nucleotidase [EC:3.1.3.5]
K17713	Rhodobacterales	Pseudomonadales	0	33	34	24	0	1.89063e-09	1.64586e-08	bamB; outer membrane protein assembly factor BamB
K01438	Rhodobacterales	Pseudomonadales	33	0	33	25	inf	1.26369e-06	7.11918e-06	argE; acetylornithine deacetylase [EC:3.5.1.16]
K05810	Rhodobacterales	Pseudomonadales	30	3	33	25	7.57576	0.000768375	0.0027588	yfiH; polyphenol oxidase [EC:1.10.3.-]
K00824	Rhodobacterales	Pseudomonadales	29	4	33	25	5.49242	0.00233704	0.00775293	dat; D-alanine transaminase [EC:2.6.1.21]
K01273	Rhodobacterales	Pseudomonadales	29	4	33	25	5.49242	0.00233704	0.00775293	DPEP; membrane dipeptidase [EC:3.4.13.19]
K11085	Rhodobacterales	Pseudomonadales	8	25	33	25	0.242424	0.0040803	0.0130181	msbA; ATP-binding cassette, subfamily B, bacterial MsbA [EC:3.6.3.-]
K07001	Rhodobacterales	Pseudomonadales	6	27	33	25	0.16835	0.000382974	0.00146924	K07001; NTE family protein
K02405	Rhodobacterales	Pseudomonadales	3	30	33	25	0.0757576	4.89341e-06	2.54647e-05	fliA; RNA polymerase sigma factor for flagellar operon FliA
K04562	Rhodobacterales	Pseudomonadales	1	32	33	25	0.0236742	6.59416e-08	4.52309e-07	flhG, fleN; flagellar biosynthesis protein FlhG
K01012	Rhodobacterales	Pseudomonadales	1	32	33	25	0.0236742	6.59416e-08	4.52309e-07	bioB; biotin synthase [EC:2.8.1.6]
K03315	Rhodobacterales	Pseudomonadales	1	32	33	25	0.0236742	6.59416e-08	4.52309e-07	nhaC; Na+:H+ antiporter, NhaC family
K18850	Rhodobacterales	Pseudomonadales	0	33	33	25	0	2.83548e-09	2.34333e-08	ycfD; 50S ribosomal protein L16 3-hydroxylase [EC:1.14.11.47]
K03612	Rhodobacterales	Pseudomonadales	0	33	33	25	0	2.83548e-09	2.34333e-08	rnfG; Na+-translocating ferredoxin:NAD+ oxidoreductase subunit G
K03656	Rhodobacterales	Pseudomonadales	0	33	33	25	0	2.83548e-09	2.34333e-08	rep; ATP-dependent DNA helicase Rep [EC:3.6.4.12]
K03305	Rhodobacterales	Pseudomonadales	0	33	33	25	0	2.83548e-09	2.34333e-08	TC.POT; proton-dependent oligopeptide transporter, POT family
K02652	Rhodobacterales	Pseudomonadales	0	33	33	25	0	2.83548e-09	2.34333e-08	pilB; type IV pilus assembly protein PilB
K03307	Rhodobacterales	Pseudomonadales	0	33	33	25	0	2.83548e-09	2.34333e-08	TC.SSS; solute:Na+ symporter, SSS family
K02657	Rhodobacterales	Pseudomonadales	0	33	33	25	0	2.83548e-09	2.34333e-08	pilG; twitching motility two-component system response regulator PilG
K00655	Rhodobacterales	Pseudomonadales	31	2	32	26	12.5938	0.000100703	0.00042406	plsC; 1-acyl-sn-glycerol-3-phosphate acyltransferase [EC:2.3.1.51]
K09458	Rhodobacterales	Pseudomonadales	28	5	32	26	4.55	0.00539536	0.0166339	fabF; 3-oxoacyl-[acyl-carrier-protein] synthase II [EC:2.3.1.179]
K05396	Rhodobacterales	Pseudomonadales	2	31	32	26	0.0524194	1.27905e-06	7.18411e-06	dcyD; D-cysteine desulfhydrase [EC:4.4.1.15]
K03811	Rhodobacterales	Pseudomonadales	0	33	32	26	0	7.15343e-09	5.66237e-08	pnuC; nicotinamide mononucleotide transporter
K12297	Rhodobacterales	Pseudomonadales	0	33	32	26	0	7.15343e-09	5.66237e-08	rlmL, rlmK; 23S rRNA (guanine2445-N2)-methyltransferase / 23S rRNA (guanine2069-N7)-methyltransferase [EC:2.1.1.173 2.1.1.264]
K04759	Rhodobacterales	Pseudomonadales	0	33	32	26	0	7.15343e-09	5.66237e-08	feoB; ferrous iron transport protein B
K07443	Rhodobacterales	Pseudomonadales	0	33	32	26	0	7.15343e-09	5.66237e-08	ybaZ; methylated-DNA-protein-cysteine methyltransferase related protein
K01515	Rhodobacterales	Pseudomonadales	0	33	32	26	0	7.15343e-09	5.66237e-08	nudF; ADP-ribose pyrophosphatase [EC:3.6.1.13]
K09906	Rhodobacterales	Pseudomonadales	0	33	32	26	0	7.15343e-09	5.66237e-08	epmC; elongation factor P hydroxylase [EC:1.14.-.-]
K00906	Rhodobacterales	Pseudomonadales	0	33	32	26	0	7.15343e-09	5.66237e-08	aceK; isocitrate dehydrogenase kinase/phosphatase [EC:2.7.11.5 3.1.3.-]
K02113	Rhodobacterales	Pseudomonadales	29	4	31	27	6.31452	0.00107854	0.00382484	ATPF1D, atpH; F-type H+-transporting ATPase subunit delta
K01925	Rhodobacterales	Pseudomonadales	28	5	31	27	4.87742	0.00291155	0.00960787	murD; UDP-N-acetylmuramoylalanine--D-glutamate ligase [EC:6.3.2.9]
K02421	Rhodobacterales	Pseudomonadales	8	25	31	27	0.27871	0.00837814	0.0247713	fliR; flagellar biosynthetic protein FliR
K06959	Rhodobacterales	Pseudomonadales	3	30	31	27	0.0870968	1.58199e-05	7.61954e-05	tex; protein Tex
K02455	Rhodobacterales	Pseudomonadales	2	31	31	27	0.0561915	3.00092e-06	1.6131e-05	gspF; general secretion pathway protein F
K00154	Rhodobacterales	Pseudomonadales	0	33	31	27	0	1.94489e-08	1.44786e-07	E1.2.1.68; coniferyl-aldehyde dehydrogenase [EC:1.2.1.68]
K03294	Rhodobacterales	Pseudomonadales	0	33	31	27	0	1.94489e-08	1.44786e-07	TC.APA; basic amino acid/polyamine antiporter, APA family
K01935	Rhodobacterales	Pseudomonadales	0	33	31	27	0	1.94489e-08	1.44786e-07	bioD; dethiobiotin synthetase [EC:6.3.3.3]
K09916	Rhodobacterales	Pseudomonadales	0	33	31	27	0	1.94489e-08	1.44786e-07	K09916; uncharacterized protein
K15012	Rhodobacterales	Pseudomonadales	33	0	30	28	inf	1.66943e-07	1.07995e-06	regA, regR, actR; two-component system, response regulator RegA
K03750	Rhodobacterales	Pseudomonadales	33	0	30	28	inf	1.66943e-07	1.07995e-06	moeA; molybdopterin molybdotransferase [EC:2.10.1.1]
K00428	Rhodobacterales	Pseudomonadales	32	1	30	28	29.8667	3.56342e-06	1.88575e-05	E1.11.1.5; cytochrome c peroxidase [EC:1.11.1.5]
K07152	Rhodobacterales	Pseudomonadales	31	2	30	28	14.4667	2.04609e-05	9.60816e-05	SCO1_2; protein SCO1/2
K02200	Rhodobacterales	Pseudomonadales	31	2	30	28	14.4667	2.04609e-05	9.60816e-05	ccmH; cytochrome c-type biogenesis protein CcmH
K00528	Rhodobacterales	Pseudomonadales	31	2	30	28	14.4667	2.04609e-05	9.60816e-05	fpr; ferredoxin/flavodoxin---NADP+ reductase [EC:1.18.1.2 1.19.1.1]
K09471	Rhodobacterales	Pseudomonadales	28	5	30	28	5.22667	0.00158155	0.005449	puuB, ordL; gamma-glutamylputrescine oxidase [EC:1.4.3.-]
K03782	Rhodobacterales	Pseudomonadales	26	7	30	28	3.46667	0.0137155	0.0388078	katG; catalase-peroxidase [EC:1.11.1.21]
K10941	Rhodobacterales	Pseudomonadales	5	28	30	28	0.166667	0.000674075	0.00247469	fleQ, flrA; sigma-54 dependent transcriptional regulator, flagellar regulatory protein
K00860	Rhodobacterales	Pseudomonadales	2	31	30	28	0.0602151	7.39482e-06	3.72922e-05	cysC; adenylylsulfate kinase [EC:2.7.1.25]
K04691	Rhodobacterales	Pseudomonadales	0	33	30	28	0	5.82785e-08	4.07949e-07	hhoB, degS; serine protease DegS [EC:3.4.21.-]
K09913	Rhodobacterales	Pseudomonadales	0	33	30	28	0	5.82785e-08	4.07949e-07	ppnP; purine/pyrimidine-nucleoside phosphorylase [EC:2.4.2.1 2.4.2.2]
K03271	Rhodobacterales	Pseudomonadales	0	33	30	28	0	5.82785e-08	4.07949e-07	gmhA, lpcA; D-sedoheptulose 7-phosphate isomerase [EC:5.3.1.28]
K07340	Rhodobacterales	Pseudomonadales	0	33	30	28	0	5.82785e-08	4.07949e-07	ybbJ; inner membrane protein
K00018	Rhodobacterales	Pseudomonadales	0	33	30	28	0	5.82785e-08	4.07949e-07	hprA; glycerate dehydrogenase [EC:1.1.1.29]
K04061	Rhodobacterales	Pseudomonadales	0	33	30	28	0	5.82785e-08	4.07949e-07	flhB2; flagellar biosynthesis protein
K00140	Rhodobacterales	Pseudomonadales	31	2	29	29	15.5	9.67193e-06	4.8065e-05	mmsA, iolA, ALDH6A1; malonate-semialdehyde dehydrogenase (acetylating) / methylmalonate-semialdehyde dehydrogenase [EC:1.2.1.18 1.2.1.27]
K00997	Rhodobacterales	Pseudomonadales	30	3	29	29	10	7.34784e-05	0.000316886	acpS; holo-[acyl-carrier protein] synthase [EC:2.7.8.7]
K09966	Rhodobacterales	Pseudomonadales	29	4	29	29	7.25	0.000267105	0.00105381	K09966; uncharacterized protein
K02990	Rhodobacterales	Pseudomonadales	29	4	29	29	7.25	0.000267105	0.00105381	RP-S6, MRPS6, rpsF; small subunit ribosomal protein S6
K04066	Rhodobacterales	Pseudomonadales	28	5	29	29	5.6	0.00138145	0.00483506	priA; primosomal protein N' (replication factor Y) (superfamily II helicase) [EC:3.6.4.-]
K01473	Rhodobacterales	Pseudomonadales	26	7	29	29	3.71429	0.00791446	0.0237751	hyuA; N-methylhydantoinase A [EC:3.5.2.14]
K13693	Rhodobacterales	Pseudomonadales	4	29	29	29	0.137931	0.000267105	0.00105381	gpgS; glucosyl-3-phosphoglycerate synthase [EC:2.4.1.266]
K03379	Rhodobacterales	Pseudomonadales	3	30	29	29	0.1	7.34784e-05	0.000316886	chnB; cyclohexanone monooxygenase [EC:1.14.13.22]
K13778	Rhodobacterales	Pseudomonadales	1	32	29	29	0.03125	1.41579e-06	7.92843e-06	atuC; geranyl-CoA carboxylase beta subunit [EC:6.4.1.5]
K07053	Rhodobacterales	Pseudomonadales	0	33	29	29	0	6.99667e-08	4.76434e-07	E3.1.3.97; 3',5'-nucleoside bisphosphate phosphatase [EC:3.1.3.97]
K06186	Rhodobacterales	Pseudomonadales	0	33	29	29	0	6.99667e-08	4.76434e-07	bamE, smpA; outer membrane protein assembly factor BamE
K18800	Rhodobacterales	Pseudomonadales	0	33	29	29	0	6.99667e-08	4.76434e-07	ubiI; 2-polyprenylphenol 6-hydroxylase [EC:1.14.13.240]
K01579	Rhodobacterales	Pseudomonadales	0	33	29	29	0	6.99667e-08	4.76434e-07	panD; aspartate 1-decarboxylase [EC:4.1.1.11]
K00101	Rhodobacterales	Pseudomonadales	33	0	28	30	inf	5.82785e-08	4.07949e-07	lldD; L-lactate dehydrogenase (cytochrome) [EC:1.1.2.3]
K01916	Rhodobacterales	Pseudomonadales	32	1	28	30	34.2857	5.94643e-07	3.49702e-06	nadE; NAD+ synthase [EC:6.3.1.5]
K01775	Rhodobacterales	Pseudomonadales	30	3	28	30	10.7143	3.35936e-05	0.000152226	alr; alanine racemase [EC:5.1.1.1]
K00529	Rhodobacterales	Pseudomonadales	29	4	28	30	7.76786	0.000235434	0.000932788	hcaD; 3-phenylpropionate/trans-cinnamate dioxygenase ferredoxin reductase component [EC:1.18.1.3]
K01752	Rhodobacterales	Pseudomonadales	27	6	28	30	4.82143	0.00182632	0.00614562	E4.3.1.17, sdaA, sdaB, tdcG; L-serine dehydratase [EC:4.3.1.17]
K00690	Rhodobacterales	Pseudomonadales	4	29	28	30	0.147783	0.000532456	0.00197996	E2.4.1.7; sucrose phosphorylase [EC:2.4.1.7]
K03594	Rhodobacterales	Pseudomonadales	2	31	28	30	0.0691244	2.04609e-05	9.60816e-05	bfr; bacterioferritin [EC:1.16.3.1]
K00835	Rhodobacterales	Pseudomonadales	0	33	28	30	0	1.66943e-07	1.07995e-06	avtA; valine--pyruvate aminotransferase [EC:2.6.1.66]
K14540	Rhodobacterales	Pseudomonadales	0	33	28	30	0	1.66943e-07	1.07995e-06	rbgA; ribosome biogenesis GTPase A
K00813	Rhodobacterales	Pseudomonadales	0	33	28	30	0	1.66943e-07	1.07995e-06	aspC; aspartate aminotransferase [EC:2.6.1.1]
K03273	Rhodobacterales	Pseudomonadales	0	33	28	30	0	1.66943e-07	1.07995e-06	gmhB; D-glycero-D-manno-heptose 1,7-bisphosphate phosphatase [EC:3.1.3.82 3.1.3.83]
K03981	Rhodobacterales	Pseudomonadales	0	33	28	30	0	1.66943e-07	1.07995e-06	dsbC; thiol:disulfide interchange protein DsbC [EC:5.3.4.1]
K05349	Rhodobacterales	Pseudomonadales	0	33	28	30	0	1.66943e-07	1.07995e-06	bglX; beta-glucosidase [EC:3.2.1.21]
K03744	Rhodobacterales	Pseudomonadales	0	33	28	30	0	1.66943e-07	1.07995e-06	lemA; LemA protein
K02667	Rhodobacterales	Pseudomonadales	0	33	28	30	0	1.66943e-07	1.07995e-06	pilR, pehR; two-component system, NtrC family, response regulator PilR
K03272	Rhodobacterales	Pseudomonadales	0	33	28	30	0	1.66943e-07	1.07995e-06	gmhC, hldE, waaE, rfaE; D-beta-D-heptose 7-phosphate kinase / D-beta-D-heptose 1-phosphate adenosyltransferase [EC:2.7.1.167 2.7.7.70]
K00304	Rhodobacterales	Pseudomonadales	33	0	27	31	inf	1.94489e-08	1.44786e-07	soxD; sarcosine oxidase, subunit delta [EC:1.5.3.1]
K03733	Rhodobacterales	Pseudomonadales	32	1	27	31	36.7407	2.60936e-07	1.6129e-06	xerC; integrase/recombinase XerC
K00302	Rhodobacterales	Pseudomonadales	32	1	27	31	36.7407	2.60936e-07	1.6129e-06	soxA; sarcosine oxidase, subunit alpha [EC:1.5.3.1]
K01091	Rhodobacterales	Pseudomonadales	31	2	27	31	17.7963	3.00092e-06	1.6131e-05	gph; phosphoglycolate phosphatase [EC:3.1.3.18]
K00648	Rhodobacterales	Pseudomonadales	29	4	27	31	8.32407	0.000103658	0.000435526	fabH; 3-oxoacyl-[acyl-carrier-protein] synthase III [EC:2.3.1.180]
K07147	Rhodobacterales	Pseudomonadales	29	4	27	31	8.32407	0.000103658	0.000435526	msrP; methionine sulfoxide reductase catalytic subunit [EC:1.8.-.-]
K04763	Rhodobacterales	Pseudomonadales	28	5	27	31	6.42963	0.00033299	0.00129873	xerD; integrase/recombinase XerD
K03426	Rhodobacterales	Pseudomonadales	26	7	27	31	4.26455	0.00380632	0.0122062	E3.6.1.22, NUDT12, nudC; NAD+ diphosphatase [EC:3.6.1.22]
K07124	Rhodobacterales	Pseudomonadales	4	29	27	31	0.158365	0.00107854	0.00382484	K07124; uncharacterized protein
K01424	Rhodobacterales	Pseudomonadales	2	31	27	31	0.0740741	4.46521e-05	0.000198972	E3.5.1.1, ansA, ansB; L-asparaginase [EC:3.5.1.1]
K02422	Rhodobacterales	Pseudomonadales	1	32	27	31	0.0358796	4.51723e-06	2.35398e-05	fliS; flagellar protein FliS
K02477	Rhodobacterales	Pseudomonadales	0	33	27	31	0	4.24521e-07	2.53631e-06	K02477; two-component system, LytTR family, response regulator
K02676	Rhodobacterales	Pseudomonadales	0	33	27	31	0	4.24521e-07	2.53631e-06	pilZ; type IV pilus assembly protein PilZ
K07740	Rhodobacterales	Pseudomonadales	0	33	27	31	0	4.24521e-07	2.53631e-06	rsd; regulator of sigma D
K17743	Rhodobacterales	Pseudomonadales	0	33	27	31	0	4.24521e-07	2.53631e-06	XR; D-xylose reductase [EC:1.1.1.307]
K14266	Rhodobacterales	Pseudomonadales	0	33	27	31	0	4.24521e-07	2.53631e-06	prnA, rebH, ktzQ; tryptophan 7-halogenase [EC:1.14.19.9]
K02658	Rhodobacterales	Pseudomonadales	0	33	27	31	0	4.24521e-07	2.53631e-06	pilH; twitching motility two-component system response regulator PilH
K03793	Rhodobacterales	Pseudomonadales	0	33	27	31	0	4.24521e-07	2.53631e-06	PTR1; pteridine reductase [EC:1.5.1.33]
K00303	Rhodobacterales	Pseudomonadales	32	1	26	32	39.3846	1.79205e-07	1.13195e-06	soxB; sarcosine oxidase, subunit beta [EC:1.5.3.1]
K01966	Rhodobacterales	Pseudomonadales	31	2	26	32	19.0769	1.27905e-06	7.18411e-06	PCCB, pccB; propionyl-CoA carboxylase beta chain [EC:6.4.1.3 2.1.3.15]
K06999	Rhodobacterales	Pseudomonadales	29	4	26	32	8.92308	4.67601e-05	0.000207872	K06999; phospholipase/carboxylesterase
K06954	Rhodobacterales	Pseudomonadales	28	5	26	32	6.89231	0.000167324	0.000679437	K06954; uncharacterized protein
K03734	Rhodobacterales	Pseudomonadales	4	29	26	32	0.169761	0.00128116	0.00448824	apbE; FAD:protein FMN transferase [EC:2.7.1.180]
K13777	Rhodobacterales	Pseudomonadales	1	32	26	32	0.0384615	9.65562e-06	4.80476e-05	atuF; geranyl-CoA carboxylase alpha subunit [EC:6.4.1.5]
K00822	Rhodobacterales	Pseudomonadales	1	32	26	32	0.0384615	9.65562e-06	4.80476e-05	E2.6.1.18; beta-alanine--pyruvate transaminase [EC:2.6.1.18]
K02168	Rhodobacterales	Pseudomonadales	1	32	26	32	0.0384615	9.65562e-06	4.80476e-05	betT, betS; choline/glycine/proline betaine transport protein
K00657	Rhodobacterales	Pseudomonadales	0	33	26	32	0	5.87036e-07	3.4577e-06	speG, SAT; diamine N-acetyltransferase [EC:2.3.1.57]
K11928	Rhodobacterales	Pseudomonadales	0	33	26	32	0	5.87036e-07	3.4577e-06	putP; sodium/proline symporter
K09898	Rhodobacterales	Pseudomonadales	0	33	26	32	0	5.87036e-07	3.4577e-06	K09898; uncharacterized protein
K03181	Rhodobacterales	Pseudomonadales	0	33	26	32	0	5.87036e-07	3.4577e-06	ubiC; chorismate--pyruvate lyase [EC:4.1.3.40]
K01480	Rhodobacterales	Pseudomonadales	33	0	25	33	inf	2.83548e-09	2.34333e-08	speB; agmatinase [EC:3.5.3.11]
K02379	Rhodobacterales	Pseudomonadales	32	1	25	33	42.24	6.59416e-08	4.52309e-07	fdhD; FdhD protein
K09986	Rhodobacterales	Pseudomonadales	31	2	25	33	20.46	1.04336e-06	5.99493e-06	K09986; uncharacterized protein
K02012	Rhodobacterales	Pseudomonadales	31	2	25	33	20.46	1.04336e-06	5.99493e-06	afuA, fbpA; iron(III) transport system substrate-binding protein
K00254	Rhodobacterales	Pseudomonadales	29	4	25	33	9.57	2.17166e-05	0.000101344	DHODH, pyrD; dihydroorotate dehydrogenase [EC:1.3.5.2]
K03640	Rhodobacterales	Pseudomonadales	29	4	25	33	9.57	2.17166e-05	0.000101344	pal; peptidoglycan-associated lipoprotein
K07112	Rhodobacterales	Pseudomonadales	28	5	25	33	7.392	0.00013083	0.000538238	K07112; uncharacterized protein
K01057	Rhodobacterales	Pseudomonadales	24	9	25	33	3.52	0.00860701	0.0253084	PGLS, pgl, devB; 6-phosphogluconolactonase [EC:3.1.1.31]
K13283	Rhodobacterales	Pseudomonadales	2	31	25	33	0.0851613	0.000119861	0.000494741	fieF; ferrous-iron efflux pump FieF
K01595	Rhodobacterales	Pseudomonadales	2	31	25	33	0.0851613	0.000119861	0.000494741	ppc; phosphoenolpyruvate carboxylase [EC:4.1.1.31]
K07038	Rhodobacterales	Pseudomonadales	1	32	25	33	0.04125	2.13833e-05	0.000100037	K07038; inner membrane protein
K01138	Rhodobacterales	Pseudomonadales	0	33	25	33	0	1.26369e-06	7.11918e-06	K01138; uncharacterized sulfatase [EC:3.1.6.-]
K07070	Rhodobacterales	Pseudomonadales	0	33	25	33	0	1.26369e-06	7.11918e-06	K07070; uncharacterized protein
K19222	Rhodobacterales	Pseudomonadales	0	33	25	33	0	1.26369e-06	7.11918e-06	menI, DHNAT; 1,4-dihydroxy-2-naphthoyl-CoA hydrolase [EC:3.1.2.28]
K04568	Rhodobacterales	Pseudomonadales	0	33	25	33	0	1.26369e-06	7.11918e-06	epmA, poxA; elongation factor P--(R)-beta-lysine ligase [EC:6.3.1.-]
K03832	Rhodobacterales	Pseudomonadales	0	33	25	33	0	1.26369e-06	7.11918e-06	tonB; periplasmic protein TonB
K04083	Rhodobacterales	Pseudomonadales	32	1	24	34	45.3333	2.60808e-08	1.93772e-07	hslO; molecular chaperone Hsp33
K03631	Rhodobacterales	Pseudomonadales	29	4	24	34	10.2708	1.67897e-05	8.02482e-05	recN; DNA repair protein RecN (Recombination protein N)
K01938	Rhodobacterales	Pseudomonadales	29	4	24	34	10.2708	1.67897e-05	8.02482e-05	fhs; formate--tetrahydrofolate ligase [EC:6.3.4.3]
K21029	Rhodobacterales	Pseudomonadales	25	8	24	34	4.42708	0.00209244	0.00700966	moeB; molybdopterin-synthase adenylyltransferase [EC:2.7.7.80]
K01426	Rhodobacterales	Pseudomonadales	24	9	24	34	3.77778	0.0047705	0.0150033	E3.5.1.4, amiE; amidase [EC:3.5.1.4]
K01825	Rhodobacterales	Pseudomonadales	0	33	24	34	0	2.81826e-06	1.51927e-05	fadB; 3-hydroxyacyl-CoA dehydrogenase / enoyl-CoA hydratase / 3-hydroxybutyryl-CoA epimerase / enoyl-CoA isomerase [EC:1.1.1.35 4.2.1.17 5.1.2.3 5.3.3.8]
K01077	Rhodobacterales	Pseudomonadales	0	33	24	34	0	2.81826e-06	1.51927e-05	E3.1.3.1, phoA, phoB; alkaline phosphatase [EC:3.1.3.1]
K03812	Rhodobacterales	Pseudomonadales	0	33	24	34	0	2.81826e-06	1.51927e-05	rmf; ribosome modulation factor
K00526	Rhodobacterales	Pseudomonadales	0	33	24	34	0	2.81826e-06	1.51927e-05	E1.17.4.1B, nrdB, nrdF; ribonucleoside-diphosphate reductase beta chain [EC:1.17.4.1]
K03840	Rhodobacterales	Pseudomonadales	0	33	24	34	0	2.81826e-06	1.51927e-05	fldB; flavodoxin II
K08997	Rhodobacterales	Pseudomonadales	0	33	24	34	0	2.81826e-06	1.51927e-05	ydiU; uncharacterized protein
K00784	Rhodobacterales	Pseudomonadales	0	33	24	34	0	2.81826e-06	1.51927e-05	rnz; ribonuclease Z [EC:3.1.26.11]
K14083	Rhodobacterales	Pseudomonadales	33	0	23	35	inf	5.97488e-10	5.54895e-09	mttB; trimethylamine---corrinoid protein Co-methyltransferase [EC:2.1.1.250]
K06929	Rhodobacterales	Pseudomonadales	31	2	23	35	23.587	1.379e-07	9.15755e-07	K06929; uncharacterized protein
K00937	Rhodobacterales	Pseudomonadales	31	2	23	35	23.587	1.379e-07	9.15755e-07	ppk; polyphosphate kinase [EC:2.7.4.1]
K00342	Rhodobacterales	Pseudomonadales	29	4	23	35	11.0326	6.66759e-06	3.38981e-05	nuoM; NADH-quinone oxidoreductase subunit M [EC:7.1.1.2]
K06177	Rhodobacterales	Pseudomonadales	28	5	23	35	8.52174	2.61896e-05	0.000121014	rluA; tRNA pseudouridine32 synthase / 23S rRNA pseudouridine746 synthase [EC:5.4.99.28 5.4.99.29]
K00982	Rhodobacterales	Pseudomonadales	27	6	23	35	6.84783	0.000151226	0.000620787	glnE; [glutamine synthetase] adenylyltransferase / [glutamine synthetase]-adenylyl-L-tyrosine phosphorylase [EC:2.7.7.42 2.7.7.89]
K07787	Rhodobacterales	Pseudomonadales	4	29	23	35	0.209895	0.007965	0.0238696	cusA, silA; Cu(I)/Ag(I) efflux system membrane protein CusA/SilA
K16871	Rhodobacterales	Pseudomonadales	2	31	23	35	0.0981767	0.000479078	0.00182302	POP2; 4-aminobutyrate---pyruvate transaminase [EC:2.6.1.96]
K13779	Rhodobacterales	Pseudomonadales	1	32	23	35	0.0475543	5.84443e-05	0.0002538	atuE; isohexenylglutaconyl-CoA hydratase [EC:4.2.1.57]
K02663	Rhodobacterales	Pseudomonadales	0	33	23	35	0	6.59978e-06	3.36445e-05	pilN; type IV pilus assembly protein PilN
K10834	Rhodobacterales	Pseudomonadales	0	33	23	35	0	6.59978e-06	3.36445e-05	E3.6.3.41; heme-transporting ATPase [EC:3.6.3.41]
K16091	Rhodobacterales	Pseudomonadales	0	33	23	35	0	6.59978e-06	3.36445e-05	fecA; Fe(3+) dicitrate transport protein
K06202	Rhodobacterales	Pseudomonadales	0	33	23	35	0	6.59978e-06	3.36445e-05	cyaY; CyaY protein
K13776	Rhodobacterales	Pseudomonadales	0	33	23	35	0	6.59978e-06	3.36445e-05	atuH; citronellyl-CoA synthetase [EC:6.2.1.-]
K01620	Rhodobacterales	Pseudomonadales	33	0	22	36	inf	2.12715e-10	2.08928e-09	ltaE; threonine aldolase [EC:4.1.2.48]
K00337	Rhodobacterales	Pseudomonadales	33	0	22	36	inf	2.12715e-10	2.08928e-09	nuoH; NADH-quinone oxidoreductase subunit H [EC:7.1.1.2]
K00335	Rhodobacterales	Pseudomonadales	31	2	22	36	25.3636	5.5325e-08	3.93143e-07	nuoF; NADH-quinone oxidoreductase subunit F [EC:7.1.1.2]
K00123	Rhodobacterales	Pseudomonadales	30	3	22	36	16.3636	5.72234e-07	3.39182e-06	fdoG, fdhF, fdwA; formate dehydrogenase major subunit [EC:1.17.1.9]
K02010	Rhodobacterales	Pseudomonadales	30	3	22	36	16.3636	5.72234e-07	3.39182e-06	afuC, fbpC; iron(III) transport system ATP-binding protein [EC:3.6.3.30]
K00341	Rhodobacterales	Pseudomonadales	29	4	22	36	11.8636	2.77391e-06	1.51275e-05	nuoL; NADH-quinone oxidoreductase subunit L [EC:7.1.1.2]
K01823	Rhodobacterales	Pseudomonadales	29	4	22	36	11.8636	2.77391e-06	1.51275e-05	idi, IDI; isopentenyl-diphosphate Delta-isomerase [EC:5.3.3.2]
K10778	Rhodobacterales	Pseudomonadales	26	7	22	36	6.07792	0.000196294	0.000780184	ada; AraC family transcriptional regulator, regulatory protein of adaptative response / methylated-DNA-[protein]-cysteine methyltransferase [EC:2.1.1.63]
K03116	Rhodobacterales	Pseudomonadales	24	9	22	36	4.36364	0.00210051	0.00702415	tatA; sec-independent protein translocase protein TatA
K00803	Rhodobacterales	Pseudomonadales	0	33	22	36	0	1.62671e-05	7.79492e-05	AGPS, agpS; alkyldihydroxyacetonephosphate synthase [EC:2.5.1.26]
K07101	Rhodobacterales	Pseudomonadales	0	33	22	36	0	1.62671e-05	7.79492e-05	K07101; uncharacterized protein
K07137	Rhodobacterales	Pseudomonadales	0	33	22	36	0	1.62671e-05	7.79492e-05	K07137; uncharacterized protein
K00075	Rhodobacterales	Pseudomonadales	32	1	21	37	56.381	2.06693e-09	1.77463e-08	murB; UDP-N-acetylmuramate dehydrogenase [EC:1.3.1.98]
K00330	Rhodobacterales	Pseudomonadales	32	1	21	37	56.381	2.06693e-09	1.77463e-08	nuoA; NADH-quinone oxidoreductase subunit A [EC:7.1.1.2]
K00334	Rhodobacterales	Pseudomonadales	31	2	21	37	27.3095	3.49347e-08	2.56006e-07	nuoE; NADH-quinone oxidoreductase subunit E [EC:7.1.1.2]
K01607	Rhodobacterales	Pseudomonadales	31	2	21	37	27.3095	3.49347e-08	2.56006e-07	pcaC; 4-carboxymuconolactone decarboxylase [EC:4.1.1.44]
K00338	Rhodobacterales	Pseudomonadales	30	3	21	37	17.619	2.14932e-07	1.34628e-06	nuoI; NADH-quinone oxidoreductase subunit I [EC:7.1.1.2]
K05800	Rhodobacterales	Pseudomonadales	30	3	21	37	17.619	2.14932e-07	1.34628e-06	ybaO; Lrp/AsnC family transcriptional regulator
K00339	Rhodobacterales	Pseudomonadales	29	4	21	37	12.7738	2.15602e-06	1.18787e-05	nuoJ; NADH-quinone oxidoreductase subunit J [EC:7.1.1.2]
K09125	Rhodobacterales	Pseudomonadales	27	6	21	37	7.92857	2.84128e-05	0.000130643	K09125; uncharacterized protein
K09921	Rhodobacterales	Pseudomonadales	26	7	21	37	6.54422	0.000162131	0.000664093	K09921; uncharacterized protein
K02453	Rhodobacterales	Pseudomonadales	3	30	21	37	0.17619	0.00588923	0.018097	gspD; general secretion pathway protein D
K18138	Rhodobacterales	Pseudomonadales	2	31	21	37	0.113671	0.00112029	0.00394308	acrB, mexB, adeJ, smeE, mtrD, cmeB; multidrug efflux pump
K00021	Rhodobacterales	Pseudomonadales	1	32	21	37	0.0550595	0.000240382	0.000951386	HMGCR; hydroxymethylglutaryl-CoA reductase (NADPH) [EC:1.1.1.34]
K05541	Rhodobacterales	Pseudomonadales	0	33	21	37	0	1.75228e-05	8.30121e-05	dusC; tRNA-dihydrouridine synthase C [EC:1.-.-.-]
K13378	Rhodobacterales	Pseudomonadales	0	33	21	37	0	1.75228e-05	8.30121e-05	nuoCD; NADH-quinone oxidoreductase subunit C/D [EC:7.1.1.2]
K01414	Rhodobacterales	Pseudomonadales	0	33	21	37	0	1.75228e-05	8.30121e-05	prlC; oligopeptidase A [EC:3.4.24.70]
K07071	Rhodobacterales	Pseudomonadales	0	33	21	37	0	1.75228e-05	8.30121e-05	K07071; uncharacterized protein
K02429	Rhodobacterales	Pseudomonadales	0	33	21	37	0	1.75228e-05	8.30121e-05	fucP; MFS transporter, FHS family, L-fucose permease
K11159	Rhodobacterales	Pseudomonadales	0	33	21	37	0	1.75228e-05	8.30121e-05	K11159; carotenoid cleavage dioxygenase
K05882	Rhodobacterales	Pseudomonadales	0	33	21	37	0	1.75228e-05	8.30121e-05	E1.1.1.91; aryl-alcohol dehydrogenase (NADP+) [EC:1.1.1.91]
K00315	Rhodobacterales	Pseudomonadales	33	0	20	38	inf	3.79306e-11	4.2564e-10	DMGDH; dimethylglycine dehydrogenase [EC:1.5.8.4]
K03536	Rhodobacterales	Pseudomonadales	33	0	20	38	inf	3.79306e-11	4.2564e-10	rnpA; ribonuclease P protein component [EC:3.1.26.5]
K00331	Rhodobacterales	Pseudomonadales	31	2	20	38	29.45	1.14981e-08	8.89502e-08	nuoB; NADH-quinone oxidoreductase subunit B [EC:7.1.1.2]
K00795	Rhodobacterales	Pseudomonadales	31	2	20	38	29.45	1.14981e-08	8.89502e-08	ispA; farnesyl diphosphate synthase [EC:2.5.1.1 2.5.1.10]
K01082	Rhodobacterales	Pseudomonadales	30	3	20	38	19	8.56425e-08	5.76895e-07	cysQ, MET22, BPNT1; 3'(2'), 5'-bisphosphate nucleotidase [EC:3.1.3.7]
K00340	Rhodobacterales	Pseudomonadales	29	4	20	38	13.775	7.3641e-07	4.28374e-06	nuoK; NADH-quinone oxidoreductase subunit K [EC:7.1.1.2]
K02011	Rhodobacterales	Pseudomonadales	29	4	20	38	13.775	7.3641e-07	4.28374e-06	afuB, fbpB; iron(III) transport system permease protein
K14441	Rhodobacterales	Pseudomonadales	28	5	20	38	10.64	3.19412e-06	1.70474e-05	rimO; ribosomal protein S12 methylthiotransferase [EC:2.8.4.4]
K06911	Rhodobacterales	Pseudomonadales	28	5	20	38	10.64	3.19412e-06	1.70474e-05	K06911; uncharacterized protein
K01934	Rhodobacterales	Pseudomonadales	27	6	20	38	8.55	2.26367e-05	0.000105376	MTHFS; 5-formyltetrahydrofolate cyclo-ligase [EC:6.3.3.2]
K15866	Rhodobacterales	Pseudomonadales	27	6	20	38	8.55	2.26367e-05	0.000105376	paaG; 2-(1,2-epoxy-1,2-dihydrophenyl)acetyl-CoA isomerase [EC:5.3.3.18]
K18893	Rhodobacterales	Pseudomonadales	26	7	20	38	7.05714	6.64649e-05	0.000287631	vcaM; ATP-binding cassette, subfamily B, multidrug efflux pump
K17225	Rhodobacterales	Pseudomonadales	23	10	20	38	4.37	0.00202516	0.00680251	soxC; sulfane dehydrogenase subunit SoxC
K03292	Rhodobacterales	Pseudomonadales	22	11	20	38	3.8	0.00435237	0.0137333	TC.GPH; glycoside/pentoside/hexuronide:cation symporter, GPH family
K00507	Rhodobacterales	Pseudomonadales	2	31	20	38	0.122581	0.00207161	0.00694608	SCD, desC; stearoyl-CoA desaturase (Delta-9 desaturase) [EC:1.14.19.1]
K02521	Rhodobacterales	Pseudomonadales	0	33	20	38	0	3.64249e-05	0.000164262	ilvY; LysR family transcriptional regulator, positive regulator for ilvC
K03152	Rhodobacterales	Pseudomonadales	0	33	20	38	0	3.64249e-05	0.000164262	thiJ; protein deglycase [EC:3.5.1.124]
K07660	Rhodobacterales	Pseudomonadales	0	33	20	38	0	3.64249e-05	0.000164262	phoP; two-component system, OmpR family, response regulator PhoP
K00797	Rhodobacterales	Pseudomonadales	0	33	20	38	0	3.64249e-05	0.000164262	speE, SRM; spermidine synthase [EC:2.5.1.16]
K08738	Rhodobacterales	Pseudomonadales	33	0	19	39	inf	1.22473e-11	1.51527e-10	CYC; cytochrome c
K07793	Rhodobacterales	Pseudomonadales	32	1	19	39	65.6842	3.86776e-10	3.66461e-09	tctA; putative tricarboxylic transport membrane protein
K01965	Rhodobacterales	Pseudomonadales	30	3	19	39	20.5263	5.02802e-08	3.57972e-07	PCCA, pccA; propionyl-CoA carboxylase alpha chain [EC:6.4.1.3]
K03568	Rhodobacterales	Pseudomonadales	29	4	19	39	14.8816	2.70817e-07	1.67123e-06	tldD; TldD protein
K03741	Rhodobacterales	Pseudomonadales	25	8	19	39	6.41447	8.95175e-05	0.000377381	ARSC2, arsC; arsenate reductase [EC:1.20.4.1]
K01929	Rhodobacterales	Pseudomonadales	22	11	19	39	4.10526	0.00225689	0.00750357	murF; UDP-N-acetylmuramoyl-tripeptide--D-alanyl-D-alanine ligase [EC:6.3.2.10]
K00564	Rhodobacterales	Pseudomonadales	21	12	19	39	3.59211	0.00789753	0.0237432	rsmC; 16S rRNA (guanine1207-N2)-methyltransferase [EC:2.1.1.172]
K05516	Rhodobacterales	Pseudomonadales	2	31	19	39	0.132428	0.00388622	0.0124518	cbpA; curved DNA-binding protein
K15987	Rhodobacterales	Pseudomonadales	1	32	19	39	0.0641447	0.000587584	0.00217418	hppA; K(+)-stimulated pyrophosphate-energized sodium pump [EC:3.6.1.1]
K05297	Rhodobacterales	Pseudomonadales	0	33	19	39	0	7.85292e-05	0.000336349	rubB, alkT; rubredoxin---NAD+ reductase [EC:1.18.1.1]
K09941	Rhodobacterales	Pseudomonadales	0	33	19	39	0	7.85292e-05	0.000336349	K09941; uncharacterized protein
K09929	Rhodobacterales	Pseudomonadales	0	33	19	39	0	7.85292e-05	0.000336349	K09929; uncharacterized protein
K02843	Rhodobacterales	Pseudomonadales	0	33	19	39	0	7.85292e-05	0.000336349	waaF, rfaF; heptosyltransferase II [EC:2.4.-.-]
K03969	Rhodobacterales	Pseudomonadales	0	33	19	39	0	7.85292e-05	0.000336349	pspA; phage shock protein A
K03636	Rhodobacterales	Pseudomonadales	33	0	18	40	inf	6.93026e-12	9.03414e-11	moaD, cysO; sulfur-carrier protein
K03327	Rhodobacterales	Pseudomonadales	33	0	18	40	inf	6.93026e-12	9.03414e-11	TC.MATE, SLC47A, norM, mdtK, dinF; multidrug resistance protein, MATE family
K01631	Rhodobacterales	Pseudomonadales	30	3	18	40	22.2222	1.66127e-08	1.26689e-07	dgoA; 2-dehydro-3-deoxyphosphogalactonate aldolase [EC:4.1.2.21]
K06878	Rhodobacterales	Pseudomonadales	28	5	18	40	12.4444	8.06512e-07	4.68426e-06	K06878; tRNA-binding protein
K03576	Rhodobacterales	Pseudomonadales	26	7	18	40	8.25397	1.2233e-05	5.99978e-05	metR; LysR family transcriptional regulator, regulator for metE and metH
K17247	Rhodobacterales	Pseudomonadales	25	8	18	40	6.94444	6.30692e-05	0.000273251	msrQ; methionine sulfoxide reductase heme-binding subunit
K09928	Rhodobacterales	Pseudomonadales	25	8	18	40	6.94444	6.30692e-05	0.000273251	K09928; uncharacterized protein
K04096	Rhodobacterales	Pseudomonadales	20	13	18	40	3.4188	0.00807146	0.0241693	smf; DNA processing protein
K00991	Rhodobacterales	Pseudomonadales	1	32	18	40	0.0694444	0.00110335	0.00389077	ispD; 2-C-methyl-D-erythritol 4-phosphate cytidylyltransferase [EC:2.7.7.60]
K02237	Rhodobacterales	Pseudomonadales	0	33	18	40	0	0.000175985	0.000711526	comEA; competence protein ComEA
K03646	Rhodobacterales	Pseudomonadales	0	33	18	40	0	0.000175985	0.000711526	tolA; colicin import membrane protein
K14761	Rhodobacterales	Pseudomonadales	0	33	18	40	0	0.000175985	0.000711526	ybcJ; ribosome-associated protein
K00413	Rhodobacterales	Pseudomonadales	32	1	17	41	77.1765	7.32426e-11	7.89673e-10	CYC1, CYT1, petC; ubiquinol-cytochrome c reductase cytochrome c1 subunit
K03705	Rhodobacterales	Pseudomonadales	31	2	17	41	37.3824	6.91573e-10	6.34421e-09	hrcA; heat-inducible transcriptional repressor
K01928	Rhodobacterales	Pseudomonadales	27	6	17	41	10.8529	1.3149e-06	7.37444e-06	murE; UDP-N-acetylmuramoyl-L-alanyl-D-glutamate--2,6-diaminopimelate ligase [EC:6.3.2.13]
K07263	Rhodobacterales	Pseudomonadales	26	7	17	41	8.95798	7.87565e-06	3.96637e-05	pqqL; zinc protease [EC:3.4.24.-]
K03518	Rhodobacterales	Pseudomonadales	24	9	17	41	6.43137	7.78858e-05	0.000335508	coxS; aerobic carbon-monoxide dehydrogenase small subunit [EC:1.2.5.3]
K11720	Rhodobacterales	Pseudomonadales	23	10	17	41	5.54706	0.000359263	0.00139829	lptG; lipopolysaccharide export system permease protein
K05296	Rhodobacterales	Pseudomonadales	2	31	17	41	0.155598	0.00812825	0.0241787	E1.1.1.51; 3(or 17)beta-hydroxysteroid dehydrogenase [EC:1.1.1.51]
K00971	Rhodobacterales	Pseudomonadales	2	31	17	41	0.155598	0.00812825	0.0241787	manC, cpsB; mannose-1-phosphate guanylyltransferase [EC:2.7.7.13]
K00957	Rhodobacterales	Pseudomonadales	2	31	17	41	0.155598	0.00812825	0.0241787	cysD; sulfate adenylyltransferase subunit 2 [EC:2.7.7.4]
K12405	Rhodobacterales	Pseudomonadales	1	32	17	41	0.0753676	0.0021119	0.00704969	HSD17B4; (3R)-3-hydroxyacyl-CoA dehydrogenase / 3a,7a,12a-trihydroxy-5b-cholest-24-enoyl-CoA hydratase / enoyl-CoA hydratase 2 [EC:1.1.1.- 4.2.1.107 4.2.1.119]
K01950	Rhodobacterales	Pseudomonadales	1	32	17	41	0.0753676	0.0021119	0.00704969	E6.3.5.1, NADSYN1, QNS1, nadE; NAD+ synthase (glutamine-hydrolysing) [EC:6.3.5.1]
K07235	Rhodobacterales	Pseudomonadales	0	33	17	41	0	0.000195455	0.000777673	tusD, dsrE; tRNA 2-thiouridine synthesizing protein D [EC:2.8.1.-]
K11942	Rhodobacterales	Pseudomonadales	0	33	17	41	0	0.000195455	0.000777673	icmF; isobutyryl-CoA mutase [EC:5.4.99.13]
K01893	Rhodobacterales	Pseudomonadales	0	33	17	41	0	0.000195455	0.000777673	NARS, asnS; asparaginyl-tRNA synthetase [EC:6.1.1.22]
K09889	Rhodobacterales	Pseudomonadales	0	33	17	41	0	0.000195455	0.000777673	yjgA; ribosome-associated protein
K02660	Rhodobacterales	Pseudomonadales	0	33	17	41	0	0.000195455	0.000777673	pilJ; twitching motility protein PilJ
K08289	Rhodobacterales	Pseudomonadales	0	33	17	41	0	0.000195455	0.000777673	purT; phosphoribosylglycinamide formyltransferase 2 [EC:2.1.2.2]
K02439	Rhodobacterales	Pseudomonadales	0	33	17	41	0	0.000195455	0.000777673	glpE; thiosulfate sulfurtransferase [EC:2.8.1.1]
K08307	Rhodobacterales	Pseudomonadales	0	33	17	41	0	0.000195455	0.000777673	mltD, dniR; membrane-bound lytic murein transglycosylase D [EC:4.2.2.-]
K10215	Rhodobacterales	Pseudomonadales	0	33	17	41	0	0.000195455	0.000777673	ethA; monooxygenase [EC:1.14.13.-]
K01520	Rhodobacterales	Pseudomonadales	32	1	16	42	84	1.74565e-11	2.08589e-10	dut, DUT; dUTP pyrophosphatase [EC:3.6.1.23]
K09808	Rhodobacterales	Pseudomonadales	30	3	16	42	26.25	3.01902e-09	2.47323e-08	lolC_E; lipoprotein-releasing system permease protein
K04564	Rhodobacterales	Pseudomonadales	30	3	16	42	26.25	3.01902e-09	2.47323e-08	SOD2; superoxide dismutase, Fe-Mn family [EC:1.15.1.1]
K01908	Rhodobacterales	Pseudomonadales	29	4	16	42	19.0312	1.8949e-08	1.42478e-07	prpE; propionyl-CoA synthetase [EC:6.2.1.17]
K03524	Rhodobacterales	Pseudomonadales	25	8	16	42	8.20312	1.05105e-05	5.19571e-05	birA; BirA family transcriptional regulator, biotin operon repressor / biotin---[acetyl-CoA-carboxylase] ligase [EC:6.3.4.15]
K13893	Rhodobacterales	Pseudomonadales	22	11	16	42	5.25	0.00038675	0.00148221	yejA; microcin C transport system substrate-binding protein
K07734	Rhodobacterales	Pseudomonadales	18	15	16	42	3.15	0.0137255	0.0388078	paiB; transcriptional regulator
K11959	Rhodobacterales	Pseudomonadales	18	15	16	42	3.15	0.0137255	0.0388078	urtA; urea transport system substrate-binding protein
K01644	Rhodobacterales	Pseudomonadales	2	31	16	42	0.169355	0.0140889	0.0397455	citE; citrate lyase subunit beta / citryl-CoA lyase [EC:4.1.3.34]
K14261	Rhodobacterales	Pseudomonadales	2	31	16	42	0.169355	0.0140889	0.0397455	alaC; alanine-synthesizing transaminase [EC:2.6.1.-]
K03417	Rhodobacterales	Pseudomonadales	1	32	16	42	0.0820312	0.00411824	0.0130835	prpB; methylisocitrate lyase [EC:4.1.3.30]
K01659	Rhodobacterales	Pseudomonadales	1	32	16	42	0.0820312	0.00411824	0.0130835	prpC; 2-methylcitrate synthase [EC:2.3.3.5]
K00174	Rhodobacterales	Pseudomonadales	1	32	16	42	0.0820312	0.00411824	0.0130835	korA, oorA, oforA; 2-oxoglutarate/2-oxoacid ferredoxin oxidoreductase subunit alpha [EC:1.2.7.3 1.2.7.11]
K00175	Rhodobacterales	Pseudomonadales	1	32	16	42	0.0820312	0.00411824	0.0130835	korB, oorB, oforB; 2-oxoglutarate/2-oxoacid ferredoxin oxidoreductase subunit beta [EC:1.2.7.3 1.2.7.11]
K03796	Rhodobacterales	Pseudomonadales	0	33	16	42	0	0.000380325	0.00146057	bax; Bax protein
K03301	Rhodobacterales	Pseudomonadales	0	33	16	42	0	0.000380325	0.00146057	TC.AAA; ATP:ADP antiporter, AAA family
K02650	Rhodobacterales	Pseudomonadales	0	33	16	42	0	0.000380325	0.00146057	pilA; type IV pilus assembly protein PilA
K08974	Rhodobacterales	Pseudomonadales	0	33	16	42	0	0.000380325	0.00146057	K08974; putative membrane protein
K08083	Rhodobacterales	Pseudomonadales	0	33	16	42	0	0.000380325	0.00146057	algR; two-component system, LytTR family, response regulator AlgR
K04773	Rhodobacterales	Pseudomonadales	0	33	16	42	0	0.000380325	0.00146057	sppA; protease IV [EC:3.4.21.-]
K00167	Rhodobacterales	Pseudomonadales	0	33	16	42	0	0.000380325	0.00146057	BCKDHB, bkdA2; 2-oxoisovalerate dehydrogenase E1 component beta subunit [EC:1.2.4.4]
K06194	Rhodobacterales	Pseudomonadales	0	33	16	42	0	0.000380325	0.00146057	nlpD; lipoprotein NlpD
K09858	Rhodobacterales	Pseudomonadales	0	33	16	42	0	0.000380325	0.00146057	K09858; SEC-C motif domain protein
K05606	Rhodobacterales	Pseudomonadales	32	1	15	43	91.7333	5.19501e-12	7.1398e-11	MCEE, epi; methylmalonyl-CoA/ethylmalonyl-CoA epimerase [EC:5.1.99.1]
K02050	Rhodobacterales	Pseudomonadales	31	2	15	43	44.4333	1.04713e-10	1.09438e-09	ABC.SN.P; NitT/TauT family transport system permease protein
K05595	Rhodobacterales	Pseudomonadales	28	5	15	43	16.0533	5.5784e-08	3.95655e-07	marC; multiple antibiotic resistance protein
K13895	Rhodobacterales	Pseudomonadales	27	6	15	43	12.9	2.58586e-07	1.60366e-06	yejE; microcin C transport system permease protein
K03566	Rhodobacterales	Pseudomonadales	26	7	15	43	10.6476	1.12669e-06	6.44411e-06	gcvA; LysR family transcriptional regulator, glycine cleavage system transcriptional activator
K07795	Rhodobacterales	Pseudomonadales	25	8	15	43	8.95833	6.64077e-06	3.38075e-05	tctC; putative tricarboxylic transport membrane protein
K07006	Rhodobacterales	Pseudomonadales	24	9	15	43	7.64444	2.06312e-05	9.66397e-05	K07006; uncharacterized protein
K03519	Rhodobacterales	Pseudomonadales	24	9	15	43	7.64444	2.06312e-05	9.66397e-05	coxM, cutM; aerobic carbon-monoxide dehydrogenase medium subunit [EC:1.2.5.3]
K00166	Rhodobacterales	Pseudomonadales	1	32	15	43	0.0895833	0.00813261	0.0241787	BCKDHA, bkdA1; 2-oxoisovalerate dehydrogenase E1 component alpha subunit [EC:1.2.4.4]
K11779	Rhodobacterales	Pseudomonadales	1	32	15	43	0.0895833	0.00813261	0.0241787	fbiC; FO synthase [EC:2.5.1.147 4.3.1.32]
K03317	Rhodobacterales	Pseudomonadales	0	33	15	43	0	0.000760415	0.00273283	TC.CNT; concentrative nucleoside transporter, CNT family
K07689	Rhodobacterales	Pseudomonadales	0	33	15	43	0	0.000760415	0.00273283	uvrY, gacA, varA; two-component system, NarL family, invasion response regulator UvrY
K19696	Rhodobacterales	Pseudomonadales	0	33	15	43	0	0.000760415	0.00273283	mtiP; 5'-methylthioinosine phosphorylase [EC:2.4.2.44]
K14055	Rhodobacterales	Pseudomonadales	0	33	15	43	0	0.000760415	0.00273283	uspE; universal stress protein E
K14287	Rhodobacterales	Pseudomonadales	0	33	15	43	0	0.000760415	0.00273283	ybdL; methionine transaminase [EC:2.6.1.88]
K02371	Rhodobacterales	Pseudomonadales	0	33	15	43	0	0.000760415	0.00273283	fabK; enoyl-[acyl-carrier protein] reductase II [EC:1.3.1.9]
K02665	Rhodobacterales	Pseudomonadales	0	33	15	43	0	0.000760415	0.00273283	pilP; type IV pilus assembly protein PilP
K00316	Rhodobacterales	Pseudomonadales	0	33	15	43	0	0.000760415	0.00273283	spdH; spermidine dehydrogenase [EC:1.5.99.6]
K01585	Rhodobacterales	Pseudomonadales	0	33	15	43	0	0.000760415	0.00273283	speA; arginine decarboxylase [EC:4.1.1.19]
K03642	Rhodobacterales	Pseudomonadales	0	33	15	43	0	0.000760415	0.00273283	rlpA; rare lipoprotein A
K06901	Rhodobacterales	Pseudomonadales	0	33	15	43	0	0.000760415	0.00273283	pbuG; putative MFS transporter, AGZA family, xanthine/uracil permease
K02030	Rhodobacterales	Pseudomonadales	33	0	14	44	inf	5.27345e-14	1.00862e-12	ABC.PA.S; polar amino acid transport system substrate-binding protein
K02051	Rhodobacterales	Pseudomonadales	31	2	14	44	48.7143	2.823e-11	3.35186e-10	ABC.SN.S; NitT/TauT family transport system substrate-binding protein
K07402	Rhodobacterales	Pseudomonadales	31	2	14	44	48.7143	2.823e-11	3.35186e-10	xdhC; xanthine dehydrogenase accessory factor
K08299	Rhodobacterales	Pseudomonadales	30	3	14	44	31.4286	5.09753e-10	4.75769e-09	caiD; crotonobetainyl-CoA hydratase [EC:4.2.1.149]
K01028	Rhodobacterales	Pseudomonadales	29	4	14	44	22.7857	2.99396e-09	2.46886e-08	E2.8.3.5A, scoA; 3-oxoacid CoA-transferase subunit A [EC:2.8.3.5]
K02221	Rhodobacterales	Pseudomonadales	28	5	14	44	17.6	1.76085e-08	1.33739e-07	yggT; YggT family protein
K02426	Rhodobacterales	Pseudomonadales	28	5	14	44	17.6	1.76085e-08	1.33739e-07	sufE; cysteine desulfuration protein SufE
K01029	Rhodobacterales	Pseudomonadales	27	6	14	44	14.1429	1.70182e-07	1.09149e-06	E2.8.3.5B, scoB; 3-oxoacid CoA-transferase subunit B [EC:2.8.3.5]
K01436	Rhodobacterales	Pseudomonadales	27	6	14	44	14.1429	1.70182e-07	1.09149e-06	K01436; amidohydrolase [EC:3.5.1.-]
K06895	Rhodobacterales	Pseudomonadales	27	6	14	44	14.1429	1.70182e-07	1.09149e-06	lysE, argO; L-lysine exporter family protein LysE/ArgO
K13894	Rhodobacterales	Pseudomonadales	27	6	14	44	14.1429	1.70182e-07	1.09149e-06	yejB; microcin C transport system permease protein
K14448	Rhodobacterales	Pseudomonadales	27	6	14	44	14.1429	1.70182e-07	1.09149e-06	mcd; (2S)-methylsuccinyl-CoA dehydrogenase [EC:1.3.8.12]
K01430	Rhodobacterales	Pseudomonadales	24	9	14	44	8.38095	8.10598e-06	4.06599e-05	ureA; urease subunit gamma [EC:3.5.1.5]
K03769	Rhodobacterales	Pseudomonadales	24	9	14	44	8.38095	8.10598e-06	4.06599e-05	ppiC; peptidyl-prolyl cis-trans isomerase C [EC:5.2.1.8]
K03189	Rhodobacterales	Pseudomonadales	24	9	14	44	8.38095	8.10598e-06	4.06599e-05	ureG; urease accessory protein
K01428	Rhodobacterales	Pseudomonadales	23	10	14	44	7.22857	4.37799e-05	0.000195318	ureC; urease subunit alpha [EC:3.5.1.5]
K07043	Rhodobacterales	Pseudomonadales	23	10	14	44	7.22857	4.37799e-05	0.000195318	K07043; uncharacterized protein
K18661	Rhodobacterales	Pseudomonadales	23	10	14	44	7.22857	4.37799e-05	0.000195318	matB; malonyl-CoA/methylmalonyl-CoA synthetase [EC:6.2.1.-]
K02339	Rhodobacterales	Pseudomonadales	23	10	14	44	7.22857	4.37799e-05	0.000195318	holC; DNA polymerase III subunit chi [EC:2.7.7.7]
K01429	Rhodobacterales	Pseudomonadales	22	11	14	44	6.28571	0.000115335	0.000480285	ureB; urease subunit beta [EC:3.5.1.5]
K02557	Rhodobacterales	Pseudomonadales	22	11	14	44	6.28571	0.000115335	0.000480285	motB; chemotaxis protein MotB
K08714	Rhodobacterales	Pseudomonadales	22	11	14	44	6.28571	0.000115335	0.000480285	VGSC; voltage-gated sodium channel
K01776	Rhodobacterales	Pseudomonadales	22	11	14	44	6.28571	0.000115335	0.000480285	murI; glutamate racemase [EC:5.1.1.3]
K03710	Rhodobacterales	Pseudomonadales	21	12	14	44	5.5	0.000299224	0.00116825	K03710; GntR family transcriptional regulator
K12255	Rhodobacterales	Pseudomonadales	19	14	14	44	4.26531	0.00283534	0.00936461	gbuA; guanidinobutyrase [EC:3.5.3.7]
K17325	Rhodobacterales	Pseudomonadales	19	14	14	44	4.26531	0.00283534	0.00936461	K17325, glpT; glycerol transport system ATP-binding protein
K00612	Rhodobacterales	Pseudomonadales	1	32	14	44	0.0982143	0.00836202	0.0247432	E2.1.3.-; carbamoyltransferase [EC:2.1.3.-]
K15726	Rhodobacterales	Pseudomonadales	1	32	14	44	0.0982143	0.00836202	0.0247432	czcA; cobalt-zinc-cadmium resistance protein CzcA
K01484	Rhodobacterales	Pseudomonadales	0	33	14	44	0	0.00156668	0.00541269	astB; succinylarginine dihydrolase [EC:3.5.3.23]
K20455	Rhodobacterales	Pseudomonadales	0	33	14	44	0	0.00156668	0.00541269	acnD; 2-methylcitrate dehydratase (2-methyl-trans-aconitate forming) [EC:4.2.1.117]
K04084	Rhodobacterales	Pseudomonadales	0	33	14	44	0	0.00156668	0.00541269	dsbD; thiol:disulfide interchange protein DsbD [EC:1.8.1.8]
K03976	Rhodobacterales	Pseudomonadales	0	33	14	44	0	0.00156668	0.00541269	ybaK, ebsC; Cys-tRNA(Pro)/Cys-tRNA(Cys) deacylase [EC:3.1.1.-]
K03974	Rhodobacterales	Pseudomonadales	0	33	14	44	0	0.00156668	0.00541269	pspF; psp operon transcriptional activator
K02841	Rhodobacterales	Pseudomonadales	0	33	14	44	0	0.00156668	0.00541269	waaC, rfaC; heptosyltransferase I [EC:2.4.-.-]
K07175	Rhodobacterales	Pseudomonadales	0	33	14	44	0	0.00156668	0.00541269	phoH2; PhoH-like ATPase
K15918	Rhodobacterales	Pseudomonadales	0	33	14	44	0	0.00156668	0.00541269	GLYK; D-glycerate 3-kinase [EC:2.7.1.31]
K09699	Rhodobacterales	Pseudomonadales	0	33	14	44	0	0.00156668	0.00541269	DBT, bkdB; 2-oxoisovalerate dehydrogenase E2 component (dihydrolipoyl transacylase) [EC:2.3.1.168]
K04080	Rhodobacterales	Pseudomonadales	32	1	13	45	110.769	5.26693e-13	8.3382e-12	ibpA; molecular chaperone IbpA
K07010	Rhodobacterales	Pseudomonadales	31	2	13	45	53.6538	1.36673e-11	1.65954e-10	K07010; putative glutamine amidotransferase
K01802	Rhodobacterales	Pseudomonadales	31	2	13	45	53.6538	1.36673e-11	1.65954e-10	E5.2.1.8; peptidylprolyl isomerase [EC:5.2.1.8]
K01679	Rhodobacterales	Pseudomonadales	29	4	13	45	25.0962	8.89488e-10	8.06126e-09	E4.2.1.2B, fumC, FH; fumarate hydratase, class II [EC:4.2.1.2]
K00798	Rhodobacterales	Pseudomonadales	29	4	13	45	25.0962	8.89488e-10	8.06126e-09	MMAB, pduO; cob(I)alamin adenosyltransferase [EC:2.5.1.17]
K00760	Rhodobacterales	Pseudomonadales	28	5	13	45	19.3846	9.79741e-09	7.61074e-08	hprT, hpt, HPRT1; hypoxanthine phosphoribosyltransferase [EC:2.4.2.8]
K00290	Rhodobacterales	Pseudomonadales	27	6	13	45	15.5769	4.42143e-08	3.15384e-07	LYS1; saccharopine dehydrogenase (NAD+, L-lysine forming) [EC:1.5.1.7]
K09017	Rhodobacterales	Pseudomonadales	27	6	13	45	15.5769	4.42143e-08	3.15384e-07	rutR; TetR/AcrR family transcriptional regulator
K02510	Rhodobacterales	Pseudomonadales	27	6	13	45	15.5769	4.42143e-08	3.15384e-07	hpaI, hpcH; 4-hydroxy-2-oxoheptanedioate aldolase [EC:4.1.2.52]
K01556	Rhodobacterales	Pseudomonadales	25	8	13	45	10.8173	8.42876e-07	4.88036e-06	KYNU, kynU; kynureninase [EC:3.7.1.3]
K03579	Rhodobacterales	Pseudomonadales	25	8	13	45	10.8173	8.42876e-07	4.88036e-06	hrpB; ATP-dependent helicase HrpB [EC:3.6.4.13]
K01782	Rhodobacterales	Pseudomonadales	23	10	13	45	7.96154	1.50968e-05	7.28063e-05	fadJ; 3-hydroxyacyl-CoA dehydrogenase / enoyl-CoA hydratase / 3-hydroxybutyryl-CoA epimerase [EC:1.1.1.35 4.2.1.17 5.1.2.3]
K03187	Rhodobacterales	Pseudomonadales	23	10	13	45	7.96154	1.50968e-05	7.28063e-05	ureE; urease accessory protein
K01721	Rhodobacterales	Pseudomonadales	22	11	13	45	6.92308	4.5283e-05	0.000201544	nthA; nitrile hydratase subunit alpha [EC:4.2.1.84]
K12340	Rhodobacterales	Pseudomonadales	21	12	13	45	6.05769	0.000130181	0.000536156	tolC; outer membrane protein
K15515	Rhodobacterales	Pseudomonadales	21	12	13	45	6.05769	0.000130181	0.000536156	sauS; sulfoacetaldehyde dehydrogenase [EC:1.2.1.81]
K17227	Rhodobacterales	Pseudomonadales	20	13	13	45	5.32544	0.000540154	0.00200065	soxZ; sulfur-oxidizing protein SoxZ
K17222	Rhodobacterales	Pseudomonadales	20	13	13	45	5.32544	0.000540154	0.00200065	soxA; L-cysteine S-thiosulfotransferase [EC:2.8.5.2]
K06985	Rhodobacterales	Pseudomonadales	19	14	13	45	4.6978	0.00122985	0.00432061	K06985; aspartyl protease family protein
K17686	Rhodobacterales	Pseudomonadales	19	14	13	45	4.6978	0.00122985	0.00432061	copA, ATP7; Cu+-exporting ATPase [EC:3.6.3.54]
K17218	Rhodobacterales	Pseudomonadales	17	16	13	45	3.67788	0.00586885	0.0180639	sqr; sulfide:quinone oxidoreductase [EC:1.8.5.4]
K09933	Rhodobacterales	Pseudomonadales	1	32	13	45	0.108173	0.0149916	0.04201	mtfA; MtfA peptidase
K09803	Rhodobacterales	Pseudomonadales	1	32	13	45	0.108173	0.0149916	0.04201	K09803; uncharacterized protein
K07334	Rhodobacterales	Pseudomonadales	1	32	13	45	0.108173	0.0149916	0.04201	higB-1; toxin HigB-1
K00263	Rhodobacterales	Pseudomonadales	1	32	13	45	0.108173	0.0149916	0.04201	E1.4.1.9; leucine dehydrogenase [EC:1.4.1.9]
K12234	Rhodobacterales	Pseudomonadales	1	32	13	45	0.108173	0.0149916	0.04201	cofE, fbiB; coenzyme F420-0:L-glutamate ligase / coenzyme F420-1:gamma-L-glutamate ligase [EC:6.3.2.31 6.3.2.34]
K06988	Rhodobacterales	Pseudomonadales	1	32	13	45	0.108173	0.0149916	0.04201	fno; 8-hydroxy-5-deazaflavin:NADPH oxidoreductase [EC:1.5.1.40]
K07394	Rhodobacterales	Pseudomonadales	0	33	13	45	0	0.00331339	0.0107649	K07394; SM-20-related protein
K07386	Rhodobacterales	Pseudomonadales	0	33	13	45	0	0.00331339	0.0107649	pepO; putative endopeptidase [EC:3.4.24.-]
K05365	Rhodobacterales	Pseudomonadales	0	33	13	45	0	0.00331339	0.0107649	mrcB; penicillin-binding protein 1B [EC:2.4.1.129 3.4.16.4]
K00946	Rhodobacterales	Pseudomonadales	0	33	13	45	0	0.00331339	0.0107649	thiL; thiamine-monophosphate kinase [EC:2.7.4.16]
K09954	Rhodobacterales	Pseudomonadales	0	33	13	45	0	0.00331339	0.0107649	K09954; uncharacterized protein
K07044	Rhodobacterales	Pseudomonadales	0	33	13	45	0	0.00331339	0.0107649	K07044; uncharacterized protein
K03722	Rhodobacterales	Pseudomonadales	0	33	13	45	0	0.00331339	0.0107649	dinG; ATP-dependent DNA helicase DinG [EC:3.6.4.12]
K07979	Rhodobacterales	Pseudomonadales	0	33	13	45	0	0.00331339	0.0107649	ytrA; GntR family transcriptional regulator
K03790	Rhodobacterales	Pseudomonadales	33	0	12	46	inf	4.34179e-15	1.05099e-13	rimJ; [ribosomal protein S5]-alanine N-acetyltransferase [EC:2.3.1.267]
K03185	Rhodobacterales	Pseudomonadales	32	1	12	46	122.667	2.02382e-13	3.68166e-12	ubiH; 2-octaprenyl-6-methoxyphenol hydroxylase [EC:1.14.13.-]
K02049	Rhodobacterales	Pseudomonadales	30	3	12	46	38.3333	3.20334e-11	3.74422e-10	ABC.SN.A; NitT/TauT family transport system ATP-binding protein
K12574	Rhodobacterales	Pseudomonadales	30	3	12	46	38.3333	3.20334e-11	3.74422e-10	rnj; ribonuclease J [EC:3.1.-.-]
K01589	Rhodobacterales	Pseudomonadales	29	4	12	46	27.7917	3.97407e-10	3.73702e-09	purK; 5-(carboxyamino)imidazole ribonucleotide synthase [EC:6.3.4.18]
K13482	Rhodobacterales	Pseudomonadales	29	4	12	46	27.7917	3.97407e-10	3.73702e-09	xdhB; xanthine dehydrogenase large subunit [EC:1.17.1.4]
K09701	Rhodobacterales	Pseudomonadales	29	4	12	46	27.7917	3.97407e-10	3.73702e-09	K09701; uncharacterized protein
K07127	Rhodobacterales	Pseudomonadales	28	5	12	46	21.4667	2.36804e-09	1.9966e-08	uraH, pucM, hiuH; 5-hydroxyisourate hydrolase [EC:3.5.2.17]
K00104	Rhodobacterales	Pseudomonadales	28	5	12	46	21.4667	2.36804e-09	1.9966e-08	glcD; glycolate oxidase [EC:1.1.3.15]
K03629	Rhodobacterales	Pseudomonadales	28	5	12	46	21.4667	2.36804e-09	1.9966e-08	recF; DNA replication and repair protein RecF
K02066	Rhodobacterales	Pseudomonadales	28	5	12	46	21.4667	2.36804e-09	1.9966e-08	mlaE, linK; phospholipid/cholesterol/gamma-HCH transport system permease protein
K00912	Rhodobacterales	Pseudomonadales	28	5	12	46	21.4667	2.36804e-09	1.9966e-08	lpxK; tetraacyldisaccharide 4'-kinase [EC:2.7.1.130]
K02065	Rhodobacterales	Pseudomonadales	27	6	12	46	17.25	1.34573e-08	1.03679e-07	mlaF, linL, mkl; phospholipid/cholesterol/gamma-HCH transport system ATP-binding protein
K05838	Rhodobacterales	Pseudomonadales	26	7	12	46	14.2381	1.18329e-07	7.92804e-07	ybbN; putative thioredoxin
K06969	Rhodobacterales	Pseudomonadales	25	8	12	46	11.9792	4.2888e-07	2.55017e-06	rlmI; 23S rRNA (cytosine1962-C5)-methyltransferase [EC:2.1.1.191]
K01487	Rhodobacterales	Pseudomonadales	24	9	12	46	10.2222	1.56717e-06	8.76306e-06	E3.5.4.3, guaD; guanine deaminase [EC:3.5.4.3]
K00130	Rhodobacterales	Pseudomonadales	22	11	12	46	7.66667	3.10941e-05	0.00014107	betB, gbsA; betaine-aldehyde dehydrogenase [EC:1.2.1.8]
K07091	Rhodobacterales	Pseudomonadales	22	11	12	46	7.66667	3.10941e-05	0.00014107	lptF; lipopolysaccharide export system permease protein
K00549	Rhodobacterales	Pseudomonadales	21	12	12	46	6.70833	8.1363e-05	0.000346116	metE; 5-methyltetrahydropteroyltriglutamate--homocysteine methyltransferase [EC:2.1.1.14]
K00981	Rhodobacterales	Pseudomonadales	19	14	12	46	5.20238	0.000534886	0.00198702	E2.7.7.41, CDS1, CDS2, cdsA; phosphatidate cytidylyltransferase [EC:2.7.7.41]
K03571	Rhodobacterales	Pseudomonadales	16	17	12	46	3.60784	0.00895611	0.0262731	mreD; rod shape-determining protein MreD
K03586	Rhodobacterales	Pseudomonadales	0	33	12	46	0	0.00334824	0.0107649	ftsL; cell division protein FtsL
K09773	Rhodobacterales	Pseudomonadales	0	33	12	46	0	0.00334824	0.0107649	ppsR; [pyruvate, water dikinase]-phosphate phosphotransferase / [pyruvate, water dikinase] kinase [EC:2.7.4.28 2.7.11.33]
K17737	Rhodobacterales	Pseudomonadales	0	33	12	46	0	0.00334824	0.0107649	dhcR; LysR family transcriptional regulator, carnitine catabolism transcriptional activator
K13638	Rhodobacterales	Pseudomonadales	0	33	12	46	0	0.00334824	0.0107649	zntR; MerR family transcriptional regulator, Zn(II)-responsive regulator of zntA
K03608	Rhodobacterales	Pseudomonadales	0	33	12	46	0	0.00334824	0.0107649	minE; cell division topological specificity factor
K11538	Rhodobacterales	Pseudomonadales	0	33	12	46	0	0.00334824	0.0107649	ACAD8; isobutyryl-CoA dehydrogenase [EC:1.3.99.-]
K03580	Rhodobacterales	Pseudomonadales	0	33	12	46	0	0.00334824	0.0107649	hepA; ATP-dependent helicase HepA [EC:3.6.4.-]
K09697	Rhodobacterales	Pseudomonadales	0	33	12	46	0	0.00334824	0.0107649	natA; sodium transport system ATP-binding protein [EC:7.2.2.3]
K03147	Rhodobacterales	Pseudomonadales	0	33	12	46	0	0.00334824	0.0107649	thiC; phosphomethylpyrimidine synthase [EC:4.1.99.17]
K03615	Rhodobacterales	Pseudomonadales	0	33	12	46	0	0.00334824	0.0107649	rnfC; Na+-translocating ferredoxin:NAD+ oxidoreductase subunit C [EC:7.2.1.2]
K09788	Rhodobacterales	Pseudomonadales	0	33	12	46	0	0.00334824	0.0107649	prpF; 2-methylaconitate isomerase [EC:5.3.3.-]
K01201	Rhodobacterales	Pseudomonadales	0	33	12	46	0	0.00334824	0.0107649	GBA, srfJ; glucosylceramidase [EC:3.2.1.45]
K03609	Rhodobacterales	Pseudomonadales	0	33	12	46	0	0.00334824	0.0107649	minD; septum site-determining protein MinD
K01999	Rhodobacterales	Pseudomonadales	33	0	11	47	inf	1.15781e-15	3.39384e-14	livK; branched-chain amino acid transport system substrate-binding protein
K01996	Rhodobacterales	Pseudomonadales	33	0	11	47	inf	1.15781e-15	3.39384e-14	livF; branched-chain amino acid transport system ATP-binding protein
K06190	Rhodobacterales	Pseudomonadales	32	1	11	47	136.727	4.19707e-14	8.46634e-13	ispZ; intracellular septation protein
K02031	Rhodobacterales	Pseudomonadales	29	4	11	47	30.9773	9.41464e-11	9.8946e-10	ABC.PE.A; peptide/nickel transport system ATP-binding protein
K03787	Rhodobacterales	Pseudomonadales	29	4	11	47	30.9773	9.41464e-11	9.8946e-10	surE; 5'-nucleotidase [EC:3.1.3.5]
K01483	Rhodobacterales	Pseudomonadales	28	5	11	47	23.9273	6.9584e-10	6.35229e-09	allA; ureidoglycolate lyase [EC:4.3.2.3]
K02231	Rhodobacterales	Pseudomonadales	28	5	11	47	23.9273	6.9584e-10	6.35229e-09	cobP, cobU; adenosylcobinamide kinase / adenosylcobinamide-phosphate guanylyltransferase [EC:2.7.1.156 2.7.7.62]
K09007	Rhodobacterales	Pseudomonadales	26	7	11	47	15.8701	2.8717e-08	2.11267e-07	folE2; GTP cyclohydrolase IB [EC:3.5.4.16]
K02067	Rhodobacterales	Pseudomonadales	25	8	11	47	13.3523	1.2899e-07	8.62696e-07	mlaD, linM; phospholipid/cholesterol/gamma-HCH transport system substrate-binding protein
[truncated: 720 more rows]

## Sheet: MW_Flavo
annotation	group_1	group_2	group_1_mean	group_2_mean	score	pvalue	corrected_pvalue	description
[truncated: 659 more rows]

[truncated: 4 more sheets: MW_Pelagi, MW_Pseudo, KO_enrichment, Module_enrichment]
