# Supplementary material for: Tight Adherence (Tad) Pilus Genes Indicate Putative Niche Differentiation in Phytoplankton Bloom Associated Rhodobacterales
Source: Front Microbiol. 2021 Aug 10;12:718297. doi: 10.3389/fmicb.2021.718297 (PMC8383342; doi:10.3389/fmicb.2021.718297)
Supplement: Supplementary file 1 [file Data_Sheet_1.zip › Supplementary_File_3.txt]

HMMER3/f [3.2.1 | June 2018]
NAME  muscle_aligned_tadA
LENG  426
ALPH  amino
RF    no
MM    no
CONS  yes
CS    no
MAP   yes
DATE  Wed Jan 20 10:46:47 2021
NSEQ  114
EFFN  0.845398
CKSUM 228883888
STATS LOCAL MSV      -11.3332  0.69888
STATS LOCAL VITERBI  -12.3320  0.69888
STATS LOCAL FORWARD   -6.0661  0.69888
HMM          A        C        D        E        F        G        H        I        K        L        M        N        P        Q        R        S        T        V        W        Y   
            m->m     m->i     m->d     i->m     i->i     d->m     d->d
  COMPO   2.55743  4.55267  2.93495  2.62157  3.50004  2.78954  3.80458  2.66697  2.76852  2.38408  3.48913  3.04836  3.53735  3.09022  2.81933  2.65814  2.83649  2.54110  5.14045  3.80346
          2.68248  4.42441  2.77549  2.73144  3.46446  2.40654  3.72602  3.29424  2.67698  2.69352  4.24548  2.90528  2.73569  3.18059  2.89819  2.37976  2.77469  2.98473  4.58587  3.61631
          0.40912  1.45049  2.28954  3.75137  0.02377  0.00000        *
      1   2.55821  4.45429  3.10282  2.43731  3.62325  3.47097  3.70722  2.69032  2.61295  2.67688  2.54105  3.03685  3.86082  2.80923  3.01219  2.67621  2.74730  2.71926  5.01362  3.74749    119 e - - -
          2.68618  4.42225  2.77519  2.73123  3.46354  2.40513  3.72494  3.29354  2.67741  2.69355  4.24690  2.90347  2.73739  3.18146  2.89801  2.37887  2.77519  2.98518  4.58477  3.61503
          0.02788  3.98974  4.71208  0.61958  0.77255  0.58605  0.81311
      2   2.57975  4.51119  3.21766  2.55942  3.69220  3.48474  3.69509  2.93608  2.49147  2.15715  3.60291  3.11436  3.20907  2.92311  2.50437  2.72641  2.82749  2.76702  5.05709  3.79348    120 l - - -
          2.68618  4.42225  2.77519  2.73123  3.46354  2.40513  3.72494  3.29354  2.67741  2.69355  4.24690  2.90347  2.73739  3.18146  2.89801  2.37887  2.77519  2.98518  4.58477  3.61503
          0.02788  3.98974  4.71208  0.61958  0.77255  0.57818  0.82307
      3   2.33362  4.44565  3.09093  2.63438  3.62693  3.46186  3.70985  2.90213  2.59999  2.51753  3.20611  3.01306  3.85485  2.95401  3.02730  2.59180  2.29851  2.73376  5.01722  3.75014    121 t - - -
          2.68618  4.42225  2.77519  2.73123  3.46354  2.40513  3.72494  3.29354  2.67741  2.69355  4.24690  2.90347  2.73739  3.18146  2.89801  2.37887  2.77519  2.98518  4.58477  3.61503
          0.02774  3.99446  4.71681  0.61958  0.77255  0.58164  0.81867
      4   2.57410  4.70619  3.01659  2.46075  3.78612  3.04676  3.62102  3.23735  2.08377  2.89342  3.74861  2.95303  3.75052  2.74061  2.79225  2.28789  2.76861  3.00330  5.22496  3.90960    122 k - - -
          2.68618  4.42225  2.77519  2.73123  3.46354  2.40513  3.72494  3.29354  2.67741  2.69355  4.24690  2.90347  2.73739  3.18146  2.89801  2.37887  2.77519  2.98518  4.58477  3.61503
          0.02774  3.99446  4.71681  0.61958  0.77255  0.58164  0.81867
      5   2.67720  5.19064  2.30528  1.57855  4.49204  3.24539  3.66597  3.96183  2.49498  3.48804  4.29413  2.76638  3.80589  2.66743  3.04184  2.29593  3.01190  3.56713  5.66679  4.24482    123 e - - -
          2.68618  4.42225  2.77519  2.73123  3.46354  2.40513  3.72494  3.29354  2.67741  2.69355  4.24690  2.90347  2.73739  3.18146  2.89801  2.37887  2.77519  2.98518  4.58477  3.61503
          0.02774  3.99446  4.71681  0.61958  0.77255  0.58164  0.81867
      6   2.56117  4.62528  3.09159  2.48579  3.72300  3.44684  3.65003  2.75314  2.26060  2.73579  3.70946  3.02538  3.83508  2.29950  2.85851  2.63254  2.73616  2.92731  5.15060  3.85871    124 k - - -
          2.68618  4.42225  2.77519  2.73123  3.46354  2.40513  3.72494  3.29354  2.67741  2.69355  4.24690  2.90347  2.73739  3.18146  2.89801  2.37887  2.77519  2.98518  4.58477  3.61503
          0.02774  3.99446  4.71681  0.61958  0.77255  0.58164  0.81867
      7   2.67664  4.77782  3.13291  2.55119  4.01032  3.48516  3.62432  3.39763  1.98437  2.74934  3.18678  3.03434  3.86628  2.16797  2.57078  2.72832  2.89434  3.10812  5.24539  3.96204    125 k - - -
          2.68618  4.42225  2.77519  2.73123  3.46354  2.40513  3.72494  3.29354  2.67741  2.69355  4.24690  2.90347  2.73739  3.18146  2.89801  2.37887  2.77519  2.98518  4.58477  3.61503
          0.02774  3.99446  4.71681  0.61958  0.77255  0.58164  0.81867
      8   2.54037  4.17714  3.80661  3.12115  3.30691  3.59831  3.99175  2.05740  3.13412  1.80829  3.27070  3.55690  4.05856  3.42723  3.36049  2.89394  2.86026  2.08895  4.84054  3.63219    126 l - - -
          2.68618  4.42225  2.77519  2.73123  3.46354  2.40513  3.72494  3.29354  2.67741  2.69355  4.24690  2.90347  2.73739  3.18146  2.89801  2.37887  2.77519  2.98518  4.58477  3.61503
          0.02774  3.99446  4.71681  0.61958  0.77255  0.58164  0.81867
      9   2.54676  4.41307  3.08201  2.44284  2.74188  3.48262  3.71976  2.93862  2.62176  2.46357  3.50901  3.13968  3.86949  2.98487  3.05683  2.71245  2.52781  2.69460  4.96643  3.37591    127 e - - -
          2.68618  4.42225  2.77519  2.73123  3.46354  2.40513  3.72494  3.29354  2.67741  2.69355  4.24690  2.90347  2.73739  3.18146  2.89801  2.37887  2.77519  2.98518  4.58477  3.61503
          0.02774  3.99446  4.71681  0.61958  0.77255  0.58164  0.81867
     10   3.02258  4.41693  4.49225  3.92831  2.09716  4.16581  4.28442  2.22718  3.80211  1.25812  2.87774  4.12485  4.43933  3.94281  3.94441  3.47696  3.24523  2.34245  4.68595  3.12883    128 l - - -
          2.68618  4.42225  2.77519  2.73123  3.46354  2.40513  3.72494  3.29354  2.67741  2.69355  4.24690  2.90347  2.73739  3.18146  2.89801  2.37887  2.77519  2.98518  4.58477  3.61503
          0.02774  3.99446  4.71681  0.61958  0.77255  0.58164  0.81867
     11   2.42636  4.87243  3.15344  2.60806  4.15571  3.48809  2.79622  3.60980  2.17086  3.16847  4.01835  3.06734  3.90184  2.79768  1.71567  2.79492  2.98425  3.29182  5.31432  4.02872    129 r - - -
          2.68618  4.42225  2.77519  2.73123  3.46354  2.40513  3.72494  3.29354  2.67741  2.69355  4.24690  2.90347  2.73739  3.18146  2.89801  2.37887  2.77519  2.98518  4.58477  3.61503
          0.02774  3.99446  4.71681  0.61958  0.77255  0.58164  0.81867
     12   2.60707  5.03202  2.57966  2.17308  4.33738  3.34914  3.57841  3.79508  2.23892  3.28899  4.09267  2.37972  3.77172  2.66733  2.58763  2.41809  2.69359  3.40299  5.48629  4.09949    130 e - - -
          2.68618  4.42225  2.77519  2.73123  3.46354  2.40513  3.72494  3.29354  2.67741  2.69355  4.24690  2.90347  2.73739  3.18146  2.89801  2.37887  2.77519  2.98518  4.58477  3.61503
          0.02774  3.99446  4.71681  0.61958  0.77255  0.58164  0.81867
     13   2.37421  5.08690  2.32835  1.87377  4.38652  3.19677  3.60754  3.85028  2.37565  3.37484  4.15768  2.80157  3.77947  2.53908  2.86890  2.56184  2.90490  3.37276  5.54865  4.14595    131 e - - -
          2.68618  4.42225  2.77519  2.73123  3.46354  2.40513  3.72494  3.29354  2.67741  2.69355  4.24690  2.90347  2.73739  3.18146  2.89801  2.37887  2.77519  2.98518  4.58477  3.61503
          0.02774  3.99446  4.71681  0.61958  0.77255  0.58164  0.81867
     14   3.11039  4.45234  4.69044  4.14685  3.32613  4.40171  4.80764  1.78831  4.02270  1.40055  3.09867  4.40427  4.66650  4.23991  4.21070  3.74977  3.35352  1.36471  5.29514  4.14346    132 v - - -
          2.68618  4.42225  2.77519  2.73123  3.46354  2.40513  3.72494  3.29354  2.67741  2.69355  4.24690  2.90347  2.73739  3.18146  2.89801  2.37887  2.77519  2.98518  4.58477  3.61503
          0.02774  3.99446  4.71681  0.61958  0.77255  0.58164  0.81867
     15   3.16527  4.56888  4.59013  4.06964  3.17232  4.32862  4.71959  2.09319  3.88210  0.99536  2.97180  4.33912  4.62109  4.12744  4.06434  3.69634  3.41973  1.86907  5.18691  4.02290    133 l - - -
          2.68618  4.42225  2.77519  2.73123  3.46354  2.40513  3.72494  3.29354  2.67741  2.69355  4.24690  2.90347  2.73739  3.18146  2.89801  2.37887  2.77519  2.98518  4.58477  3.61503
          0.02774  3.99446  4.71681  0.61958  0.77255  0.58164  0.81867
     16   2.65273  5.02759  2.40066  2.28405  4.34120  3.32384  3.59801  3.79076  2.11864  3.32044  4.10780  2.84638  3.78940  2.72410  2.49774  2.11140  2.89031  3.40776  5.49208  4.11722    134 s - - -
          2.68618  4.42225  2.77519  2.73123  3.46354  2.40513  3.72494  3.29354  2.67741  2.69355  4.24690  2.90347  2.73739  3.18146  2.89801  2.37887  2.77519  2.98518  4.58477  3.61503
          0.02774  3.99446  4.71681  0.61958  0.77255  0.58164  0.81867
     17   2.43774  4.59458  2.76751  2.55104  4.33908  3.12931  3.88582  3.78908  2.75918  3.41925  4.25428  1.57596  3.77000  3.08248  3.17116  2.11673  2.80702  3.33719  5.61279  4.28081    135 n - - -
          2.68618  4.42225  2.77519  2.73123  3.46354  2.40513  3.72494  3.29354  2.67741  2.69355  4.24690  2.90347  2.73739  3.18146  2.89801  2.37887  2.77519  2.98518  4.58477  3.61503
          0.02774  3.99446  4.71681  0.61958  0.77255  0.58164  0.81867
     18   3.25092  4.60507  4.73365  4.20174  3.14359  4.47770  4.81845  1.83130  4.02519  0.96083  2.96743  4.47540  4.71042  4.22797  4.18748  3.84234  3.48994  2.05503  5.20446  4.06425    136 l - - -
          2.68618  4.42225  2.77519  2.73123  3.46354  2.40513  3.72494  3.29354  2.67741  2.69355  4.24690  2.90347  2.73739  3.18146  2.89801  2.37887  2.77519  2.98518  4.58477  3.61503
          0.02774  3.99446  4.71681  0.61958  0.77255  0.58164  0.81867
     19   2.72170  5.12171  1.88281  2.15171  4.39783  3.30752  3.64858  3.85660  2.43400  2.86342  4.20773  2.29380  3.80188  2.79033  2.99774  2.68080  2.97162  3.47835  5.58941  4.18187    137 d - - -
          2.68620  4.42227  2.77522  2.73109  3.46321  2.40515  3.72497  3.29356  2.67743  2.69357  4.24692  2.90349  2.73742  3.18148  2.89803  2.37889  2.77522  2.98520  4.58479  3.61505
          0.10480  2.40180  4.71681  0.65059  0.73760  0.58164  0.81867
     20   3.10509  4.44073  4.72695  4.16463  3.22442  4.38881  4.75124  1.57251  4.05025  1.39887  2.54404  4.40280  4.63075  4.21082  4.20270  3.72403  3.30066  1.75700  5.18830  4.08145    140 l - - -
          2.68618  4.42225  2.77519  2.73123  3.46354  2.40513  3.72494  3.29354  2.67741  2.69355  4.24690  2.90347  2.73739  3.18146  2.89801  2.37887  2.77519  2.98518  4.58477  3.61503
          0.02774  3.99446  4.71681  0.61958  0.77255  0.58164  0.81867
     21   2.44702  5.24891  2.05762  1.65044  4.55458  3.16545  3.67134  4.03808  2.56104  3.55067  4.35238  2.58101  3.80201  2.76790  3.09795  2.57897  3.02888  3.62798  5.72171  4.27914    141 e - - -
          2.68618  4.42225  2.77519  2.73123  3.46354  2.40513  3.72494  3.29354  2.67741  2.69355  4.24690  2.90347  2.73739  3.18146  2.89801  2.37887  2.77519  2.98518  4.58477  3.61503
          0.02774  3.99446  4.71681  0.61958  0.77255  0.58164  0.81867
     22   2.30061  4.60755  3.11847  2.56099  3.21983  3.44428  3.66014  3.20378  2.00725  2.85711  3.70991  3.00070  3.83975  2.85511  2.67006  2.67894  2.78617  2.83804  5.14420  3.85570    142 k - - -
          2.68618  4.42225  2.77519  2.73123  3.46354  2.40513  3.72494  3.29354  2.67741  2.69355  4.24690  2.90347  2.73739  3.18146  2.89801  2.37887  2.77519  2.98518  4.58477  3.61503
          0.02774  3.99446  4.71681  0.61958  0.77255  0.58164  0.81867
     23   2.72171  4.25064  3.98366  3.43824  3.32142  3.79299  4.16993  1.83156  3.31167  1.67507  3.25905  3.72821  4.18182  3.60673  3.56179  2.66256  2.92292  2.08854  4.95955  3.74830    143 l - - -
          2.68618  4.42225  2.77519  2.73123  3.46354  2.40513  3.72494  3.29354  2.67741  2.69355  4.24690  2.90347  2.73739  3.18146  2.89801  2.37887  2.77519  2.98518  4.58477  3.61503
          0.02774  3.99446  4.71681  0.61958  0.77255  0.58164  0.81867
     24   2.89543  5.44242  1.52526  1.57650  4.72133  3.23562  3.73512  4.22650  2.70993  3.59498  4.57362  2.65314  3.83241  2.89414  3.28349  2.79280  3.17446  3.80830  5.89914  4.40855    144 d - - -
          2.68618  4.42225  2.77519  2.73123  3.46354  2.40513  3.72494  3.29354  2.67741  2.69355  4.24690  2.90347  2.73739  3.18146  2.89801  2.37887  2.77519  2.98518  4.58477  3.61503
          0.02774  3.99446  4.71681  0.61958  0.77255  0.58164  0.81867
     25   2.53219  4.85598  2.84285  2.07309  4.07859  3.30606  3.30834  3.52120  2.31827  2.79555  3.92293  2.83017  3.77962  2.60506  2.83061  2.51000  2.68180  3.17159  5.34151  3.99028    145 e - - -
          2.68618  4.42225  2.77519  2.73123  3.46354  2.40513  3.72494  3.29354  2.67741  2.69355  4.24690  2.90347  2.73739  3.18146  2.89801  2.37887  2.77519  2.98518  4.58477  3.61503
          0.02774  3.99446  4.71681  0.61958  0.77255  0.58164  0.81867
     26   2.09651  4.30558  4.09991  3.54916  3.30713  3.92055  4.30680  1.85004  3.45195  1.70005  3.24272  3.85047  4.28657  3.72388  3.71112  3.22998  3.03752  1.96913  5.06967  3.87581    146 l - - -
          2.68618  4.42225  2.77519  2.73123  3.46354  2.40513  3.72494  3.29354  2.67741  2.69355  4.24690  2.90347  2.73739  3.18146  2.89801  2.37887  2.77519  2.98518  4.58477  3.61503
          0.02774  3.99446  4.71681  0.61958  0.77255  0.58164  0.81867
     27   2.39087  4.81201  2.96649  2.39744  4.07565  3.37171  3.60196  3.31917  2.21774  3.04874  3.89285  2.93689  3.80240  2.31022  2.66856  2.36909  2.76649  3.16083  5.30538  3.97832    147 k - - -
          2.68618  4.42225  2.77519  2.73123  3.46354  2.40513  3.72494  3.29354  2.67741  2.69355  4.24690  2.90347  2.73739  3.18146  2.89801  2.37887  2.77519  2.98518  4.58477  3.61503
          0.02774  3.99446  4.71681  0.61958  0.77255  0.58164  0.81867
     28   2.67468  5.13349  2.40202  1.96496  4.43962  3.23542  3.40901  3.91210  2.19839  3.42135  4.19877  2.45482  3.77920  2.72861  2.90725  2.34350  2.85201  3.50590  5.58272  4.17063    148 e - - -
          2.68618  4.42225  2.77519  2.73123  3.46354  2.40513  3.72494  3.29354  2.67741  2.69355  4.24690  2.90347  2.73739  3.18146  2.89801  2.37887  2.77519  2.98518  4.58477  3.61503
          0.02774  3.99446  4.71681  0.61958  0.77255  0.58164  0.81867
     29   2.61371  5.15921  2.26651  1.83171  4.46488  3.30585  3.61932  3.94020  2.44063  3.44973  4.23130  2.70457  3.10521  2.43463  2.93213  2.61824  2.88539  3.53249  5.61295  4.19359    149 e - - -
          2.68618  4.42225  2.77519  2.73123  3.46354  2.40513  3.72494  3.29354  2.67741  2.69355  4.24690  2.90347  2.73739  3.18146  2.89801  2.37887  2.77519  2.98518  4.58477  3.61503
          0.13668  3.99446  2.21336  0.61958  0.77255  0.58164  0.81867
     30   2.93204  4.86555  3.41349  2.87820  4.03720  3.53369  3.70689  3.61171  2.11453  3.13272  4.11225  3.25572  3.98949  2.91233  1.18809  2.99937  3.17093  3.34857  5.21853  3.80621    150 r - - -
          2.68618  4.42225  2.77519  2.73123  3.46354  2.40513  3.72494  3.29354  2.67741  2.69355  4.24690  2.90347  2.73739  3.18146  2.89801  2.37887  2.77519  2.98518  4.58477  3.61503
          0.03089  3.88867  4.61101  0.61958  0.77255  0.67157  0.71520
     31   2.59740  4.97242  2.24131  2.14991  4.27165  3.21680  3.59966  3.61715  2.42535  3.27488  4.07343  2.50906  3.61717  2.72076  2.92005  2.52540  2.52405  3.34682  5.47442  4.08860    151 e - - -
          2.68618  4.42225  2.77519  2.73123  3.46354  2.40513  3.72494  3.29354  2.67741  2.69355  4.24690  2.90347  2.73739  3.18146  2.89801  2.37887  2.77519  2.98518  4.58477  3.61503
          0.03089  3.88867  4.61101  0.61958  0.77255  0.51599  0.90859
     32   2.40644  4.99055  2.57783  2.06688  4.28441  3.35788  3.58518  3.73109  2.02989  3.06237  4.05552  2.84857  3.77837  2.69315  2.77339  2.53346  2.84100  3.35452  5.45335  4.07820    152 k - - -
          2.68618  4.42225  2.77519  2.73123  3.46354  2.40513  3.72494  3.29354  2.67741  2.69355  4.24690  2.90347  2.73739  3.18146  2.89801  2.37887  2.77519  2.98518  4.58477  3.61503
          0.02774  3.99446  4.71681  0.61958  0.77255  0.58164  0.81867
     33   2.89176  4.54815  3.72434  3.22090  3.27638  3.82186  4.06181  2.59568  2.93526  1.25888  3.18610  3.59728  4.19775  2.78068  3.19640  3.15138  3.13272  2.55525  4.99410  3.73701    153 l - - -
          2.68618  4.42225  2.77519  2.73123  3.46354  2.40513  3.72494  3.29354  2.67741  2.69355  4.24690  2.90347  2.73739  3.18146  2.89801  2.37887  2.77519  2.98518  4.58477  3.61503
          0.02774  3.99446  4.71681  0.61958  0.77255  0.58164  0.81867
     34   2.60094  4.38367  3.37272  2.53606  3.53621  3.54808  3.78325  2.36756  2.69762  2.40330  3.46907  3.23713  3.92811  3.06388  2.61344  2.79478  2.80248  2.25491  4.97356  3.72898    154 v - - -
          2.68618  4.42225  2.77519  2.73123  3.46354  2.40513  3.72494  3.29354  2.67741  2.69355  4.24690  2.90347  2.73739  3.18146  2.89801  2.37887  2.77519  2.98518  4.58477  3.61503
          0.02774  3.99446  4.71681  0.61958  0.77255  0.58164  0.81867
     35   2.58693  4.99746  2.50140  2.21528  4.29614  3.33074  3.57362  3.64098  2.30171  3.28269  4.05742  2.57778  3.76544  2.54592  2.72606  2.27547  2.72805  3.32440  5.45910  4.07452    155 e - - -
          2.68618  4.42225  2.77519  2.73123  3.46354  2.40513  3.72494  3.29354  2.67741  2.69355  4.24690  2.90347  2.73739  3.18146  2.89801  2.37887  2.77519  2.98518  4.58477  3.61503
          0.02774  3.99446  4.71681  0.61958  0.77255  0.58164  0.81867
     36   2.74699  4.94963  2.62013  1.51937  4.14766  3.37062  3.70157  3.52829  2.50825  2.61998  4.05206  2.90350  3.85962  2.84509  2.93775  2.75530  2.99871  3.23185  5.43626  4.07240    156 e - - -
          2.68618  4.42225  2.77519  2.73123  3.46354  2.40513  3.72494  3.29354  2.67741  2.69355  4.24690  2.90347  2.73739  3.18146  2.89801  2.37887  2.77519  2.98518  4.58477  3.61503
          0.02774  3.99446  4.71681  0.61958  0.77255  0.58164  0.81867
     37   3.17732  4.49681  4.80399  4.24754  3.16919  4.48428  4.84568  1.47559  4.13381  1.28362  2.87247  4.49673  4.70328  4.28524  4.28499  3.82871  3.40860  1.82459  5.23843  4.13226    157 l - - -
          2.68618  4.42225  2.77519  2.73123  3.46354  2.40513  3.72494  3.29354  2.67741  2.69355  4.24690  2.90347  2.73739  3.18146  2.89801  2.37887  2.77519  2.98518  4.58477  3.61503
          0.02774  3.99446  4.71681  0.61958  0.77255  0.58164  0.81867
     38   2.54617  4.58295  3.09374  2.53607  3.74748  3.22053  3.65655  3.07739  2.50082  2.75292  3.64907  2.63740  3.82307  2.79811  2.65605  2.53484  2.60422  2.59891  5.12730  3.83424    158 k - - -
          2.68618  4.42225  2.77519  2.73123  3.46354  2.40513  3.72494  3.29354  2.67741  2.69355  4.24690  2.90347  2.73739  3.18146  2.89801  2.37887  2.77519  2.98518  4.58477  3.61503
          0.02774  3.99446  4.71681  0.61958  0.77255  0.58164  0.81867
     39   2.42690  4.98219  2.59842  2.23060  4.28124  3.30818  3.60259  3.72800  2.38394  3.27486  4.06534  2.81049  3.69024  2.13569  2.78061  2.36534  2.83116  3.35389  5.46503  4.08883    159 q - - -
          2.68618  4.42225  2.77519  2.73123  3.46354  2.40513  3.72494  3.29354  2.67741  2.69355  4.24690  2.90347  2.73739  3.18146  2.89801  2.37887  2.77519  2.98518  4.58477  3.61503
          0.02774  3.99446  4.71681  0.61958  0.77255  0.58164  0.81867
     40   2.51945  4.32421  3.27760  2.76969  3.48112  3.03517  3.68627  2.27581  2.70218  2.46353  3.43652  3.09497  3.89017  3.06548  3.11461  2.59322  2.78773  2.42086  4.91013  3.66663    160 i - - -
          2.68618  4.42225  2.77519  2.73123  3.46354  2.40513  3.72494  3.29354  2.67741  2.69355  4.24690  2.90347  2.73739  3.18146  2.89801  2.37887  2.77519  2.98518  4.58477  3.61503
          0.02774  3.99446  4.71681  0.61958  0.77255  0.58164  0.81867
     41   2.40829  4.19701  4.01761  3.46038  3.39500  3.80038  4.19021  1.79295  3.36696  2.10433  3.32570  3.74287  4.18581  3.64006  3.62245  2.94927  2.76598  1.72086  4.98785  3.78082    161 v - - -
          2.68618  4.42225  2.77519  2.73123  3.46354  2.40513  3.72494  3.29354  2.67741  2.69355  4.24690  2.90347  2.73739  3.18146  2.89801  2.37887  2.77519  2.98518  4.58477  3.61503
          0.02774  3.99446  4.71681  0.61958  0.77255  0.58164  0.81867
     42   2.46194  4.73798  2.92841  2.17927  3.98188  3.39116  3.52770  3.42345  2.39247  3.04094  3.86635  2.62111  3.78860  2.55677  2.85095  2.47761  2.77675  3.12998  5.29054  3.23620    162 e - - -
          2.68618  4.42225  2.77519  2.73123  3.46354  2.40513  3.72494  3.29354  2.67741  2.69355  4.24690  2.90347  2.73739  3.18146  2.89801  2.37887  2.77519  2.98518  4.58477  3.61503
          0.02774  3.99446  4.71681  0.61958  0.77255  0.58164  0.81867
     43   2.65413  4.89197  2.98380  2.12922  4.17111  3.43221  3.54242  3.02615  2.20232  3.14938  3.96106  2.90982  3.76185  2.56940  2.18634  2.65143  2.87598  3.24896  5.34649  4.02778    163 e - - -
          2.68618  4.42225  2.77519  2.73123  3.46354  2.40513  3.72494  3.29354  2.67741  2.69355  4.24690  2.90347  2.73739  3.18146  2.89801  2.37887  2.77519  2.98518  4.58477  3.61503
          0.02774  3.99446  4.71681  0.61958  0.77255  0.58164  0.81867
     44   2.73415  4.03990  4.29025  3.72884  3.28810  3.99343  4.37514  1.72236  3.62807  2.11686  3.29011  3.97187  4.33994  3.87367  3.84301  3.30457  2.78539  1.40109  5.05374  3.75962    164 v - - -
          2.68618  4.42225  2.77519  2.73123  3.46354  2.40513  3.72494  3.29354  2.67741  2.69355  4.24690  2.90347  2.73739  3.18146  2.89801  2.37887  2.77519  2.98518  4.58477  3.61503
          0.02774  3.99446  4.71681  0.61958  0.77255  0.44041  1.03218
     45   2.23851  4.21866  3.63618  3.07026  3.36838  3.55314  3.90245  2.57263  3.00082  2.12319  2.77395  3.42219  3.98243  3.29046  3.31125  2.40488  2.75216  2.29015  4.85331  3.63530    165 l - - -
          2.68618  4.42225  2.77519  2.73123  3.46354  2.40513  3.72494  3.29354  2.67741  2.69355  4.24690  2.90347  2.73739  3.18146  2.89801  2.37887  2.77519  2.98518  4.58477  3.61503
          0.02541  4.08106  4.80341  0.61958  0.77255  0.49304  0.94358
     46   2.43718  4.99237  2.67006  2.10486  4.32359  3.08258  3.65540  3.77279  2.46951  3.32568  4.12052  2.44940  3.80575  2.72088  2.95756  2.03650  2.82009  3.39276  5.52200  4.14133    166 s - - -
          2.68618  4.42225  2.77519  2.73123  3.46354  2.40513  3.72494  3.29354  2.67741  2.69355  4.24690  2.90347  2.73739  3.18146  2.89801  2.37887  2.77519  2.98518  4.58477  3.61503
          0.02541  4.08106  4.80341  0.61958  0.77255  0.49304  0.94358
     47   2.60660  5.02563  2.74420  1.98387  4.33044  2.85397  3.58673  3.75819  2.17029  3.20623  4.08223  2.77011  3.78384  2.61737  2.75599  2.51058  2.71403  3.37317  5.48153  4.09644    167 e - - -
          2.68618  4.42225  2.77519  2.73123  3.46354  2.40513  3.72494  3.29354  2.67741  2.69355  4.24690  2.90347  2.73739  3.18146  2.89801  2.37887  2.77519  2.98518  4.58477  3.61503
          0.02541  4.08106  4.80341  0.61958  0.77255  0.49304  0.94358
     48   2.59413  4.87848  2.94032  2.38537  4.14517  3.31073  3.34504  3.52043  2.25801  3.02999  3.66001  2.72280  3.17327  2.46681  2.78669  2.33802  2.75059  3.22677  5.36054  4.00821    168 k - - -
          2.68618  4.42225  2.77519  2.73123  3.46354  2.40513  3.72494  3.29354  2.67741  2.69355  4.24690  2.90347  2.73739  3.18146  2.89801  2.37887  2.77519  2.98518  4.58477  3.61503
          0.02541  4.08106  4.80341  0.61958  0.77255  0.49304  0.94358
     49   2.57275  4.90452  2.85535  2.37085  4.23008  2.68163  3.60318  3.66541  2.21071  3.22998  4.02702  2.42569  3.80437  2.77103  2.80568  2.40815  2.51853  3.30060  5.43316  4.07807    169 k - - -
          2.68618  4.42225  2.77519  2.73123  3.46354  2.40513  3.72494  3.29354  2.67741  2.69355  4.24690  2.90347  2.73739  3.18146  2.89801  2.37887  2.77519  2.98518  4.58477  3.61503
          0.02541  4.08106  4.80341  0.61958  0.77255  0.49304  0.94358
     50   2.54201  4.29546  3.44352  2.87714  3.43642  3.45241  3.74948  2.26980  2.80113  2.48723  2.92713  3.19835  3.92734  2.88666  3.13280  2.47033  2.66694  2.48123  4.87930  3.64497    170 i - - -
          2.68618  4.42225  2.77519  2.73123  3.46354  2.40513  3.72494  3.29354  2.67741  2.69355  4.24690  2.90347  2.73739  3.18146  2.89801  2.37887  2.77519  2.98518  4.58477  3.61503
          0.02541  4.08106  4.80341  0.61958  0.77255  0.49304  0.94358
     51   2.67698  4.27435  3.82823  3.27422  2.43530  3.72715  2.95796  2.66514  3.18578  2.42257  3.37823  3.55057  4.01377  3.43654  3.44761  3.00106  2.94620  2.25079  4.40339  2.04158    171 y - - -
          2.68618  4.42225  2.77519  2.73123  3.46354  2.40513  3.72494  3.29354  2.67741  2.69355  4.24690  2.90347  2.73739  3.18146  2.89801  2.37887  2.77519  2.98518  4.58477  3.61503
          0.02541  4.08106  4.80341  0.61958  0.77255  0.49304  0.94358
     52   3.23776  4.58180  4.79860  4.22900  3.14837  4.48703  4.80668  1.93276  4.09742  0.98207  2.48600  4.48895  4.69564  4.23094  4.23665  3.82242  3.35813  2.13483  5.18375  4.11651    172 l - - -
          2.68618  4.42225  2.77519  2.73123  3.46354  2.40513  3.72494  3.29354  2.67741  2.69355  4.24690  2.90347  2.73739  3.18146  2.89801  2.37887  2.77519  2.98518  4.58477  3.61503
          0.02541  4.08106  4.80341  0.61958  0.77255  0.49304  0.94358
     53   2.52065  4.81310  2.88357  2.43581  4.18286  3.28389  3.67841  3.55755  2.46698  3.19656  4.00671  2.22507  3.81031  2.47174  2.91413  2.46841  2.26565  3.24882  5.41764  4.07838    173 n - - -
          2.68618  4.42225  2.77519  2.73123  3.46354  2.40513  3.72494  3.29354  2.67741  2.69355  4.24690  2.90347  2.73739  3.18146  2.89801  2.37887  2.77519  2.98518  4.58477  3.61503
          0.02541  4.08106  4.80341  0.61958  0.77255  0.49304  0.94358
     54   2.37587  4.69003  3.03634  2.51005  4.08440  2.89038  3.69061  3.50157  2.48537  3.03888  3.92209  2.91350  3.35054  2.84958  2.51708  2.01933  2.79855  3.07943  5.34693  4.02735    174 s - - -
          2.68618  4.42225  2.77519  2.73123  3.46354  2.40513  3.72494  3.29354  2.67741  2.69355  4.24690  2.90347  2.73739  3.18146  2.89801  2.37887  2.77519  2.98518  4.58477  3.61503
          0.02541  4.08106  4.80341  0.61958  0.77255  0.49304  0.94358
     55   2.32013  4.83375  2.87414  2.23012  4.08508  3.40940  3.55736  3.50811  2.38060  3.05611  3.90205  2.92981  3.75724  2.64428  2.49464  2.51987  2.81769  3.05615  5.32560  3.23908    175 e - - -
          2.68618  4.42225  2.77519  2.73123  3.46354  2.40513  3.72494  3.29354  2.67741  2.69355  4.24690  2.90347  2.73739  3.18146  2.89801  2.37887  2.77519  2.98518  4.58477  3.61503
          0.11434  4.08106  2.39516  0.61958  0.77255  0.49304  0.94358
     56   2.63058  5.16724  1.68241  1.88082  4.46852  3.28367  3.67362  3.82904  2.55187  3.46894  4.28171  2.74252  3.80560  2.81842  3.07363  2.69728  3.00744  3.28180  5.66117  4.23721    176 d - - -
          2.68618  4.42225  2.77519  2.73123  3.46354  2.40513  3.72494  3.29354  2.67741  2.69355  4.24690  2.90347  2.73739  3.18146  2.89801  2.37887  2.77519  2.98518  4.58477  3.61503
          0.02774  3.99446  4.71681  0.61958  0.77255  0.58164  0.81867
     57   2.18732  4.24863  3.23168  2.67008  3.65598  3.44763  3.71633  3.00732  2.57585  2.64396  3.57718  3.12204  3.85260  2.87571  2.58443  2.59201  2.64542  2.45553  5.03735  3.77341    177 a - - -
          2.68618  4.42225  2.77519  2.73123  3.46354  2.40513  3.72494  3.29354  2.67741  2.69355  4.24690  2.90347  2.73739  3.18146  2.89801  2.37887  2.77519  2.98518  4.58477  3.61503
          0.02774  3.99446  4.71681  0.61958  0.77255  0.58164  0.81867
     58   2.51931  4.62006  3.07688  2.51579  3.82412  3.40848  3.53842  3.13414  2.44383  2.55166  3.47794  2.79701  3.82180  2.43071  2.78999  2.58424  2.68259  2.87649  5.14697  3.84954    178 q - - -
          2.68618  4.42225  2.77519  2.73123  3.46354  2.40513  3.72494  3.29354  2.67741  2.69355  4.24690  2.90347  2.73739  3.18146  2.89801  2.37887  2.77519  2.98518  4.58477  3.61503
          0.02774  3.99446  4.71681  0.61958  0.77255  0.58164  0.81867
     59   2.54682  4.25894  3.18613  2.37532  3.28649  3.45212  3.65320  2.93961  2.62138  2.64167  3.35868  3.05242  3.85472  2.75458  3.00101  2.64504  2.56393  2.57216  4.90638  3.40936    179 e - - -
          2.68618  4.42225  2.77519  2.73123  3.46354  2.40513  3.72494  3.29354  2.67741  2.69355  4.24690  2.90347  2.73739  3.18146  2.89801  2.37887  2.77519  2.98518  4.58477  3.61503
          0.02774  3.99446  4.71681  0.61958  0.77255  0.57526  0.82681
     60   3.24120  4.60686  4.70443  4.13806  3.07339  4.45323  4.74135  2.09397  3.98256  1.07470  1.96746  4.42382  4.65877  4.14322  4.13760  3.78919  3.46404  2.24851  5.12741  4.04511    180 l - - -
          2.68618  4.42225  2.77519  2.73123  3.46354  2.40513  3.72494  3.29354  2.67741  2.69355  4.24690  2.90347  2.73739  3.18146  2.89801  2.37887  2.77519  2.98518  4.58477  3.61503
          0.02764  3.99827  4.72061  0.61958  0.77255  0.57806  0.82323
     61   1.68739  3.69691  3.50206  2.99522  3.75229  3.20512  3.95865  3.06952  2.94758  2.81990  3.69410  2.87079  3.79109  3.25429  3.29209  2.31858  2.66172  2.35316  5.16560  3.93680    181 a - - -
          2.68618  4.42225  2.77519  2.73123  3.46354  2.40513  3.72494  3.29354  2.67741  2.69355  4.24690  2.90347  2.73739  3.18146  2.89801  2.37887  2.77519  2.98518  4.58477  3.61503
          0.02764  3.99827  4.72061  0.61958  0.77255  0.57806  0.82323
     62   2.75273  5.20321  2.38787  1.53442  4.50517  3.03731  3.66507  3.97446  2.46807  3.49544  4.30225  2.74385  3.81206  2.50395  3.00851  2.53306  3.02069  3.57997  5.66881  4.25100    182 e - - -
          2.68618  4.42225  2.77519  2.73123  3.46354  2.40513  3.72494  3.29354  2.67741  2.69355  4.24690  2.90347  2.73739  3.18146  2.89801  2.37887  2.77519  2.98518  4.58477  3.61503
          0.02764  3.99827  4.72061  0.61958  0.77255  0.57806  0.82323
     63   2.54505  4.20474  2.96966  2.51271  3.55873  3.49265  3.73175  2.50498  2.67450  2.39025  3.23303  3.13607  3.87612  2.97272  3.06916  2.72513  2.53934  2.62960  4.97026  3.71257    183 l - - -
          2.68618  4.42225  2.77519  2.73123  3.46354  2.40513  3.72494  3.29354  2.67741  2.69355  4.24690  2.90347  2.73739  3.18146  2.89801  2.37887  2.77519  2.98518  4.58477  3.61503
          0.02764  3.99827  4.72061  0.61958  0.77255  0.57806  0.82323
     64   3.00602  4.37988  4.67161  4.11976  3.36566  4.34837  4.75455  1.58156  4.01278  1.62970  2.95963  4.35785  4.62152  4.22055  4.19420  3.68602  3.22996  1.40129  5.26867  4.11919    184 v - - -
          2.68618  4.42225  2.77519  2.73123  3.46354  2.40513  3.72494  3.29354  2.67741  2.69355  4.24690  2.90347  2.73739  3.18146  2.89801  2.37887  2.77519  2.98518  4.58477  3.61503
          0.02764  3.99827  4.72061  0.61958  0.77255  0.57806  0.82323
     65   2.00165  4.21029  3.57311  3.01057  3.08030  3.51972  3.84674  2.65100  2.94447  2.21101  3.32503  3.37131  3.94953  3.23671  3.26077  2.77893  2.67837  2.39371  4.79870  3.09074    185 a - - -
          2.68618  4.42225  2.77519  2.73123  3.46354  2.40513  3.72494  3.29354  2.67741  2.69355  4.24690  2.90347  2.73739  3.18146  2.89801  2.37887  2.77519  2.98518  4.58477  3.61503
          0.02764  3.99827  4.72061  0.61958  0.77255  0.57806  0.82323
     66   2.34365  4.85280  1.61517  2.37809  3.59020  3.30458  3.74031  3.50640  2.64366  3.18694  4.06926  2.90267  3.82871  2.92274  3.12847  2.69298  2.95258  3.18804  5.44246  4.04931    186 d - - -
          2.68618  4.42225  2.77519  2.73123  3.46354  2.40513  3.72494  3.29354  2.67741  2.69355  4.24690  2.90347  2.73739  3.18146  2.89801  2.37887  2.77519  2.98518  4.58477  3.61503
          0.02764  3.99827  4.72061  0.61958  0.77255  0.57806  0.82323
     67   2.94045  5.44797  1.91787  1.18669  4.74249  3.24031  3.77439  4.24476  2.76574  3.76929  4.62842  2.71853  3.85365  2.94322  3.33343  2.83748  3.22774  3.83520  5.91950  4.44534    187 e - - -
          2.68618  4.42225  2.77519  2.73123  3.46354  2.40513  3.72494  3.29354  2.67741  2.69355  4.24690  2.90347  2.73739  3.18146  2.89801  2.37887  2.77519  2.98518  4.58477  3.61503
          0.02764  3.99827  4.72061  0.61958  0.77255  0.57806  0.82323
     68   3.09035  4.41552  4.74063  4.19317  3.35148  4.40876  4.82430  1.32074  4.07960  1.79945  2.62191  4.42971  4.66977  4.28042  4.25286  3.75516  3.33124  1.54964  5.29992  4.15800    188 i - - -
          2.68618  4.42225  2.77519  2.73123  3.46354  2.40513  3.72494  3.29354  2.67741  2.69355  4.24690  2.90347  2.73739  3.18146  2.89801  2.37887  2.77519  2.98518  4.58477  3.61503
          0.02764  3.99827  4.72061  0.61958  0.77255  0.57806  0.82323
     69   2.55938  4.67531  2.87469  2.31260  3.89431  3.07202  3.62992  3.25920  2.42994  2.59927  3.63088  2.94852  3.80585  2.80303  2.85534  2.56955  2.41521  2.94483  5.19920  3.88574    189 e - - -
          2.68618  4.42225  2.77519  2.73123  3.46354  2.40513  3.72494  3.29354  2.67741  2.69355  4.24690  2.90347  2.73739  3.18146  2.89801  2.37887  2.77519  2.98518  4.58477  3.61503
          0.02764  3.99827  4.72061  0.61958  0.77255  0.57806  0.82323
     70   2.82808  4.58962  3.52750  3.44361  4.58090  0.55894  4.55492  4.21235  3.64190  3.85033  4.82808  3.69199  3.98473  3.95622  3.86289  3.00383  3.31912  3.71640  5.64152  4.68751    190 G - - -
          2.68618  4.42225  2.77519  2.73123  3.46354  2.40513  3.72494  3.29354  2.67741  2.69355  4.24690  2.90347  2.73739  3.18146  2.89801  2.37887  2.77519  2.98518  4.58477  3.61503
          0.02764  3.99827  4.72061  0.61958  0.77255  0.43683  1.03868
     71   3.17515  4.57935  4.38158  3.89368  2.29335  4.16491  3.83028  2.74435  3.74894  1.42770  3.38284  3.98742  4.48000  3.90161  3.90291  3.48440  3.40133  2.70625  4.11911  1.61975    191 l - - -
          2.68618  4.42225  2.77519  2.73123  3.46354  2.40513  3.72494  3.29354  2.67741  2.69355  4.24690  2.90347  2.73739  3.18146  2.89801  2.37887  2.77519  2.98518  4.58477  3.61503
          0.02532  4.08455  4.80690  0.61958  0.77255  0.48912  0.94975
     72   2.81228  4.96771  2.54857  2.00389  4.54522  1.27178  3.93577  4.00522  2.85886  3.60857  4.47707  2.97047  3.90301  3.13553  3.30794  2.83013  3.15852  3.59784  5.75962  4.42952    192 g - - -
          2.68618  4.42225  2.77519  2.73123  3.46354  2.40513  3.72494  3.29354  2.67741  2.69355  4.24690  2.90347  2.73739  3.18146  2.89801  2.37887  2.77519  2.98518  4.58477  3.61503
          0.02532  4.08455  4.80690  0.61958  0.77255  0.48912  0.94975
     73   2.42830  4.47128  3.35474  3.18328  4.32343  3.18869  4.32232  3.72120  3.25657  3.41839  4.40057  3.44380  0.92406  3.62459  3.53760  2.74140  3.04301  3.30948  5.65233  4.44862    193 p - - -
          2.68618  4.42225  2.77519  2.73123  3.46354  2.40513  3.72494  3.29354  2.67741  2.69355  4.24690  2.90347  2.73739  3.18146  2.89801  2.37887  2.77519  2.98518  4.58477  3.61503
          0.02532  4.08455  4.80690  0.61958  0.77255  0.48912  0.94975
     74   3.32983  4.63975  4.93376  4.39318  3.19168  4.62078  4.96200  1.58063  4.22567  0.99628  2.96633  4.64578  4.81616  4.38351  4.35672  3.98873  3.56184  2.07685  5.27837  4.16736    194 l - - -
          2.68618  4.42225  2.77519  2.73123  3.46354  2.40513  3.72494  3.29354  2.67741  2.69355  4.24690  2.90347  2.73739  3.18146  2.89801  2.37887  2.77519  2.98518  4.58477  3.61503
          0.02532  4.08455  4.80690  0.61958  0.77255  0.48912  0.94975
     75   2.38321  5.00894  2.92265  1.97490  4.36262  3.44421  3.65427  3.76598  2.27285  3.31260  4.13365  2.97677  3.87914  2.79242  1.83516  2.75238  2.98625  3.41298  5.48163  4.16729    195 r - - -
          2.68618  4.42225  2.77519  2.73123  3.46354  2.40513  3.72494  3.29354  2.67741  2.69355  4.24690  2.90347  2.73739  3.18146  2.89801  2.37887  2.77519  2.98518  4.58477  3.61503
          0.02532  4.08455  4.80690  0.61958  0.77255  0.48912  0.94975
     76   2.65301  5.07184  2.51587  1.89247  4.38027  2.84953  3.61346  3.84250  2.21456  3.36597  4.14120  2.84045  3.61353  2.73414  2.89091  2.60925  2.53031  3.36788  5.53687  4.14039    196 e - - -
          2.68618  4.42225  2.77519  2.73123  3.46354  2.40513  3.72494  3.29354  2.67741  2.69355  4.24690  2.90347  2.73739  3.18146  2.89801  2.37887  2.77519  2.98518  4.58477  3.61503
          0.02532  4.08455  4.80690  0.61958  0.77255  0.48912  0.94975
     77   3.22464  4.61643  4.68906  4.19049  3.21584  4.38287  4.81476  2.12818  4.00622  0.92492  3.05929  4.43845  4.68569  4.23661  4.17084  3.77176  3.48590  1.84643  5.24338  4.08105    197 l - - -
          2.68618  4.42225  2.77519  2.73123  3.46354  2.40513  3.72494  3.29354  2.67741  2.69355  4.24690  2.90347  2.73739  3.18146  2.89801  2.37887  2.77519  2.98518  4.58477  3.61503
          0.02532  4.08455  4.80690  0.61958  0.77255  0.48912  0.94975
     78   3.30636  4.66080  4.80686  4.24034  3.09642  4.52431  4.81703  2.18638  4.07938  1.03774  1.83607  4.51532  4.72057  4.22197  4.21769  3.86601  3.52883  2.27908  5.16751  4.09703    198 l - - -
          2.68618  4.42225  2.77519  2.73123  3.46354  2.40513  3.72494  3.29354  2.67741  2.69355  4.24690  2.90347  2.73739  3.18146  2.89801  2.37887  2.77519  2.98518  4.58477  3.61503
          0.02532  4.08455  4.80690  0.61958  0.77255  0.48367  0.95846
     79   2.53892  5.17212  2.62698  1.82375  4.49069  3.36409  3.62982  3.95742  2.13620  3.45750  4.23678  2.46245  3.81931  2.37965  2.85225  2.66550  2.95826  3.55178  5.60703  4.20837    199 e - - -
          2.68618  4.42225  2.77519  2.73123  3.46354  2.40513  3.72494  3.29354  2.67741  2.69355  4.24690  2.90347  2.73739  3.18146  2.89801  2.37887  2.77519  2.98518  4.58477  3.61503
          0.02525  4.08753  4.80988  0.61958  0.77255  0.48576  0.95510
     80   3.23537  5.37996  0.65256  2.49549  4.78933  3.38691  4.14028  4.42961  3.26810  4.00150  4.98950  3.06073  4.05531  3.38340  3.80962  3.17699  3.58031  4.04752  5.91452  4.63339    200 D - - -
          2.68618  4.42225  2.77519  2.73123  3.46354  2.40513  3.72494  3.29354  2.67741  2.69355  4.24690  2.90347  2.73739  3.18146  2.89801  2.37887  2.77519  2.98518  4.58477  3.61503
          0.02525  4.08753  4.80988  0.61958  0.77255  0.48576  0.95510
     81   2.88376  5.42734  1.61736  1.62214  4.73311  3.25900  3.74791  4.23731  2.68967  3.73257  4.54763  2.74778  2.85934  2.89654  3.25481  2.79161  3.15605  3.80947  5.89124  4.41464    201 d - - -
          2.68618  4.42225  2.77519  2.73123  3.46354  2.40513  3.72494  3.29354  2.67741  2.69355  4.24690  2.90347  2.73739  3.18146  2.89801  2.37887  2.77519  2.98518  4.58477  3.61503
          0.02525  4.08753  4.80988  0.61958  0.77255  0.48576  0.95510
     82   2.61479  4.82376  2.91548  2.19615  4.15875  3.13667  3.66379  3.57899  2.43363  3.16791  3.98009  2.95254  3.81883  2.81357  2.57712  2.32135  2.09864  3.23093  5.39091  4.05709    202 t - - -
          2.68618  4.42225  2.77519  2.73123  3.46354  2.40513  3.72494  3.29354  2.67741  2.69355  4.24690  2.90347  2.73739  3.18146  2.89801  2.37887  2.77519  2.98518  4.58477  3.61503
          0.02525  4.08753  4.80988  0.61958  0.77255  0.48576  0.95510
     83   3.15224  4.44830  4.91650  4.42583  3.62933  4.53331  5.13355  1.21799  4.31756  2.11994  3.42550  4.63202  4.83623  4.57727  4.50758  3.92905  3.41856  1.15777  5.61674  4.41205    203 v - - -
          2.68618  4.42225  2.77519  2.73123  3.46354  2.40513  3.72494  3.29354  2.67741  2.69355  4.24690  2.90347  2.73739  3.18146  2.89801  2.37887  2.77519  2.98518  4.58477  3.61503
          0.02525  4.08753  4.80988  0.61958  0.77255  0.48576  0.95510
     84   2.47441  4.51635  3.11803  2.67687  4.03841  3.27196  3.83728  3.39498  2.69670  3.08366  3.92781  1.90544  3.81427  3.03849  3.10752  2.30151  2.47462  2.54007  5.36370  4.07440    204 n - - -
          2.68618  4.42225  2.77519  2.73123  3.46354  2.40513  3.72494  3.29354  2.67741  2.69355  4.24690  2.90347  2.73739  3.18146  2.89801  2.37887  2.77519  2.98518  4.58477  3.61503
          0.02525  4.08753  4.80988  0.61958  0.77255  0.48576  0.95510
     85   3.05675  5.63304  1.06258  1.81181  4.91951  3.26291  3.85491  4.45052  2.92188  3.95645  4.83554  2.73154  3.91083  3.03229  3.54024  2.92670  3.35746  4.02236  6.09993  4.58325    205 d - - -
          2.68618  4.42225  2.77519  2.73123  3.46354  2.40513  3.72494  3.29354  2.67741  2.69355  4.24690  2.90347  2.73739  3.18146  2.89801  2.37887  2.77519  2.98518  4.58477  3.61503
          0.02525  4.08753  4.80988  0.61958  0.77255  0.48576  0.95510
     86   3.16025  4.47471  4.87183  4.39080  3.57594  4.49595  5.09667  1.00922  4.26510  2.05227  3.38225  4.60102  4.81321  4.52986  4.45321  3.89822  3.43155  1.46827  5.57702  4.37365    206 i - - -
          2.68618  4.42225  2.77519  2.73123  3.46354  2.40513  3.72494  3.29354  2.67741  2.69355  4.24690  2.90347  2.73739  3.18146  2.89801  2.37887  2.77519  2.98518  4.58477  3.61503
          0.02525  4.08753  4.80988  0.61958  0.77255  0.48576  0.95510
     87   2.44585  4.44226  4.25928  3.71279  3.23850  4.04468  4.41659  2.29055  3.56633  1.16400  2.62095  4.00127  4.38848  3.82998  3.78761  3.36864  3.20233  2.26742  5.07357  3.92357    207 l - - -
          2.68618  4.42225  2.77519  2.73123  3.46354  2.40513  3.72494  3.29354  2.67741  2.69355  4.24690  2.90347  2.73739  3.18146  2.89801  2.37887  2.77519  2.98518  4.58477  3.61503
          0.02525  4.08753  4.80988  0.61958  0.77255  0.48576  0.95510
     88   2.98127  4.47038  4.41896  4.09386  3.71676  3.94173  4.86149  2.06512  3.96508  2.36955  3.65401  4.24782  4.49401  4.31171  4.15617  3.46288  3.33994  0.79114  5.53586  4.27871    208 v - - -
          2.68618  4.42225  2.77519  2.73123  3.46354  2.40513  3.72494  3.29354  2.67741  2.69355  4.24690  2.90347  2.73739  3.18146  2.89801  2.37887  2.77519  2.98518  4.58477  3.61503
          0.02525  4.08753  4.80988  0.61958  0.77255  0.48576  0.95510
     89   2.91719  4.91151  2.85116  2.76118  4.31054  3.34076  4.11702  4.07326  3.04217  3.69692  4.65499  0.82691  4.00553  3.39463  3.40032  2.97896  3.30889  3.67329  5.59188  4.24690    209 n - - -
          2.68618  4.42225  2.77519  2.73123  3.46354  2.40513  3.72494  3.29354  2.67741  2.69355  4.24690  2.90347  2.73739  3.18146  2.89801  2.37887  2.77519  2.98518  4.58477  3.61503
          0.02525  4.08753  4.80988  0.61958  0.77255  0.48576  0.95510
     90   2.51564  4.44967  3.27845  3.10515  4.52312  0.99241  4.31149  4.01988  3.29223  3.66447  4.52439  3.38024  2.45076  3.58879  3.61545  2.66966  2.99141  3.47784  5.75111  4.59374    210 g - - -
          2.68618  4.42225  2.77519  2.73123  3.46354  2.40513  3.72494  3.29354  2.67741  2.69355  4.24690  2.90347  2.73739  3.18146  2.89801  2.37887  2.77519  2.98518  4.58477  3.61503
          0.02525  4.08753  4.80988  0.61958  0.77255  0.48576  0.95510
     91   2.63103  4.66636  2.88457  2.70156  4.33397  3.21848  4.00915  3.86832  2.88410  3.49640  4.36817  2.37033  1.31065  3.23681  3.25818  2.72206  3.02653  3.43322  5.61668  4.30017    211 p - - -
          2.68618  4.42225  2.77519  2.73123  3.46354  2.40513  3.72494  3.29354  2.67741  2.69355  4.24690  2.90347  2.73739  3.18146  2.89801  2.37887  2.77519  2.98518  4.58477  3.61503
          0.02525  4.08753  4.80988  0.61958  0.77255  0.48576  0.95510
     92   2.71967  5.21248  1.97058  2.13166  4.52073  2.77840  3.51961  4.00332  2.41081  3.50144  4.27598  2.52141  3.80772  2.41372  2.97281  2.62099  2.96463  3.58584  5.65565  4.05978    212 d - - -
          2.68618  4.42225  2.77519  2.73123  3.46354  2.40513  3.72494  3.29354  2.67741  2.69355  4.24690  2.90347  2.73739  3.18146  2.89801  2.37887  2.77519  2.98518  4.58477  3.61503
          0.02525  4.08753  4.80988  0.61958  0.77255  0.48576  0.95510
     93   2.61715  3.59564  2.45321  2.33177  4.26056  3.38575  3.54249  3.70650  2.28359  3.25216  4.03436  2.63029  3.79220  2.21560  2.77304  2.58347  2.85009  3.33337  5.44017  4.06841    213 q - - -
          2.68618  4.42225  2.77519  2.73123  3.46354  2.40513  3.72494  3.29354  2.67741  2.69355  4.24690  2.90347  2.73739  3.18146  2.89801  2.37887  2.77519  2.98518  4.58477  3.61503
          0.02525  4.08753  4.80988  0.61958  0.77255  0.48576  0.95510
     94   3.15452  4.45069  4.91768  4.42732  3.62460  4.53453  5.13409  1.17601  4.31821  2.11250  3.42066  4.63365  4.83693  4.57711  4.50746  3.93067  3.42084  1.20197  5.61460  4.41105    214 i - - -
          2.68618  4.42225  2.77519  2.73123  3.46354  2.40513  3.72494  3.29354  2.67741  2.69355  4.24690  2.90347  2.73739  3.18146  2.89801  2.37887  2.77519  2.98518  4.58477  3.61503
          0.02525  4.08753  4.80988  0.61958  0.77255  0.48576  0.95510
     95   3.71928  4.90454  4.80132  4.49947  1.42497  4.47504  3.47475  3.44534  4.31914  2.78839  4.01893  4.14370  4.76682  4.22088  4.29697  3.83336  3.93116  3.34557  1.59676  1.56202    215 f - - -
          2.68618  4.42225  2.77519  2.73123  3.46354  2.40513  3.72494  3.29354  2.67741  2.69355  4.24690  2.90347  2.73739  3.18146  2.89801  2.37887  2.77519  2.98518  4.58477  3.61503
          0.02525  4.08753  4.80988  0.61958  0.77255  0.48576  0.95510
     96   3.14313  4.46041  4.81090  4.28809  3.50407  4.48496  4.96848  1.70029  4.16664  1.75623  3.31835  4.52344  4.76759  4.41204  4.35944  3.85244  3.39679  1.04700  5.46612  4.27735    216 v - - -
          2.68618  4.42225  2.77519  2.73123  3.46354  2.40513  3.72494  3.29354  2.67741  2.69355  4.24690  2.90347  2.73739  3.18146  2.89801  2.37887  2.77519  2.98518  4.58477  3.61503
          0.02525  4.08753  4.80988  0.61958  0.77255  0.48576  0.95510
     97   3.15443  5.29349  2.60069  0.75397  4.66932  3.42520  4.03788  4.16705  2.94695  3.75187  4.72221  3.07736  4.04175  3.25271  3.37398  3.11820  3.46219  3.83078  5.80009  4.52949    217 e - - -
          2.68618  4.42225  2.77519  2.73123  3.46354  2.40513  3.72494  3.29354  2.67741  2.69355  4.24690  2.90347  2.73739  3.18146  2.89801  2.37887  2.77519  2.98518  4.58477  3.61503
          0.02525  4.08753  4.80988  0.61958  0.77255  0.48576  0.95510
     98   3.15734  5.07241  3.63813  3.07844  4.38237  3.68258  3.74270  3.98401  2.16931  3.44696  4.40280  3.43279  4.14342  3.03649  0.85296  3.21067  3.38786  3.68876  5.41871  4.22014    218 r - - -
          2.68618  4.42225  2.77519  2.73123  3.46354  2.40513  3.72494  3.29354  2.67741  2.69355  4.24690  2.90347  2.73739  3.18146  2.89801  2.37887  2.77519  2.98518  4.58477  3.61503
          0.02525  4.08753  4.80988  0.61958  0.77255  0.48576  0.95510
     99   2.13268  4.84323  2.70599  2.37384  3.60657  2.95484  3.62001  3.52201  2.40462  3.11155  3.91745  2.88137  3.80356  2.45286  2.81996  2.58896  2.83430  3.18573  5.34166  3.94269    219 a - - -
          2.68618  4.42225  2.77519  2.73123  3.46354  2.40513  3.72494  3.29354  2.67741  2.69355  4.24690  2.90347  2.73739  3.18146  2.89801  2.37887  2.77519  2.98518  4.58477  3.61503
          0.02525  4.08753  4.80988  0.61958  0.77255  0.48576  0.95510
    100   2.95478  4.70345  3.67217  3.60154  4.72960  0.46293  4.70361  4.38653  3.81177  4.01193  4.99316  3.83721  4.10112  4.11927  4.01933  3.13369  3.45274  3.87327  5.76277  4.84055    220 G - - -
          2.68622  4.42229  2.77523  2.73106  3.46314  2.40502  3.72498  3.29358  2.67745  2.69359  4.24694  2.90351  2.73743  3.18150  2.89805  2.37891  2.77523  2.98522  4.58481  3.61507
          0.11356  2.31060  4.80988  0.87245  0.54116  0.48576  0.95510
    101   2.63367  4.22541  3.50503  2.92881  3.47666  3.60728  3.84621  2.18164  2.11548  2.42356  2.87794  3.33458  3.98196  3.13042  3.09618  2.85989  2.86408  2.48421  4.94500  3.71509    224 k - - -
          2.68618  4.42225  2.77519  2.73123  3.46354  2.40513  3.72494  3.29354  2.67741  2.69355  4.24690  2.90347  2.73739  3.18146  2.89801  2.37887  2.77519  2.98518  4.58477  3.61503
          0.02525  4.08753  4.80988  0.61958  0.77255  0.48576  0.95510
    102   3.22760  4.61871  4.69361  4.19502  3.21645  4.38641  4.81826  2.12967  4.01066  0.92159  3.05947  4.44264  4.68857  4.24018  4.17463  3.77549  3.48876  1.84832  5.24504  4.08336    225 l - - -
          2.68618  4.42225  2.77519  2.73123  3.46354  2.40513  3.72494  3.29354  2.67741  2.69355  4.24690  2.90347  2.73739  3.18146  2.89801  2.37887  2.77519  2.98518  4.58477  3.61503
          0.02525  4.08753  4.80988  0.61958  0.77255  0.48576  0.95510
    103   2.88707  5.32071  2.41928  1.18825  4.61692  3.34206  3.76379  4.08939  2.57583  3.60951  4.47092  2.83509  3.90360  2.53434  3.01873  2.85692  3.19000  3.71419  5.77614  4.36665    226 e - - -
          2.68618  4.42225  2.77519  2.73123  3.46354  2.40513  3.72494  3.29354  2.67741  2.69355  4.24690  2.90347  2.73739  3.18146  2.89801  2.37887  2.77519  2.98518  4.58477  3.61503
          0.02525  4.08753  4.80988  0.61958  0.77255  0.48576  0.95510
    104   2.64617  4.51193  3.35383  2.77877  3.60144  3.56291  3.73911  3.00123  2.02427  2.04285  3.59516  3.21335  3.94265  3.00106  2.81264  2.79734  2.89101  2.79109  4.99878  3.02213    227 k - - -
          2.68618  4.42225  2.77519  2.73123  3.46354  2.40513  3.72494  3.29354  2.67741  2.69355  4.24690  2.90347  2.73739  3.18146  2.89801  2.37887  2.77519  2.98518  4.58477  3.61503
          0.02525  4.08753  4.80988  0.61958  0.77255  0.48576  0.95510
    105   2.58610  4.59279  3.13908  2.63793  3.98009  3.37837  3.77338  3.32365  2.23457  3.00462  3.86152  3.10704  3.86060  2.97217  2.91623  2.52563  1.72383  2.85311  5.28900  4.01196    228 t - - -
          2.68618  4.42225  2.77519  2.73123  3.46354  2.40513  3.72494  3.29354  2.67741  2.69355  4.24690  2.90347  2.73739  3.18146  2.89801  2.37887  2.77519  2.98518  4.58477  3.61503
          0.02525  4.08753  4.80988  0.61958  0.77255  0.48576  0.95510
    106   2.86536  5.43888  1.39121  2.12558  4.73420  3.12629  3.74587  4.23886  2.65766  3.73117  4.54764  2.42051  3.80788  2.47653  3.24299  2.78451  3.16188  3.81384  5.89161  4.41508    229 d - - -
          2.68618  4.42225  2.77519  2.73123  3.46354  2.40513  3.72494  3.29354  2.67741  2.69355  4.24690  2.90347  2.73739  3.18146  2.89801  2.37887  2.77519  2.98518  4.58477  3.61503
          0.02525  4.08753  4.80988  0.61958  0.77255  0.48576  0.95510
    107   2.63103  4.51969  3.15439  2.58164  3.86630  3.48506  3.04867  3.03794  1.90190  2.89623  3.74701  3.06483  3.86954  2.81160  2.77119  2.71376  2.85735  2.48126  5.17411  3.88695    230 k - - -
          2.68618  4.42225  2.77519  2.73123  3.46354  2.40513  3.72494  3.29354  2.67741  2.69355  4.24690  2.90347  2.73739  3.18146  2.89801  2.37887  2.77519  2.98518  4.58477  3.61503
          0.02525  4.08753  4.80988  0.61958  0.77255  0.48576  0.95510
    108   2.60107  4.77042  3.03105  2.37498  4.00634  3.43889  3.48452  3.41443  2.26082  3.02276  3.15108  2.95601  3.82649  2.71464  2.44416  2.57641  2.41557  3.03196  5.26964  3.86913    231 k - - -
          2.68618  4.42225  2.77519  2.73123  3.46354  2.40513  3.72494  3.29354  2.67741  2.69355  4.24690  2.90347  2.73739  3.18146  2.89801  2.37887  2.77519  2.98518  4.58477  3.61503
          0.02525  4.08753  4.80988  0.61958  0.77255  0.48576  0.95510
    109   3.54496  4.88519  4.53454  4.29458  0.71599  4.17449  3.99124  3.04766  4.19754  2.37019  3.74883  4.26822  4.63178  4.30725  4.26383  3.80049  3.84800  3.05337  4.18533  2.52899    232 f - - -
          2.68618  4.42225  2.77519  2.73123  3.46354  2.40513  3.72494  3.29354  2.67741  2.69355  4.24690  2.90347  2.73739  3.18146  2.89801  2.37887  2.77519  2.98518  4.58477  3.61503
          0.02525  4.08753  4.80988  0.61958  0.77255  0.48576  0.95510
    110   2.34294  4.39951  3.40088  2.82926  3.56547  3.55760  3.79378  2.20408  2.37548  2.57167  3.50286  3.25436  3.94117  3.07606  2.71803  2.80699  2.84763  2.39560  4.98694  3.74480    233 i - - -
          2.68618  4.42225  2.77519  2.73123  3.46354  2.40513  3.72494  3.29354  2.67741  2.69355  4.24690  2.90347  2.73739  3.18146  2.89801  2.37887  2.77519  2.98518  4.58477  3.61503
          0.02525  4.08753  4.80988  0.61958  0.77255  0.48576  0.95510
    111   2.32225  5.08256  1.90935  2.28087  4.50562  3.28316  3.72596  3.97658  2.60267  3.51475  4.31427  2.23963  3.81968  2.87042  3.12025  2.19014  2.99687  3.55788  5.69529  4.28236    234 d - - -
          2.68618  4.42225  2.77519  2.73123  3.46354  2.40513  3.72494  3.29354  2.67741  2.69355  4.24690  2.90347  2.73739  3.18146  2.89801  2.37887  2.77519  2.98518  4.58477  3.61503
          0.02525  4.08753  4.80988  0.61958  0.77255  0.48576  0.95510
    112   2.91631  5.37671  2.29320  1.63564  4.68971  3.29581  3.77890  4.19126  2.69285  3.71246  4.55267  1.57263  3.88280  2.94070  3.20871  2.83549  3.19650  3.78424  5.86424  4.41167    235 n - - -
          2.68618  4.42225  2.77519  2.73123  3.46354  2.40513  3.72494  3.29354  2.67741  2.69355  4.24690  2.90347  2.73739  3.18146  2.89801  2.37887  2.77519  2.98518  4.58477  3.61503
          0.02525  4.08753  4.80988  0.61958  0.77255  0.48576  0.95510
    113   2.35264  5.05592  2.66399  1.75247  4.36158  3.28140  3.61504  3.81488  2.27845  3.34331  4.12490  2.82482  3.80497  2.73807  2.59737  2.63923  2.87791  3.38685  5.51608  4.13328    236 e - - -
          2.68618  4.42225  2.77519  2.73123  3.46354  2.40513  3.72494  3.29354  2.67741  2.69355  4.24690  2.90347  2.73739  3.18146  2.89801  2.37887  2.77519  2.98518  4.58477  3.61503
          0.02525  4.08753  4.80988  0.61958  0.77255  0.48576  0.95510
    114   2.36904  4.93759  2.89364  2.46838  4.17880  3.42803  2.53895  3.67461  2.36087  3.23642  4.06942  2.97560  3.87270  1.92210  2.74061  2.73880  2.96674  3.33618  5.39517  4.04683    237 q - - -
          2.68618  4.42225  2.77519  2.73123  3.46354  2.40513  3.72494  3.29354  2.67741  2.69355  4.24690  2.90347  2.73739  3.18146  2.89801  2.37887  2.77519  2.98518  4.58477  3.61503
          0.11356  4.08753  2.40163  0.61958  0.77255  0.48576  0.95510
    115   3.15554  4.57242  4.55690  4.06438  3.18545  4.28337  4.71511  2.11138  3.87489  0.98418  3.04594  4.32317  4.60674  4.13268  4.05555  3.67176  3.42134  1.87313  5.18958  4.00538    238 l - - -
          2.68618  4.42225  2.77519  2.73123  3.46354  2.40513  3.72494  3.29354  2.67741  2.69355  4.24690  2.90347  2.73739  3.18146  2.89801  2.37887  2.77519  2.98518  4.58477  3.61503
          0.02754  4.00151  4.72386  0.61958  0.77255  0.43376  1.04432
    116   2.59738  4.31147  3.48817  2.92608  2.97673  3.57424  3.84050  2.67718  2.86877  2.23440  3.33013  2.79771  3.96027  3.17829  3.21663  2.82800  2.09618  2.50536  4.89304  3.64388    239 t - - -
          2.68618  4.42225  2.77519  2.73123  3.46354  2.40513  3.72494  3.29354  2.67741  2.69355  4.24690  2.90347  2.73739  3.18146  2.89801  2.37887  2.77519  2.98518  4.58477  3.61503
          0.02525  4.08753  4.80988  0.61958  0.77255  0.48576  0.95510
    117   2.73060  5.19962  1.87097  2.16900  4.51477  3.33542  3.65173  3.99226  2.46463  3.49671  4.27834  2.43416  3.81611  2.77800  2.50276  2.40312  2.97789  3.58069  5.65412  4.23495    240 d - - -
          2.68618  4.42225  2.77519  2.73123  3.46354  2.40513  3.72494  3.29354  2.67741  2.69355  4.24690  2.90347  2.73739  3.18146  2.89801  2.37887  2.77519  2.98518  4.58477  3.61503
          0.02525  4.08753  4.80988  0.61958  0.77255  0.48576  0.95510
    118   3.20416  4.49291  4.93874  4.41331  3.45829  4.58635  5.05934  1.14010  4.29517  1.67429  3.25235  4.63922  4.83170  4.50342  4.46184  3.95917  3.45150  1.54725  5.47536  4.31822    241 i - - -
          2.68618  4.42225  2.77519  2.73123  3.46354  2.40513  3.72494  3.29354  2.67741  2.69355  4.24690  2.90347  2.73739  3.18146  2.89801  2.37887  2.77519  2.98518  4.58477  3.61503
          0.02525  4.08753  4.80988  0.61958  0.77255  0.48576  0.95510
    119   1.46698  4.26123  3.55617  3.10929  3.79606  2.59703  4.07452  2.37192  3.07278  2.81713  3.74174  3.38569  3.87697  3.38548  3.39770  2.65587  2.81535  2.66222  5.24693  4.01748    242 a - - -
          2.68618  4.42225  2.77519  2.73123  3.46354  2.40513  3.72494  3.29354  2.67741  2.69355  4.24690  2.90347  2.73739  3.18146  2.89801  2.37887  2.77519  2.98518  4.58477  3.61503
          0.02525  4.08753  4.80988  0.61958  0.77255  0.48576  0.95510
    120   2.62262  4.94702  2.56575  2.37845  4.23617  3.40606  3.59661  3.67249  1.97316  3.22327  3.25234  2.90743  3.80292  2.72209  2.46647  2.41750  2.85228  3.30862  5.41289  4.05629    243 k - - -
          2.68618  4.42225  2.77519  2.73123  3.46354  2.40513  3.72494  3.29354  2.67741  2.69355  4.24690  2.90347  2.73739  3.18146  2.89801  2.37887  2.77519  2.98518  4.58477  3.61503
          0.02525  4.08753  4.80988  0.61958  0.77255  0.48576  0.95510
    121   2.90783  5.06936  3.28857  2.69381  4.49433  3.58677  3.64848  3.87029  1.79541  3.36412  4.20654  3.13570  3.98281  2.78537  1.47161  2.44060  3.11173  3.53263  5.46400  4.23791    244 r - - -
          2.68618  4.42225  2.77519  2.73123  3.46354  2.40513  3.72494  3.29354  2.67741  2.69355  4.24690  2.90347  2.73739  3.18146  2.89801  2.37887  2.77519  2.98518  4.58477  3.61503
          0.02525  4.08753  4.80988  0.61958  0.77255  0.48576  0.95510
    122   3.30310  4.60400  4.95516  4.40520  3.22424  4.62121  4.97461  1.39612  4.25473  1.14798  2.89919  4.65042  4.81430  4.40189  4.38405  3.98226  3.53351  2.01672  5.29905  4.20026    245 l - - -
          2.68618  4.42225  2.77519  2.73123  3.46354  2.40513  3.72494  3.29354  2.67741  2.69355  4.24690  2.90347  2.73739  3.18146  2.89801  2.37887  2.77519  2.98518  4.58477  3.61503
          0.02525  4.08753  4.80988  0.61958  0.77255  0.48576  0.95510
    123   1.92397  4.27723  4.10880  3.70659  3.77840  3.56743  4.53909  2.23538  3.62278  2.54501  3.67057  3.85132  4.17464  3.92641  3.86500  2.99180  3.02087  1.18855  5.44979  4.23256    246 v - - -
          2.68618  4.42225  2.77519  2.73123  3.46354  2.40513  3.72494  3.29354  2.67741  2.69355  4.24690  2.90347  2.73739  3.18146  2.89801  2.37887  2.77519  2.98518  4.58477  3.61503
          0.02525  4.08753  4.80988  0.61958  0.77255  0.48576  0.95510
    124   1.71731  4.37009  3.26612  2.87638  4.13158  3.14931  3.99635  3.51279  2.88730  3.11793  4.03883  3.20828  3.78660  3.05130  3.25645  1.56534  2.70948  3.10081  5.46865  4.21042    247 s - - -
          2.68618  4.42225  2.77519  2.73123  3.46354  2.40513  3.72494  3.29354  2.67741  2.69355  4.24690  2.90347  2.73739  3.18146  2.89801  2.37887  2.77519  2.98518  4.58477  3.61503
          0.02525  4.08753  4.80988  0.61958  0.77255  0.48576  0.95510
    125   1.94090  4.81444  3.16649  2.59424  4.13148  3.48504  3.66287  3.50968  2.08467  3.05159  3.87491  3.06714  3.89015  2.82110  2.06273  2.72734  2.90912  3.19624  5.32575  4.04813    248 a - - -
          2.68618  4.42225  2.77519  2.73123  3.46354  2.40513  3.72494  3.29354  2.67741  2.69355  4.24690  2.90347  2.73739  3.18146  2.89801  2.37887  2.77519  2.98518  4.58477  3.61503
          0.02525  4.08753  4.80988  0.61958  0.77255  0.48576  0.95510
    126   3.03112  4.44272  4.60878  4.14573  3.59082  4.21334  4.87997  1.84901  3.97879  2.15967  3.34806  4.34811  4.63237  4.30396  4.18998  3.61987  3.33239  0.90281  5.50063  4.25009    249 v - - -
          2.68618  4.42225  2.77519  2.73123  3.46354  2.40513  3.72494  3.29354  2.67741  2.69355  4.24690  2.90347  2.73739  3.18146  2.89801  2.37887  2.77519  2.98518  4.58477  3.61503
          0.02525  4.08753  4.80988  0.61958  0.77255  0.48576  0.95510
    127   2.95478  4.70345  3.67217  3.60154  4.72960  0.46293  4.70361  4.38653  3.81177  4.01193  4.99316  3.83721  4.10112  4.11927  4.01933  3.13369  3.45274  3.87327  5.76277  4.84055    250 G - - -
          2.68618  4.42225  2.77519  2.73123  3.46354  2.40513  3.72494  3.29354  2.67741  2.69355  4.24690  2.90347  2.73739  3.18146  2.89801  2.37887  2.77519  2.98518  4.58477  3.61503
          0.02525  4.08753  4.80988  0.61958  0.77255  0.48576  0.95510
    128   2.27394  4.76938  3.37518  2.85705  4.31279  3.45160  3.80475  3.66210  2.27991  3.26177  4.15532  3.23868  3.90631  2.98028  1.28161  2.84625  3.05591  3.32628  5.45252  4.22839    251 r - - -
          2.68618  4.42225  2.77519  2.73123  3.46354  2.40513  3.72494  3.29354  2.67741  2.69355  4.24690  2.90347  2.73739  3.18146  2.89801  2.37887  2.77519  2.98518  4.58477  3.61503
          0.02525  4.08753  4.80988  0.61958  0.77255  0.48576  0.95510
    129   3.05303  5.14570  3.40968  2.81675  4.54292  3.62881  3.67707  3.95220  1.99114  3.40955  4.29259  3.22582  4.06103  2.32144  1.19228  3.06025  3.24047  3.63752  5.46788  4.27082    252 r - - -
          2.68618  4.42225  2.77519  2.73123  3.46354  2.40513  3.72494  3.29354  2.67741  2.69355  4.24690  2.90347  2.73739  3.18146  2.89801  2.37887  2.77519  2.98518  4.58477  3.61503
          0.02525  4.08753  4.80988  0.61958  0.77255  0.48576  0.95510
    130   3.09989  4.41615  4.82568  4.27649  2.61732  4.40915  4.77664  1.30800  4.16196  1.81978  3.17350  4.46127  4.67431  4.32451  4.29625  3.75442  3.33849  1.57475  5.19739  4.00226    253 i - - -
          2.68618  4.42225  2.77519  2.73123  3.46354  2.40513  3.72494  3.29354  2.67741  2.69355  4.24690  2.90347  2.73739  3.18146  2.89801  2.37887  2.77519  2.98518  4.58477  3.61503
          0.02525  4.08753  4.80988  0.61958  0.77255  0.48576  0.95510
    131   2.86216  5.21161  1.14019  2.25502  4.68537  3.23123  3.87520  4.21132  2.89995  3.77832  4.63961  2.81225  3.87640  3.05930  3.46165  2.26521  3.19956  3.77134  5.92575  4.46243    254 d - - -
          2.68618  4.42225  2.77519  2.73123  3.46354  2.40513  3.72494  3.29354  2.67741  2.69355  4.24690  2.90347  2.73739  3.18146  2.89801  2.37887  2.77519  2.98518  4.58477  3.61503
          0.02525  4.08753  4.80988  0.61958  0.77255  0.48576  0.95510
    132   2.98388  5.58370  1.61276  1.29810  4.86868  3.26277  3.79957  4.39415  2.81342  3.88313  4.72762  2.68486  3.88264  2.96237  3.41337  2.82480  3.27112  3.95741  6.03804  4.51960    255 e - - -
          2.68618  4.42225  2.77519  2.73123  3.46354  2.40513  3.72494  3.29354  2.67741  2.69355  4.24690  2.90347  2.73739  3.18146  2.89801  2.37887  2.77519  2.98518  4.58477  3.61503
          0.02525  4.08753  4.80988  0.61958  0.77255  0.48576  0.95510
    133   2.48816  4.65182  2.95524  2.58089  4.27782  2.29756  3.81578  3.70192  2.23598  3.30482  4.12211  3.03311  3.80638  2.98760  3.02240  1.74912  2.82570  3.29043  5.52145  4.21153    256 s - - -
          2.68618  4.42225  2.77519  2.73123  3.46354  2.40513  3.72494  3.29354  2.67741  2.69355  4.24690  2.90347  2.73739  3.18146  2.89801  2.37887  2.77519  2.98518  4.58477  3.61503
          0.02525  4.08753  4.80988  0.61958  0.77255  0.48576  0.95510
    134   2.62184  4.90844  2.94526  2.39986  4.11396  3.41430  3.60392  3.61634  2.12916  3.18024  3.46499  2.56866  3.80941  2.34155  2.73979  2.26643  2.85121  3.26494  5.38181  4.03494    257 k - - -
          2.68618  4.42225  2.77519  2.73123  3.46354  2.40513  3.72494  3.29354  2.67741  2.69355  4.24690  2.90347  2.73739  3.18146  2.89801  2.37887  2.77519  2.98518  4.58477  3.61503
          0.02525  4.08753  4.80988  0.61958  0.77255  0.48576  0.95510
    135   3.06254  4.77831  3.69382  3.56773  4.53579  3.45392  4.62304  4.14225  3.64458  3.74335  4.80581  3.85032  0.50988  4.02665  3.86121  3.23791  3.52199  3.76205  5.65789  4.66103    258 P - - -
          2.68618  4.42225  2.77519  2.73123  3.46354  2.40513  3.72494  3.29354  2.67741  2.69355  4.24690  2.90347  2.73739  3.18146  2.89801  2.37887  2.77519  2.98518  4.58477  3.61503
          0.02525  4.08753  4.80988  0.61958  0.77255  0.48576  0.95510
    136   2.92434  4.34093  4.41857  3.83915  3.06165  4.07430  4.32766  2.04135  3.70389  1.28813  2.58850  4.05567  4.37339  3.88325  3.85925  3.37858  3.15019  2.31380  4.84258  2.78081    259 l - - -
          2.68618  4.42225  2.77519  2.73123  3.46354  2.40513  3.72494  3.29354  2.67741  2.69355  4.24690  2.90347  2.73739  3.18146  2.89801  2.37887  2.77519  2.98518  4.58477  3.61503
          0.02525  4.08753  4.80988  0.61958  0.77255  0.48576  0.95510
    137   2.95613  4.21754  4.54522  4.02887  2.59820  4.11978  4.54499  2.02851  3.91083  2.07266  3.31449  4.20263  4.49991  4.13067  4.09011  3.48044  3.22886  1.10708  5.06125  3.74361    260 v - - -
          2.68618  4.42225  2.77519  2.73123  3.46354  2.40513  3.72494  3.29354  2.67741  2.69355  4.24690  2.90347  2.73739  3.18146  2.89801  2.37887  2.77519  2.98518  4.58477  3.61503
          0.02525  4.08753  4.80988  0.61958  0.77255  0.48576  0.95510
    138   2.86216  5.21161  1.14019  2.25502  4.68537  3.23123  3.87520  4.21132  2.89995  3.77832  4.63961  2.81225  3.87640  3.05930  3.46165  2.26521  3.19956  3.77134  5.92575  4.46243    261 d - - -
          2.68618  4.42225  2.77519  2.73123  3.46354  2.40513  3.72494  3.29354  2.67741  2.69355  4.24690  2.90347  2.73739  3.18146  2.89801  2.37887  2.77519  2.98518  4.58477  3.61503
          0.02525  4.08753  4.80988  0.61958  0.77255  0.48576  0.95510
    139   1.40985  4.20720  3.47698  3.16686  4.37038  2.30056  4.24953  3.79105  3.23544  3.46887  4.28155  3.32921  3.72408  3.51020  3.56452  1.62551  2.73822  3.22683  5.70321  4.49060    262 a - - -
          2.68618  4.42225  2.77519  2.73123  3.46354  2.40513  3.72494  3.29354  2.67741  2.69355  4.24690  2.90347  2.73739  3.18146  2.89801  2.37887  2.77519  2.98518  4.58477  3.61503
          0.02525  4.08753  4.80988  0.61958  0.77255  0.48576  0.95510
    140   3.15029  5.20912  3.59788  2.91433  4.67772  3.73811  3.67077  4.02229  1.66763  3.46015  4.34764  3.29190  4.10990  2.81083  1.12045  3.15277  3.31206  3.71458  5.48839  4.34350    263 r - - -
          2.68618  4.42225  2.77519  2.73123  3.46354  2.40513  3.72494  3.29354  2.67741  2.69355  4.24690  2.90347  2.73739  3.18146  2.89801  2.37887  2.77519  2.98518  4.58477  3.61503
          0.02525  4.08753  4.80988  0.61958  0.77255  0.48576  0.95510
    141   3.25748  4.61120  4.78587  4.22807  3.16487  4.49142  4.82782  2.13518  4.07941  0.95151  2.62763  4.49466  4.71298  4.23947  4.22981  3.83712  3.48837  1.89148  5.21283  4.12564    264 l - - -
          2.68622  4.42229  2.77523  2.73106  3.46314  2.40517  3.72498  3.29321  2.67745  2.69359  4.24694  2.90351  2.73743  3.18150  2.89805  2.37891  2.77523  2.98522  4.58481  3.61507
          0.11356  2.31060  4.80988  0.87245  0.54116  0.48576  0.95510
    142   2.21413  4.95623  2.34627  2.34490  4.30578  3.26285  3.68840  3.74565  2.40438  3.31622  4.12341  2.88007  2.25421  2.79409  3.00216  2.66488  2.92962  3.37334  5.52564  4.15366    268 a - - -
          2.68618  4.42225  2.77519  2.73123  3.46354  2.40513  3.72494  3.29354  2.67741  2.69355  4.24690  2.90347  2.73739  3.18146  2.89801  2.37887  2.77519  2.98518  4.58477  3.61503
          0.02525  4.08753  4.80988  0.61958  0.77255  0.48576  0.95510
    143   2.88992  5.24688  1.23465  2.31341  4.56854  3.33736  3.79353  4.08714  2.65479  3.62016  4.46812  2.86919  3.89825  2.95773  2.46542  2.83920  3.16762  3.69707  5.74095  4.34181    269 d - - -
          2.68618  4.42225  2.77519  2.73123  3.46354  2.40513  3.72494  3.29354  2.67741  2.69355  4.24690  2.90347  2.73739  3.18146  2.89801  2.37887  2.77519  2.98518  4.58477  3.61503
          0.02525  4.08753  4.80988  0.61958  0.77255  0.48576  0.95510
    144   2.51564  4.44967  3.27845  3.10515  4.52312  0.99241  4.31149  4.01988  3.29223  3.66447  4.52439  3.38024  2.45076  3.58879  3.61545  2.66966  2.99141  3.47784  5.75111  4.59374    270 g - - -
          2.68618  4.42225  2.77519  2.73123  3.46354  2.40513  3.72494  3.29354  2.67741  2.69355  4.24690  2.90347  2.73739  3.18146  2.89801  2.37887  2.77519  2.98518  4.58477  3.61503
          0.02525  4.08753  4.80988  0.61958  0.77255  0.48576  0.95510
    145   2.51178  4.39517  3.41610  3.04095  3.79899  3.27581  4.04914  3.18962  2.96941  2.34819  3.90497  3.34562  3.89638  3.35067  3.28637  1.28296  2.90038  2.89620  5.26859  3.93814    271 s - - -
          2.68618  4.42225  2.77519  2.73123  3.46354  2.40513  3.72494  3.29354  2.67741  2.69355  4.24690  2.90347  2.73739  3.18146  2.89801  2.37887  2.77519  2.98518  4.58477  3.61503
          0.02525  4.08753  4.80988  0.61958  0.77255  0.48576  0.95510
    146   3.26360  5.07721  3.77769  3.25030  4.48716  3.70334  4.00262  4.04839  2.35455  3.52537  4.52447  3.59118  4.19956  3.21622  0.69451  3.34022  3.51752  3.76415  5.48538  4.37274    272 r - - -
          2.68618  4.42225  2.77519  2.73123  3.46354  2.40513  3.72494  3.29354  2.67741  2.69355  4.24690  2.90347  2.73739  3.18146  2.89801  2.37887  2.77519  2.98518  4.58477  3.61503
          0.02525  4.08753  4.80988  0.61958  0.77255  0.48576  0.95510
    147   2.42237  4.31570  4.30857  3.74593  2.56423  4.00104  4.32969  2.25338  3.63543  1.38292  3.11272  3.98419  4.33854  3.84400  3.82776  3.31173  3.10860  1.97737  4.92642  3.72776    273 l - - -
          2.68618  4.42225  2.77519  2.73123  3.46354  2.40513  3.72494  3.29354  2.67741  2.69355  4.24690  2.90347  2.73739  3.18146  2.89801  2.37887  2.77519  2.98518  4.58477  3.61503
          0.02525  4.08753  4.80988  0.61958  0.77255  0.48576  0.95510
    148   2.86028  5.11860  2.57382  2.39545  4.41682  3.34688  3.78656  3.99792  2.55478  3.53564  4.40091  1.37754  3.91052  2.39602  2.94778  2.84006  3.14881  3.61942  5.63029  4.23352    274 n - - -
          2.68618  4.42225  2.77519  2.73123  3.46354  2.40513  3.72494  3.29354  2.67741  2.69355  4.24690  2.90347  2.73739  3.18146  2.89801  2.37887  2.77519  2.98518  4.58477  3.61503
          0.02525  4.08753  4.80988  0.61958  0.77255  0.48576  0.95510
    149   2.36298  4.33758  4.45369  3.94627  3.63042  4.09092  4.69614  1.69851  3.84849  2.29729  3.47851  4.17201  4.50193  4.12967  4.08292  3.45540  3.19255  1.13257  5.40795  4.19714    275 v - - -
          2.68618  4.42225  2.77519  2.73123  3.46354  2.40513  3.72494  3.29354  2.67741  2.69355  4.24690  2.90347  2.73739  3.18146  2.89801  2.37887  2.77519  2.98518  4.58477  3.61503
          0.02525  4.08753  4.80988  0.61958  0.77255  0.48576  0.95510
    150   2.37251  4.30089  4.23621  3.70655  3.47656  3.91790  4.43285  2.08667  3.59444  2.20568  2.63547  3.95285  4.33268  3.87144  3.83080  3.25867  3.08797  1.29112  5.18055  3.98535    276 v - - -
          2.68618  4.42225  2.77519  2.73123  3.46354  2.40513  3.72494  3.29354  2.67741  2.69355  4.24690  2.90347  2.73739  3.18146  2.89801  2.37887  2.77519  2.98518  4.58477  3.61503
          0.02525  4.08753  4.80988  0.61958  0.77255  0.48576  0.95510
    151   2.77837  4.24692  4.20567  3.65739  3.43938  3.91510  4.34464  1.56689  3.54780  2.27560  3.25276  3.90743  4.30162  3.81747  3.77880  2.65641  3.03736  1.53553  5.08179  3.87392    277 v - - -
          2.68618  4.42225  2.77519  2.73123  3.46354  2.40513  3.72494  3.29354  2.67741  2.69355  4.24690  2.90347  2.73739  3.18146  2.89801  2.37887  2.77519  2.98518  4.58477  3.61503
          0.02525  4.08753  4.80988  0.61958  0.77255  0.48576  0.95510
    152   2.26071  4.75839  2.89798  2.44006  4.14773  3.26412  3.71009  3.56715  2.48660  3.16976  3.98902  2.97014  2.36525  2.61379  2.95994  2.24659  2.87030  3.21381  5.40536  4.07737    278 s - - -
          2.68618  4.42225  2.77519  2.73123  3.46354  2.40513  3.72494  3.29354  2.67741  2.69355  4.24690  2.90347  2.73739  3.18146  2.89801  2.37887  2.77519  2.98518  4.58477  3.61503
          0.02525  4.08753  4.80988  0.61958  0.77255  0.48576  0.95510
    153   3.06254  4.77831  3.69382  3.56773  4.53579  3.45392  4.62304  4.14225  3.64458  3.74335  4.80581  3.85032  0.50988  4.02665  3.86121  3.23791  3.52199  3.76205  5.65789  4.66103    279 P - - -
          2.68618  4.42225  2.77519  2.73123  3.46354  2.40513  3.72494  3.29354  2.67741  2.69355  4.24690  2.90347  2.73739  3.18146  2.89801  2.37887  2.77519  2.98518  4.58477  3.61503
          0.02525  4.08753  4.80988  0.61958  0.77255  0.48576  0.95510
    154   3.18470  4.46779  4.94759  4.42474  3.51149  4.58515  5.07943  1.19908  4.31538  1.77730  3.30413  4.64372  4.83693  4.53177  4.48642  3.95895  3.43373  1.37367  5.51168  4.34414    280 i - - -
          2.68618  4.42225  2.77519  2.73123  3.46354  2.40513  3.72494  3.29354  2.67741  2.69355  4.24690  2.90347  2.73739  3.18146  2.89801  2.37887  2.77519  2.98518  4.58477  3.61503
          0.02525  4.08753  4.80988  0.61958  0.77255  0.48576  0.95510
    155   1.31687  4.26574  3.70229  3.26728  3.76507  3.35106  4.18743  2.25128  3.19498  2.71177  3.71293  3.50788  3.95594  3.52133  3.49141  2.63838  2.87477  2.46268  5.28285  4.04877    281 a - - -
          2.68618  4.42225  2.77519  2.73123  3.46354  2.40513  3.72494  3.29354  2.67741  2.69355  4.24690  2.90347  2.73739  3.18146  2.89801  2.37887  2.77519  2.98518  4.58477  3.61503
          0.02525  4.08753  4.80988  0.61958  0.77255  0.48576  0.95510
    156   2.78857  4.32469  3.93590  2.76893  3.37395  3.87819  4.17934  1.99684  3.28453  1.62688  3.27824  3.72146  4.22847  3.57660  3.56613  3.16231  3.02399  1.89169  5.01957  3.82045    282 l - - -
          2.68618  4.42225  2.77519  2.73123  3.46354  2.40513  3.72494  3.29354  2.67741  2.69355  4.24690  2.90347  2.73739  3.18146  2.89801  2.37887  2.77519  2.98518  4.58477  3.61503
          0.02525  4.08753  4.80988  0.61958  0.77255  0.48576  0.95510
    157   2.95951  5.28943  1.02613  2.29206  4.80540  2.40495  3.94023  4.35059  2.99793  3.89315  4.76727  2.85547  3.91736  3.13251  3.57055  2.90209  3.29915  3.90159  5.98216  4.56960    283 d - - -
          2.68618  4.42225  2.77519  2.73123  3.46354  2.40513  3.72494  3.29354  2.67741  2.69355  4.24690  2.90347  2.73739  3.18146  2.89801  2.37887  2.77519  2.98518  4.58477  3.61503
          0.02525  4.08753  4.80988  0.61958  0.77255  0.48576  0.95510
    158   2.95478  4.70345  3.67217  3.60154  4.72960  0.46293  4.70361  4.38653  3.81177  4.01193  4.99316  3.83721  4.10112  4.11927  4.01933  3.13369  3.45274  3.87327  5.76277  4.84055    284 G - - -
          2.68618  4.42225  2.77519  2.73123  3.46354  2.40513  3.72494  3.29354  2.67741  2.69355  4.24690  2.90347  2.73739  3.18146  2.89801  2.37887  2.77519  2.98518  4.58477  3.61503
          0.02525  4.08753  4.80988  0.61958  0.77255  0.48576  0.95510
    159   2.20041  4.29208  3.38616  2.98729  4.17018  3.09055  4.07212  3.55437  2.99725  3.24030  4.07510  3.26037  2.87246  3.31324  3.35641  2.04931  1.50992  3.10676  5.51212  4.27284    285 t - - -
          2.68618  4.42225  2.77519  2.73123  3.46354  2.40513  3.72494  3.29354  2.67741  2.69355  4.24690  2.90347  2.73739  3.18146  2.89801  2.37887  2.77519  2.98518  4.58477  3.61503
          0.02525  4.08753  4.80988  0.61958  0.77255  0.48576  0.95510
    160   2.06745  4.19140  3.47075  2.96046  3.79452  3.27881  3.95480  3.08672  2.90886  2.35982  3.72816  3.28934  3.84071  3.23165  3.26564  1.80861  2.39880  2.78241  5.20398  3.96485    286 s - - -
          2.68618  4.42225  2.77519  2.73123  3.46354  2.40513  3.72494  3.29354  2.67741  2.69355  4.24690  2.90347  2.73739  3.18146  2.89801  2.37887  2.77519  2.98518  4.58477  3.61503
          0.02525  4.08753  4.80988  0.61958  0.77255  0.48576  0.95510
    161   3.16881  4.46770  4.90311  4.39107  3.54722  4.54291  5.07770  1.05538  4.27135  2.01508  3.22257  4.61220  4.82214  4.51495  4.45586  3.92429  3.42651  1.44240  5.54425  4.36337    287 i - - -
          2.68618  4.42225  2.77519  2.73123  3.46354  2.40513  3.72494  3.29354  2.67741  2.69355  4.24690  2.90347  2.73739  3.18146  2.89801  2.37887  2.77519  2.98518  4.58477  3.61503
          0.02525  4.08753  4.80988  0.61958  0.77255  0.48576  0.95510
    162   2.30523  4.25055  3.44443  3.13756  4.28633  3.03033  4.21335  3.65093  3.15557  3.37945  4.23030  3.33075  3.75954  3.47770  3.47169  1.24433  1.90228  3.15766  5.63932  4.40613    288 s - - -
          2.68618  4.42225  2.77519  2.73123  3.46354  2.40513  3.72494  3.29354  2.67741  2.69355  4.24690  2.90347  2.73739  3.18146  2.89801  2.37887  2.77519  2.98518  4.58477  3.61503
          0.02525  4.08753  4.80988  0.61958  0.77255  0.48576  0.95510
    163   3.24699  4.55735  4.86341  4.36309  3.36791  4.55455  4.98776  1.05309  4.18951  1.60102  3.20521  4.59963  4.81531  4.43449  4.35381  3.94729  3.49841  1.83188  5.39391  4.19873    289 i - - -
          2.68618  4.42225  2.77519  2.73123  3.46354  2.40513  3.72494  3.29354  2.67741  2.69355  4.24690  2.90347  2.73739  3.18146  2.89801  2.37887  2.77519  2.98518  4.58477  3.61503
          0.02525  4.08753  4.80988  0.61958  0.77255  0.48576  0.95510
    164   3.26360  5.07721  3.77769  3.25030  4.48716  3.70334  4.00262  4.04839  2.35455  3.52537  4.52447  3.59118  4.19956  3.21622  0.69451  3.34022  3.51752  3.76415  5.48538  4.37274    290 r - - -
          2.68618  4.42225  2.77519  2.73123  3.46354  2.40513  3.72494  3.29354  2.67741  2.69355  4.24690  2.90347  2.73739  3.18146  2.89801  2.37887  2.77519  2.98518  4.58477  3.61503
          0.02525  4.08753  4.80988  0.61958  0.77255  0.48576  0.95510
    165   2.82023  4.95675  3.06127  2.65042  4.45045  3.44973  3.74097  3.86253  1.23025  3.41010  4.26518  3.10067  3.94343  2.89748  2.52686  2.35320  3.08948  3.49815  5.52730  4.25814    291 k - - -
          2.68618  4.42225  2.77519  2.73123  3.46354  2.40513  3.72494  3.29354  2.67741  2.69355  4.24690  2.90347  2.73739  3.18146  2.89801  2.37887  2.77519  2.98518  4.58477  3.61503
          0.02525  4.08753  4.80988  0.61958  0.77255  0.48576  0.95510
    166   3.50422  4.81102  4.53276  4.17615  0.96969  4.31967  3.57039  3.21754  3.90011  2.60055  3.83372  4.04881  4.64585  4.07200  4.10434  3.67889  3.73262  3.13292  3.74445  1.70448    292 f - - -
          2.68618  4.42225  2.77519  2.73123  3.46354  2.40513  3.72494  3.29354  2.67741  2.69355  4.24690  2.90347  2.73739  3.18146  2.89801  2.37887  2.77519  2.98518  4.58477  3.61503
          0.02525  4.08753  4.80988  0.61958  0.77255  0.48576  0.95510
    167   2.56609  4.73522  2.92096  2.50754  4.26042  2.76161  3.74782  3.69147  2.18425  3.27804  4.08740  2.98840  3.07787  2.90528  2.96077  1.77255  2.87166  3.29635  5.48851  4.16169    293 s - - -
          2.68618  4.42225  2.77519  2.73123  3.46354  2.40513  3.72494  3.29354  2.67741  2.69355  4.24690  2.90347  2.73739  3.18146  2.89801  2.37887  2.77519  2.98518  4.58477  3.61503
          0.02525  4.08753  4.80988  0.61958  0.77255  0.48576  0.95510
    168   2.84466  5.09817  2.99774  2.53438  4.48489  3.49836  3.65207  3.89637  1.42000  3.39654  4.22318  3.02283  3.92683  2.36092  2.46905  2.43912  3.06553  3.53823  5.51416  4.22906    294 k - - -
          2.68618  4.42225  2.77519  2.73123  3.46354  2.40513  3.72494  3.29354  2.67741  2.69355  4.24690  2.90347  2.73739  3.18146  2.89801  2.37887  2.77519  2.98518  4.58477  3.61503
          0.02525  4.08753  4.80988  0.61958  0.77255  0.48576  0.95510
    169   2.67959  5.13079  2.31826  2.20695  4.44665  2.92178  3.63895  3.91617  2.18837  3.43305  4.21266  2.59199  3.80538  2.76390  2.94907  2.04321  2.89559  3.51244  5.60054  4.19194    295 s - - -
          2.68618  4.42225  2.77519  2.73123  3.46354  2.40513  3.72494  3.29354  2.67741  2.69355  4.24690  2.90347  2.73739  3.18146  2.89801  2.37887  2.77519  2.98518  4.58477  3.61503
          0.02525  4.08753  4.80988  0.61958  0.77255  0.48576  0.95510
    170   2.84150  5.07148  2.97383  2.54147  4.47337  3.48202  3.67216  3.88719  1.30658  3.39829  4.23051  2.90549  3.08836  2.75361  2.50029  2.83752  3.07261  3.52902  5.52074  4.23576    296 k - - -
          2.68618  4.42225  2.77519  2.73123  3.46354  2.40513  3.72494  3.29354  2.67741  2.69355  4.24690  2.90347  2.73739  3.18146  2.89801  2.37887  2.77519  2.98518  4.58477  3.61503
          0.02525  4.08753  4.80988  0.61958  0.77255  0.48576  0.95510
    171   2.67705  4.44258  3.47161  2.89428  3.57316  3.62625  3.84759  2.35651  1.99632  2.22271  3.49257  3.31762  4.00058  3.12328  2.98832  2.88070  2.90637  2.31174  5.03571  3.79697    297 k - - -
          2.68618  4.42225  2.77519  2.73123  3.46354  2.40513  3.72494  3.29354  2.67741  2.69355  4.24690  2.90347  2.73739  3.18146  2.89801  2.37887  2.77519  2.98518  4.58477  3.61503
          0.02525  4.08753  4.80988  0.61958  0.77255  0.48576  0.95510
    172   2.59180  4.76599  2.90949  2.41332  4.17105  2.73035  3.70683  3.59124  2.26976  3.18875  4.00448  2.95942  3.81501  2.86511  2.93847  1.97469  2.36742  3.23151  5.41736  4.08878    298 s - - -
          2.68618  4.42225  2.77519  2.73123  3.46354  2.40513  3.72494  3.29354  2.67741  2.69355  4.24690  2.90347  2.73739  3.18146  2.89801  2.37887  2.77519  2.98518  4.58477  3.61503
          0.02525  4.08753  4.80988  0.61958  0.77255  0.48576  0.95510
    173   3.35373  4.66491  4.94598  4.39284  2.81617  4.62071  4.86901  1.82812  4.26311  0.89462  2.92184  4.63408  4.79452  4.34979  4.37286  3.97351  3.57548  2.23810  5.13865  3.98751    299 l - - -
          2.68618  4.42225  2.77519  2.73123  3.46354  2.40513  3.72494  3.29354  2.67741  2.69355  4.24690  2.90347  2.73739  3.18146  2.89801  2.37887  2.77519  2.98518  4.58477  3.61503
          0.02525  4.08753  4.80988  0.61958  0.77255  0.48576  0.95510
    174   2.50915  5.18595  2.28723  1.94868  4.49185  3.29663  3.65343  3.96317  2.46971  3.40594  4.26200  2.81199  3.81790  1.94477  2.97155  2.65634  2.97714  3.55941  5.64107  4.22562    300 q - - -
          2.68607  4.42234  2.77529  2.73133  3.46363  2.40507  3.72447  3.29363  2.67730  2.69324  4.24699  2.90356  2.73749  3.18156  2.89810  2.37896  2.77529  2.98501  4.58486  3.61512
          0.11356  2.31060  4.80988  1.45056  0.26715  0.48576  0.95510
    175   2.78300  5.30884  2.01170  1.74039  4.61848  3.31563  3.67578  4.11148  2.20795  3.59947  4.38398  2.56840  3.82606  2.80529  3.05332  2.40392  3.03574  3.68512  5.74891  4.30316    308 e - - -
          2.68618  4.42225  2.77519  2.73123  3.46354  2.40513  3.72494  3.29354  2.67741  2.69355  4.24690  2.90347  2.73739  3.18146  2.89801  2.37887  2.77519  2.98518  4.58477  3.61503
          0.02525  4.08753  4.80988  0.61958  0.77255  0.48576  0.95510
    176   3.40492  4.80645  4.53402  4.18009  3.23141  4.25291  4.76887  2.45244  3.94585  0.64934  3.19650  4.43472  4.65463  4.26217  4.08457  3.85695  3.69124  2.54463  5.18320  3.95441    309 L - - -
          2.68618  4.42225  2.77519  2.73123  3.46354  2.40513  3.72494  3.29354  2.67741  2.69355  4.24690  2.90347  2.73739  3.18146  2.89801  2.37887  2.77519  2.98518  4.58477  3.61503
          0.02525  4.08753  4.80988  0.61958  0.77255  0.48576  0.95510
    177   2.99278  4.38407  4.52674  3.99599  3.51405  4.22390  4.69532  1.73949  3.84598  2.13348  3.27053  4.24059  4.57029  4.14058  3.89186  3.57442  3.25369  1.04241  5.33790  4.12994    310 v - - -
          2.68618  4.42225  2.77519  2.73123  3.46354  2.40513  3.72494  3.29354  2.67741  2.69355  4.24690  2.90347  2.73739  3.18146  2.89801  2.37887  2.77519  2.98518  4.58477  3.61503
          0.02525  4.08753  4.80988  0.61958  0.77255  0.48576  0.95510
    178   2.74998  5.26738  2.13787  1.90214  4.57951  3.13147  3.65511  4.06913  2.33291  3.55753  4.33422  2.13529  3.81563  2.70906  2.91941  2.60251  2.99814  3.64355  5.70550  4.26824    311 e - - -
          2.68618  4.42225  2.77519  2.73123  3.46354  2.40513  3.72494  3.29354  2.67741  2.69355  4.24690  2.90347  2.73739  3.18146  2.89801  2.37887  2.77519  2.98518  4.58477  3.61503
          0.02525  4.08753  4.80988  0.61958  0.77255  0.48576  0.95510
    179   2.80186  4.30039  4.02061  3.48703  1.75220  3.04413  3.80955  2.71552  3.37955  2.01683  3.37090  3.69018  4.18664  3.59799  3.59162  3.11471  3.03594  2.54901  4.29784  2.44099    312 f - - -
          2.68618  4.42225  2.77519  2.73123  3.46354  2.40513  3.72494  3.29354  2.67741  2.69355  4.24690  2.90347  2.73739  3.18146  2.89801  2.37887  2.77519  2.98518  4.58477  3.61503
          0.02525  4.08753  4.80988  0.61958  0.77255  0.48576  0.95510
    180   2.81667  4.95741  2.01865  2.48848  4.64474  1.14539  4.02413  4.16568  3.04786  3.75786  4.62668  3.00118  3.90830  3.23585  3.54566  2.83997  3.19520  3.70873  5.84575  4.52486    313 g - - -
          2.68618  4.42225  2.77519  2.73123  3.46354  2.40513  3.72494  3.29354  2.67741  2.69355  4.24690  2.90347  2.73739  3.18146  2.89801  2.37887  2.77519  2.98518  4.58477  3.61503
          0.02525  4.08753  4.80988  0.61958  0.77255  0.48576  0.95510
    181   1.51400  4.19875  3.52232  3.22558  4.34204  2.98553  4.28156  3.69966  3.26418  3.43333  4.27069  3.36262  3.73736  3.55560  3.57075  1.31379  2.68089  3.16938  5.69559  4.48409    314 s - - -
          2.68618  4.42225  2.77519  2.73123  3.46354  2.40513  3.72494  3.29354  2.67741  2.69355  4.24690  2.90347  2.73739  3.18146  2.89801  2.37887  2.77519  2.98518  4.58477  3.61503
          0.02525  4.08753  4.80988  0.61958  0.77255  0.48576  0.95510
    182   3.25661  4.60169  4.82314  4.24961  2.38324  4.46592  4.68253  2.25772  4.11962  1.18612  1.77623  4.47357  4.66578  4.20074  4.22355  3.79583  3.47282  2.42458  4.99741  3.84430    315 l - - -
          2.68618  4.42225  2.77519  2.73123  3.46354  2.40513  3.72494  3.29354  2.67741  2.69355  4.24690  2.90347  2.73739  3.18146  2.89801  2.37887  2.77519  2.98518  4.58477  3.61503
          0.02525  4.08753  4.80988  0.61958  0.77255  0.48576  0.95510
    183   2.56087  4.66215  3.06563  2.58202  4.12090  3.33113  3.74236  3.53161  2.50345  3.14498  3.97026  2.77639  3.82280  2.91307  2.48395  2.10540  1.99983  3.17415  5.37886  4.07777    316 t - - -
          2.68618  4.42225  2.77519  2.73123  3.46354  2.40513  3.72494  3.29354  2.67741  2.69355  4.24690  2.90347  2.73739  3.18146  2.89801  2.37887  2.77519  2.98518  4.58477  3.61503
          0.02525  4.08753  4.80988  0.61958  0.77255  0.48576  0.95510
    184   2.63495  4.97218  2.57353  2.03696  4.25785  3.27601  3.60710  3.69744  2.36061  2.72740  4.03812  2.89008  3.80366  2.73437  2.28757  2.60360  2.86767  3.29851  5.43988  4.07434    317 e - - -
          2.68618  4.42225  2.77519  2.73123  3.46354  2.40513  3.72494  3.29354  2.67741  2.69355  4.24690  2.90347  2.73739  3.18146  2.89801  2.37887  2.77519  2.98518  4.58477  3.61503
          0.02525  4.08753  4.80988  0.61958  0.77255  0.48576  0.95510
    185   2.64559  5.06765  2.46928  1.71673  4.36230  3.36672  3.61693  3.81760  2.38682  3.31324  3.55534  2.84924  3.80206  2.40620  2.87901  2.63694  2.90114  3.43111  5.52495  4.13430    318 e - - -
          2.68595  4.42243  2.77515  2.73099  3.46328  2.40515  3.72512  3.29372  2.67758  2.69352  4.24707  2.90364  2.73757  3.18131  2.89769  2.37890  2.77537  2.98509  4.58494  3.61521
          0.11356  2.31060  4.80988  1.95652  0.15239  0.48576  0.95510
    186   3.17636  4.57677  4.61234  4.07805  3.19680  4.34121  4.70652  1.87691  3.89389  1.63902  1.41867  4.34354  4.62493  4.12751  4.06793  3.69784  3.42161  2.19041  5.18232  4.04163    332 m - - -
          2.68618  4.42225  2.77519  2.73123  3.46354  2.40513  3.72494  3.29354  2.67741  2.69355  4.24690  2.90347  2.73739  3.18146  2.89801  2.37887  2.77519  2.98518  4.58477  3.61503
          0.02525  4.08753  4.80988  0.61958  0.77255  0.48576  0.95510
    187   1.14641  4.18641  3.53798  3.25929  4.33968  2.92014  4.30636  3.71248  3.30756  3.44403  4.27928  3.37752  3.73670  3.59160  3.60394  1.71944  2.74893  3.17466  5.69697  4.49062    333 a - - -
          2.68618  4.42225  2.77519  2.73123  3.46354  2.40513  3.72494  3.29354  2.67741  2.69355  4.24690  2.90347  2.73739  3.18146  2.89801  2.37887  2.77519  2.98518  4.58477  3.61503
          0.02525  4.08753  4.80988  0.61958  0.77255  0.48576  0.95510
    188   1.97844  4.76461  2.94018  2.53713  4.23703  3.33084  3.74941  3.65581  2.48752  3.25693  4.08468  1.92655  3.84003  2.91415  2.51232  2.67220  2.91599  3.28540  5.46372  4.14664    334 n - - -
          2.68618  4.42225  2.77519  2.73123  3.46354  2.40513  3.72494  3.29354  2.67741  2.69355  4.24690  2.90347  2.73739  3.18146  2.89801  2.37887  2.77519  2.98518  4.58477  3.61503
          0.02525  4.08753  4.80988  0.61958  0.77255  0.48576  0.95510
    189   2.40074  4.42683  4.10713  3.61959  1.48291  3.91093  3.76249  2.81780  3.51513  2.41057  3.48985  3.77078  4.28785  3.70939  3.71186  3.22665  3.18573  2.66885  4.14908  2.10102    335 f - - -
          2.68618  4.42225  2.77519  2.73123  3.46354  2.40513  3.72494  3.29354  2.67741  2.69355  4.24690  2.90347  2.73739  3.18146  2.89801  2.37887  2.77519  2.98518  4.58477  3.61503
          0.02525  4.08753  4.80988  0.61958  0.77255  0.48576  0.95510
    190   3.37742  4.73363  4.82098  4.27849  3.08269  4.56496  4.85220  2.24431  4.07224  0.81452  2.33960  4.55981  4.76300  4.24873  4.20884  3.93225  3.60451  2.39264  5.18007  4.08242    336 l - - -
          2.68618  4.42225  2.77519  2.73123  3.46354  2.40513  3.72494  3.29354  2.67741  2.69355  4.24690  2.90347  2.73739  3.18146  2.89801  2.37887  2.77519  2.98518  4.58477  3.61503
          0.02525  4.08753  4.80988  0.61958  0.77255  0.48576  0.95510
    191   2.57111  4.37894  3.33981  2.80340  3.57703  3.00955  3.80040  2.17198  2.75101  2.63457  3.52425  3.22605  3.90663  2.63279  3.12009  2.43959  2.82214  2.48330  4.99764  3.74898    337 i - - -
          2.68618  4.42225  2.77519  2.73123  3.46354  2.40513  3.72494  3.29354  2.67741  2.69355  4.24690  2.90347  2.73739  3.18146  2.89801  2.37887  2.77519  2.98518  4.58477  3.61503
          0.02525  4.08753  4.80988  0.61958  0.77255  0.48576  0.95510
    192   2.41642  4.34237  4.53654  3.99247  3.48834  4.21973  4.66340  1.37928  3.88859  1.89290  3.33820  4.23056  4.54852  4.13528  4.09721  3.55484  3.21627  1.57304  5.28433  4.09751    338 i - - -
          2.68618  4.42225  2.77519  2.73123  3.46354  2.40513  3.72494  3.29354  2.67741  2.69355  4.24690  2.90347  2.73739  3.18146  2.89801  2.37887  2.77519  2.98518  4.58477  3.61503
          0.02525  4.08753  4.80988  0.61958  0.77255  0.48576  0.95510
    193   1.01804  2.68722  4.04426  3.67781  4.04649  3.06318  4.45111  3.13913  3.56879  3.07255  4.01374  3.61077  3.81417  3.83813  3.77596  2.52175  2.77006  2.77273  5.51624  4.34004    339 a - - -
          2.68618  4.42225  2.77519  2.73123  3.46354  2.40513  3.72494  3.29354  2.67741  2.69355  4.24690  2.90347  2.73739  3.18146  2.89801  2.37887  2.77519  2.98518  4.58477  3.61503
          0.02525  4.08753  4.80988  0.61958  0.77255  0.48576  0.95510
    194   1.70536  3.95165  3.75295  3.25532  3.73643  3.25093  4.12188  2.89664  3.18901  2.77935  3.68672  3.45864  3.86451  3.47342  3.48727  2.33411  2.38798  1.91153  5.19501  3.98682    340 a - - -
          2.68618  4.42225  2.77519  2.73123  3.46354  2.40513  3.72494  3.29354  2.67741  2.69355  4.24690  2.90347  2.73739  3.18146  2.89801  2.37887  2.77519  2.98518  4.58477  3.61503
          0.02525  4.08753  4.80988  0.61958  0.77255  0.48576  0.95510
    195   2.43113  4.84231  3.00499  2.23379  4.09894  3.44586  3.63579  3.51488  2.34844  3.10577  3.92761  2.98152  3.84600  2.78772  2.00107  2.57924  2.88457  3.19262  5.32532  3.31160    341 r - - -
          2.68618  4.42225  2.77519  2.73123  3.46354  2.40513  3.72494  3.29354  2.67741  2.69355  4.24690  2.90347  2.73739  3.18146  2.89801  2.37887  2.77519  2.98518  4.58477  3.61503
          0.02525  4.08753  4.80988  0.61958  0.77255  0.48576  0.95510
    196   2.50710  3.30082  2.76786  2.69123  3.72153  3.42233  3.76256  3.07673  2.67137  2.51313  3.64043  3.13827  3.85753  2.99869  3.08041  2.17679  2.48230  2.75605  5.10354  3.83389    342 s - - -
          2.68618  4.42225  2.77519  2.73123  3.46354  2.40513  3.72494  3.29354  2.67741  2.69355  4.24690  2.90347  2.73739  3.18146  2.89801  2.37887  2.77519  2.98518  4.58477  3.61503
          0.02525  4.08753  4.80988  0.61958  0.77255  0.48576  0.95510
    197   3.11677  5.07203  3.58554  3.01639  4.42635  3.67296  3.79442  3.93280  2.10037  3.39599  4.34992  3.37624  4.12169  2.88784  0.92672  3.16355  3.34032  3.64231  5.44034  4.24832    343 r - - -
          2.68618  4.42225  2.77519  2.73123  3.46354  2.40513  3.72494  3.29354  2.67741  2.69355  4.24690  2.90347  2.73739  3.18146  2.89801  2.37887  2.77519  2.98518  4.58477  3.61503
          0.02525  4.08753  4.80988  0.61958  0.77255  0.48576  0.95510
    198   3.09421  4.48695  4.73961  4.20234  3.35719  4.41701  4.84396  1.88076  4.06942  1.28499  3.17364  4.44436  4.69478  4.28537  4.24701  3.77167  3.38815  1.38289  5.32286  4.17295    344 l - - -
          2.68618  4.42225  2.77519  2.73123  3.46354  2.40513  3.72494  3.29354  2.67741  2.69355  4.24690  2.90347  2.73739  3.18146  2.89801  2.37887  2.77519  2.98518  4.58477  3.61503
          0.02525  4.08753  4.80988  0.61958  0.77255  0.48576  0.95510
    199   2.91719  4.91151  2.85116  2.76118  4.31054  3.34076  4.11702  4.07326  3.04217  3.69692  4.65499  0.82691  4.00553  3.39463  3.40032  2.97896  3.30889  3.67329  5.59188  4.24690    345 n - - -
          2.68618  4.42225  2.77519  2.73123  3.46354  2.40513  3.72494  3.29354  2.67741  2.69355  4.24690  2.90347  2.73739  3.18146  2.89801  2.37887  2.77519  2.98518  4.58477  3.61503
          0.02525  4.08753  4.80988  0.61958  0.77255  0.48576  0.95510
    200   3.15752  4.49771  4.79959  4.33973  3.53297  4.43160  5.04172  0.95330  4.18975  2.01656  3.36286  4.54926  4.77689  4.47341  4.37630  3.84652  3.43780  1.63319  5.53191  4.31321    346 i - - -
          2.68618  4.42225  2.77519  2.73123  3.46354  2.40513  3.72494  3.29354  2.67741  2.69355  4.24690  2.90347  2.73739  3.18146  2.89801  2.37887  2.77519  2.98518  4.58477  3.61503
          0.02525  4.08753  4.80988  0.61958  0.77255  0.48576  0.95510
    201   3.26878  4.57387  4.90099  4.38577  3.31450  4.58180  4.98675  1.16688  4.22022  1.39907  3.13705  4.62338  4.81871  4.43015  4.37106  3.96525  3.51311  1.89008  5.35890  4.19515    347 i - - -
          2.68618  4.42225  2.77519  2.73123  3.46354  2.40513  3.72494  3.29354  2.67741  2.69355  4.24690  2.90347  2.73739  3.18146  2.89801  2.37887  2.77519  2.98518  4.58477  3.61503
          0.02525  4.08753  4.80988  0.61958  0.77255  0.48576  0.95510
    202   3.03856  4.44412  4.62754  4.18777  3.62548  4.21902  4.93175  1.79458  4.04009  2.19394  3.48841  4.38026  4.64991  4.36047  4.24920  3.64092  3.34560  0.88494  5.54283  4.28639    348 v - - -
          2.68618  4.42225  2.77519  2.73123  3.46354  2.40513  3.72494  3.29354  2.67741  2.69355  4.24690  2.90347  2.73739  3.18146  2.89801  2.37887  2.77519  2.98518  4.58477  3.61503
          0.02525  4.08753  4.80988  0.61958  0.77255  0.48576  0.95510
    203   2.26260  4.27919  3.37768  3.18933  4.33563  3.01851  4.30466  3.78237  3.27630  3.51169  4.39495  3.36199  3.78181  3.59827  3.56398  0.90848  2.83684  3.25625  5.70666  4.43997    349 s - - -
          2.68618  4.42225  2.77519  2.73123  3.46354  2.40513  3.72494  3.29354  2.67741  2.69355  4.24690  2.90347  2.73739  3.18146  2.89801  2.37887  2.77519  2.98518  4.58477  3.61503
          0.02525  4.08753  4.80988  0.61958  0.77255  0.48576  0.95510
    204   2.95478  4.70345  3.67217  3.60154  4.72960  0.46293  4.70361  4.38653  3.81177  4.01193  4.99316  3.83721  4.10112  4.11927  4.01933  3.13369  3.45274  3.87327  5.76277  4.84055    350 G - - -
          2.68618  4.42225  2.77519  2.73123  3.46354  2.40513  3.72494  3.29354  2.67741  2.69355  4.24690  2.90347  2.73739  3.18146  2.89801  2.37887  2.77519  2.98518  4.58477  3.61503
          0.02525  4.08753  4.80988  0.61958  0.77255  0.48576  0.95510
    205   2.95478  4.70345  3.67217  3.60154  4.72960  0.46293  4.70361  4.38653  3.81177  4.01193  4.99316  3.83721  4.10112  4.11927  4.01933  3.13369  3.45274  3.87327  5.76277  4.84055    351 G - - -
          2.68618  4.42225  2.77519  2.73123  3.46354  2.40513  3.72494  3.29354  2.67741  2.69355  4.24690  2.90347  2.73739  3.18146  2.89801  2.37887  2.77519  2.98518  4.58477  3.61503
          0.02525  4.08753  4.80988  0.61958  0.77255  0.48576  0.95510
    206   2.54321  4.38687  3.63516  3.40403  4.17474  3.21735  4.40287  3.32886  3.35128  3.18455  4.22548  3.57398  3.94007  3.73640  3.59585  2.74745  0.85326  2.99999  5.59314  4.39307    352 t - - -
          2.68618  4.42225  2.77519  2.73123  3.46354  2.40513  3.72494  3.29354  2.67741  2.69355  4.24690  2.90347  2.73739  3.18146  2.89801  2.37887  2.77519  2.98518  4.58477  3.61503
          0.02525  4.08753  4.80988  0.61958  0.77255  0.48576  0.95510
    207   2.33252  4.29105  3.26808  3.11573  4.48645  1.10354  4.31144  3.97715  3.31714  3.64977  4.48045  3.31806  3.76449  3.59023  3.62979  1.97791  2.83631  3.37324  5.80199  4.57310    353 g - - -
          2.68618  4.42225  2.77519  2.73123  3.46354  2.40513  3.72494  3.29354  2.67741  2.69355  4.24690  2.90347  2.73739  3.18146  2.89801  2.37887  2.77519  2.98518  4.58477  3.61503
          0.02525  4.08753  4.80988  0.61958  0.77255  0.48576  0.95510
    208   2.30319  4.24904  3.43569  3.15674  4.31826  3.01899  4.24042  3.68864  3.18592  3.41992  4.27383  3.33839  3.75937  3.50887  3.49408  1.09679  2.19280  3.18138  5.67167  4.43694    354 s - - -
          2.68618  4.42225  2.77519  2.73123  3.46354  2.40513  3.72494  3.29354  2.67741  2.69355  4.24690  2.90347  2.73739  3.18146  2.89801  2.37887  2.77519  2.98518  4.58477  3.61503
          0.02525  4.08753  4.80988  0.61958  0.77255  0.48576  0.95510
    209   2.95478  4.70345  3.67217  3.60154  4.72960  0.46293  4.70361  4.38653  3.81177  4.01193  4.99316  3.83721  4.10112  4.11927  4.01933  3.13369  3.45274  3.87327  5.76277  4.84055    355 G - - -
          2.68618  4.42225  2.77519  2.73123  3.46354  2.40513  3.72494  3.29354  2.67741  2.69355  4.24690  2.90347  2.73739  3.18146  2.89801  2.37887  2.77519  2.98518  4.58477  3.61503
          0.02525  4.08753  4.80988  0.61958  0.77255  0.48576  0.95510
    210   3.18169  5.14198  3.37118  2.95915  4.57802  3.64168  3.89722  4.02228  0.77735  3.54302  4.49800  3.37212  4.13105  3.08019  2.49713  3.21262  3.42146  3.71982  5.54795  4.39431    356 k - - -
          2.68618  4.42225  2.77519  2.73123  3.46354  2.40513  3.72494  3.29354  2.67741  2.69355  4.24690  2.90347  2.73739  3.18146  2.89801  2.37887  2.77519  2.98518  4.58477  3.61503
          0.02525  4.08753  4.80988  0.61958  0.77255  0.48576  0.95510
    211   2.54321  4.38687  3.63516  3.40403  4.17474  3.21735  4.40287  3.32886  3.35128  3.18455  4.22548  3.57398  3.94007  3.73640  3.59585  2.74745  0.85326  2.99999  5.59314  4.39307    357 t - - -
          2.68618  4.42225  2.77519  2.73123  3.46354  2.40513  3.72494  3.29354  2.67741  2.69355  4.24690  2.90347  2.73739  3.18146  2.89801  2.37887  2.77519  2.98518  4.58477  3.61503
          0.02525  4.08753  4.80988  0.61958  0.77255  0.48576  0.95510
    212   2.54321  4.38687  3.63516  3.40403  4.17474  3.21735  4.40287  3.32886  3.35128  3.18455  4.22548  3.57398  3.94007  3.73640  3.59585  2.74745  0.85326  2.99999  5.59314  4.39307    358 t - - -
          2.68618  4.42225  2.77519  2.73123  3.46354  2.40513  3.72494  3.29354  2.67741  2.69355  4.24690  2.90347  2.73739  3.18146  2.89801  2.37887  2.77519  2.98518  4.58477  3.61503
          0.02525  4.08753  4.80988  0.61958  0.77255  0.48576  0.95510
    213   2.91560  4.39275  4.24953  3.70561  2.54832  4.00483  4.29919  2.35003  3.58518  1.23290  3.10385  3.96306  4.34902  3.81237  3.79196  3.32254  2.52792  2.31568  4.88624  3.63214    359 l - - -
          2.68618  4.42225  2.77519  2.73123  3.46354  2.40513  3.72494  3.29354  2.67741  2.69355  4.24690  2.90347  2.73739  3.18146  2.89801  2.37887  2.77519  2.98518  4.58477  3.61503
          0.02525  4.08753  4.80988  0.61958  0.77255  0.48576  0.95510
    214   2.44585  4.44226  4.25928  3.71279  3.23850  4.04468  4.41659  2.29055  3.56633  1.16400  2.62095  4.00127  4.38848  3.82998  3.78761  3.36864  3.20233  2.26742  5.07357  3.92357    360 l - - -
          2.68618  4.42225  2.77519  2.73123  3.46354  2.40513  3.72494  3.29354  2.67741  2.69355  4.24690  2.90347  2.73739  3.18146  2.89801  2.37887  2.77519  2.98518  4.58477  3.61503
          0.02525  4.08753  4.80988  0.61958  0.77255  0.48576  0.95510
    215   2.82168  4.98215  2.88166  2.56535  4.35183  3.41093  3.76849  3.88349  2.39350  3.43065  4.28928  1.41200  3.92964  2.94123  2.25090  2.83994  3.10033  3.51687  5.51629  4.18886    361 n - - -
          2.68618  4.42225  2.77519  2.73123  3.46354  2.40513  3.72494  3.29354  2.67741  2.69355  4.24690  2.90347  2.73739  3.18146  2.89801  2.37887  2.77519  2.98518  4.58477  3.61503
          0.02525  4.08753  4.80988  0.61958  0.77255  0.48576  0.95510
    216   0.96957  4.21422  3.52397  3.29605  4.38260  2.24960  4.36144  3.72897  3.38247  3.48403  4.33853  3.41180  3.76313  3.66014  3.66578  2.48021  2.79469  3.19884  5.73088  4.54448    362 a - - -
          2.68618  4.42225  2.77519  2.73123  3.46354  2.40513  3.72494  3.29354  2.67741  2.69355  4.24690  2.90347  2.73739  3.18146  2.89801  2.37887  2.77519  2.98518  4.58477  3.61503
          0.02525  4.08753  4.80988  0.61958  0.77255  0.48576  0.95510
    217   3.38060  4.74503  4.79421  4.26483  3.09061  4.54932  4.84353  2.24344  4.03835  0.77415  2.58263  4.54593  4.76315  4.24296  4.18086  3.92764  3.61344  2.38247  5.18337  4.05994    363 l - - -
          2.68618  4.42225  2.77519  2.73123  3.46354  2.40513  3.72494  3.29354  2.67741  2.69355  4.24690  2.90347  2.73739  3.18146  2.89801  2.37887  2.77519  2.98518  4.58477  3.61503
          0.02525  4.08753  4.80988  0.61958  0.77255  0.48576  0.95510
    218   2.51178  4.39517  3.41610  3.04095  3.79899  3.27581  4.04914  3.18962  2.96941  2.34819  3.90497  3.34562  3.89638  3.35067  3.28637  1.28296  2.90038  2.89620  5.26859  3.93814    364 s - - -
          2.68618  4.42225  2.77519  2.73123  3.46354  2.40513  3.72494  3.29354  2.67741  2.69355  4.24690  2.90347  2.73739  3.18146  2.89801  2.37887  2.77519  2.98518  4.58477  3.61503
          0.02525  4.08753  4.80988  0.61958  0.77255  0.48576  0.95510
    219   2.37286  5.04623  2.74289  2.10336  4.34516  3.21276  3.38061  3.80017  2.34264  3.33229  4.11339  2.38565  3.79993  2.55514  2.87037  2.31456  2.89142  3.41477  5.50997  4.12399    365 e - - -
          2.68618  4.42225  2.77519  2.73123  3.46354  2.40513  3.72494  3.29354  2.67741  2.69355  4.24690  2.90347  2.73739  3.18146  2.89801  2.37887  2.77519  2.98518  4.58477  3.61503
          0.02525  4.08753  4.80988  0.61958  0.77255  0.48576  0.95510
    220   3.42383  4.72974  4.59919  4.18931  1.55326  4.31803  3.62248  3.05828  4.03678  1.99710  3.67237  4.07284  4.62243  4.06946  4.10968  3.65468  3.64426  2.99339  3.80309  1.30485    366 y - - -
          2.68618  4.42225  2.77519  2.73123  3.46354  2.40513  3.72494  3.29354  2.67741  2.69355  4.24690  2.90347  2.73739  3.18146  2.89801  2.37887  2.77519  2.98518  4.58477  3.61503
          0.02525  4.08753  4.80988  0.61958  0.77255  0.48576  0.95510
    221   3.16025  4.47471  4.87183  4.39080  3.57594  4.49595  5.09667  1.00922  4.26510  2.05227  3.38225  4.60102  4.81321  4.52986  4.45321  3.89822  3.43155  1.46827  5.57702  4.37365    367 i - - -
          2.68618  4.42225  2.77519  2.73123  3.46354  2.40513  3.72494  3.29354  2.67741  2.69355  4.24690  2.90347  2.73739  3.18146  2.89801  2.37887  2.77519  2.98518  4.58477  3.61503
          0.02525  4.08753  4.80988  0.61958  0.77255  0.48576  0.95510
    222   2.49373  4.85123  2.27072  2.39487  4.38086  2.87921  3.74497  3.83463  2.59631  3.39934  4.19607  2.90758  2.55758  2.89363  3.08398  1.97429  2.90343  3.41248  5.59664  4.22646    368 s - - -
          2.68618  4.42225  2.77519  2.73123  3.46354  2.40513  3.72494  3.29354  2.67741  2.69355  4.24690  2.90347  2.73739  3.18146  2.89801  2.37887  2.77519  2.98518  4.58477  3.61503
          0.02525  4.08753  4.80988  0.61958  0.77255  0.48576  0.95510
    223   2.68970  5.15788  2.43541  1.97932  4.45763  3.34245  2.77538  3.93034  2.45486  3.44583  4.22815  2.52299  2.59230  2.76874  2.95777  2.66608  2.95413  3.52890  5.61189  4.19964    369 e - - -
          2.68618  4.42225  2.77519  2.73123  3.46354  2.40513  3.72494  3.29354  2.67741  2.69355  4.24690  2.90347  2.73739  3.18146  2.89801  2.37887  2.77519  2.98518  4.58477  3.61503
          0.02525  4.08753  4.80988  0.61958  0.77255  0.48576  0.95510
    224   2.27332  4.93541  2.51704  2.34292  4.23371  2.92005  3.61828  3.67554  2.35856  3.23519  3.96763  2.81749  3.79421  2.58490  2.88610  2.52425  2.42988  3.30792  5.43679  4.06804    370 a - - -
          2.68618  4.42225  2.77519  2.73123  3.46354  2.40513  3.72494  3.29354  2.67741  2.69355  4.24690  2.90347  2.73739  3.18146  2.89801  2.37887  2.77519  2.98518  4.58477  3.61503
          0.02525  4.08753  4.80988  0.61958  0.77255  0.48576  0.95510
    225   3.15443  5.29349  2.60069  0.75397  4.66932  3.42520  4.03788  4.16705  2.94695  3.75187  4.72221  3.07736  4.04175  3.25271  3.37398  3.11820  3.46219  3.83078  5.80009  4.52949    371 e - - -
          2.68618  4.42225  2.77519  2.73123  3.46354  2.40513  3.72494  3.29354  2.67741  2.69355  4.24690  2.90347  2.73739  3.18146  2.89801  2.37887  2.77519  2.98518  4.58477  3.61503
          0.02525  4.08753  4.80988  0.61958  0.77255  0.48576  0.95510
    226   3.26360  5.07721  3.77769  3.25030  4.48716  3.70334  4.00262  4.04839  2.35455  3.52537  4.52447  3.59118  4.19956  3.21622  0.69451  3.34022  3.51752  3.76415  5.48538  4.37274    372 r - - -
          2.68618  4.42225  2.77519  2.73123  3.46354  2.40513  3.72494  3.29354  2.67741  2.69355  4.24690  2.90347  2.73739  3.18146  2.89801  2.37887  2.77519  2.98518  4.58477  3.61503
          0.02525  4.08753  4.80988  0.61958  0.77255  0.48576  0.95510
    227   3.15371  4.44971  4.91762  4.42711  3.62656  4.53439  5.13419  1.19152  4.31839  2.11548  3.42260  4.63335  4.83687  4.57754  4.50789  3.93036  3.42000  1.18495  5.61559  4.41164    373 v - - -
          2.68618  4.42225  2.77519  2.73123  3.46354  2.40513  3.72494  3.29354  2.67741  2.69355  4.24690  2.90347  2.73739  3.18146  2.89801  2.37887  2.77519  2.98518  4.58477  3.61503
          0.02525  4.08753  4.80988  0.61958  0.77255  0.48576  0.95510
    228   3.19190  4.48766  4.91988  4.38104  3.39060  4.55234  4.98895  1.50564  4.26665  1.39264  3.18596  4.60226  4.79097  4.44621  4.41863  3.91384  3.43339  1.43498  5.39380  4.25931    374 l - - -
          2.68618  4.42225  2.77519  2.73123  3.46354  2.40513  3.72494  3.29354  2.67741  2.69355  4.24690  2.90347  2.73739  3.18146  2.89801  2.37887  2.77519  2.98518  4.58477  3.61503
          0.02525  4.08753  4.80988  0.61958  0.77255  0.48576  0.95510
    229   2.54321  4.38687  3.63516  3.40403  4.17474  3.21735  4.40287  3.32886  3.35128  3.18455  4.22548  3.57398  3.94007  3.73640  3.59585  2.74745  0.85326  2.99999  5.59314  4.39307    375 t - - -
          2.68618  4.42225  2.77519  2.73123  3.46354  2.40513  3.72494  3.29354  2.67741  2.69355  4.24690  2.90347  2.73739  3.18146  2.89801  2.37887  2.77519  2.98518  4.58477  3.61503
          0.02525  4.08753  4.80988  0.61958  0.77255  0.48576  0.95510
    230   3.29853  4.59987  4.95665  4.40130  3.21189  4.61500  4.96329  1.40567  4.25801  1.15662  2.79278  4.64500  4.80449  4.39209  4.38265  3.97176  3.52670  2.03734  5.28456  4.19773    376 l - - -
          2.68618  4.42225  2.77519  2.73123  3.46354  2.40513  3.72494  3.29354  2.67741  2.69355  4.24690  2.90347  2.73739  3.18146  2.89801  2.37887  2.77519  2.98518  4.58477  3.61503
          0.02525  4.08753  4.80988  0.61958  0.77255  0.48576  0.95510
    231   3.15443  5.29349  2.60069  0.75397  4.66932  3.42520  4.03788  4.16705  2.94695  3.75187  4.72221  3.07736  4.04175  3.25271  3.37398  3.11820  3.46219  3.83078  5.80009  4.52949    377 e - - -
          2.68618  4.42225  2.77519  2.73123  3.46354  2.40513  3.72494  3.29354  2.67741  2.69355  4.24690  2.90347  2.73739  3.18146  2.89801  2.37887  2.77519  2.98518  4.58477  3.61503
          0.02525  4.08753  4.80988  0.61958  0.77255  0.48576  0.95510
    232   3.23537  5.37996  0.65256  2.49549  4.78933  3.38691  4.14028  4.42961  3.26810  4.00150  4.98950  3.06073  4.05531  3.38340  3.80962  3.17699  3.58031  4.04752  5.91452  4.63339    378 D - - -
          2.68618  4.42225  2.77519  2.73123  3.46354  2.40513  3.72494  3.29354  2.67741  2.69355  4.24690  2.90347  2.73739  3.18146  2.89801  2.37887  2.77519  2.98518  4.58477  3.61503
          0.02525  4.08753  4.80988  0.61958  0.77255  0.48576  0.95510
    233   1.48105  4.20690  3.62451  3.28833  4.17357  3.06678  4.28359  3.32149  3.26444  3.19148  4.10093  3.42592  3.79343  3.57752  3.55454  2.51304  1.49910  2.92260  5.58661  4.38106    379 a - - -
          2.68618  4.42225  2.77519  2.73123  3.46354  2.40513  3.72494  3.29354  2.67741  2.69355  4.24690  2.90347  2.73739  3.18146  2.89801  2.37887  2.77519  2.98518  4.58477  3.61503
          0.02525  4.08753  4.80988  0.61958  0.77255  0.48576  0.95510
    234   1.33094  4.39797  3.44756  3.04153  3.46273  3.40152  3.95796  3.03306  2.99386  2.76723  3.74111  3.37049  3.95454  3.33949  3.31382  2.78201  2.92820  2.78088  4.97584  2.72383    380 a - - -
          2.68618  4.42225  2.77519  2.73123  3.46354  2.40513  3.72494  3.29354  2.67741  2.69355  4.24690  2.90347  2.73739  3.18146  2.89801  2.37887  2.77519  2.98518  4.58477  3.61503
          0.02525  4.08753  4.80988  0.61958  0.77255  0.48576  0.95510
    235   3.15443  5.29349  2.60069  0.75397  4.66932  3.42520  4.03788  4.16705  2.94695  3.75187  4.72221  3.07736  4.04175  3.25271  3.37398  3.11820  3.46219  3.83078  5.80009  4.52949    381 e - - -
          2.68618  4.42225  2.77519  2.73123  3.46354  2.40513  3.72494  3.29354  2.67741  2.69355  4.24690  2.90347  2.73739  3.18146  2.89801  2.37887  2.77519  2.98518  4.58477  3.61503
          0.02525  4.08753  4.80988  0.61958  0.77255  0.48576  0.95510
    236   3.40492  4.80645  4.53402  4.18009  3.23141  4.25291  4.76887  2.45244  3.94585  0.64934  3.19650  4.43472  4.65463  4.26217  4.08457  3.85695  3.69124  2.54463  5.18320  3.95441    382 L - - -
          2.68618  4.42225  2.77519  2.73123  3.46354  2.40513  3.72494  3.29354  2.67741  2.69355  4.24690  2.90347  2.73739  3.18146  2.89801  2.37887  2.77519  2.98518  4.58477  3.61503
          0.02525  4.08753  4.80988  0.61958  0.77255  0.48576  0.95510
    237   2.74104  4.82990  3.19338  2.61079  3.12432  3.53305  3.61646  3.47284  2.20119  3.05757  3.91038  3.08372  3.91457  2.42574  1.76903  2.79087  2.95520  3.17933  5.24842  3.95018    383 r - - -
          2.68618  4.42225  2.77519  2.73123  3.46354  2.40513  3.72494  3.29354  2.67741  2.69355  4.24690  2.90347  2.73739  3.18146  2.89801  2.37887  2.77519  2.98518  4.58477  3.61503
          0.02525  4.08753  4.80988  0.61958  0.77255  0.48576  0.95510
    238   2.86155  4.39634  4.04238  3.51026  2.63515  3.89582  4.15995  2.49290  3.40375  1.25101  3.15396  3.80246  3.05416  3.65815  3.64485  3.20735  3.10754  2.45062  4.81507  3.51706    384 l - - -
          2.68618  4.42225  2.77519  2.73123  3.46354  2.40513  3.72494  3.29354  2.67741  2.69355  4.24690  2.90347  2.73739  3.18146  2.89801  2.37887  2.77519  2.98518  4.58477  3.61503
          0.02525  4.08753  4.80988  0.61958  0.77255  0.48576  0.95510
    239   2.63214  5.03920  2.68278  1.85607  4.33830  3.34936  3.60623  3.72005  2.36727  3.32287  3.87168  2.77578  3.79862  2.12723  2.84105  2.61577  2.88236  3.35248  5.49737  4.11441    385 e - - -
          2.68618  4.42225  2.77519  2.73123  3.46354  2.40513  3.72494  3.29354  2.67741  2.69355  4.24690  2.90347  2.73739  3.18146  2.89801  2.37887  2.77519  2.98518  4.58477  3.61503
          0.02525  4.08753  4.80988  0.61958  0.77255  0.48576  0.95510
    240   3.07063  5.05138  3.06389  2.82771  4.24763  3.52033  3.98592  3.91713  2.63473  3.39736  4.42464  3.28728  4.08036  0.89484  2.91227  3.11182  3.37001  3.63499  5.48362  4.19411    386 q - - -
          2.68618  4.42225  2.77519  2.73123  3.46354  2.40513  3.72494  3.29354  2.67741  2.69355  4.24690  2.90347  2.73739  3.18146  2.89801  2.37887  2.77519  2.98518  4.58477  3.61503
          0.02525  4.08753  4.80988  0.61958  0.77255  0.48576  0.95510
    241   2.53083  4.60788  3.11369  2.61470  4.08737  2.82809  3.76087  3.49097  2.54227  3.11539  3.94338  3.06506  2.19951  2.93771  2.50925  2.61608  2.44370  3.05383  5.36258  4.06795    387 p - - -
          2.68618  4.42225  2.77519  2.73123  3.46354  2.40513  3.72494  3.29354  2.67741  2.69355  4.24690  2.90347  2.73739  3.18146  2.89801  2.37887  2.77519  2.98518  4.58477  3.61503
          0.02525  4.08753  4.80988  0.61958  0.77255  0.48576  0.95510
    242   2.88348  5.00185  2.79573  2.55715  3.77243  3.43562  1.48002  3.83652  2.56253  3.37484  4.27495  2.42768  3.96719  3.02461  2.91173  2.89541  3.16231  3.50164  5.17079  3.66782    388 h - - -
          2.68618  4.42225  2.77519  2.73123  3.46354  2.40513  3.72494  3.29354  2.67741  2.69355  4.24690  2.90347  2.73739  3.18146  2.89801  2.37887  2.77519  2.98518  4.58477  3.61503
          0.02525  4.08753  4.80988  0.61958  0.77255  0.48576  0.95510
    243   2.54366  4.25103  3.87531  3.50272  3.74185  3.41049  4.35038  2.50827  3.41896  2.67524  3.72393  3.66787  4.03981  3.74306  3.66636  2.29843  2.93846  1.16551  5.31960  4.06973    389 v - - -
          2.68618  4.42225  2.77519  2.73123  3.46354  2.40513  3.72494  3.29354  2.67741  2.69355  4.24690  2.90347  2.73739  3.18146  2.89801  2.37887  2.77519  2.98518  4.58477  3.61503
          0.02525  4.08753  4.80988  0.61958  0.77255  0.48576  0.95510
    244   2.61731  4.27429  3.85158  3.40399  3.61302  2.66825  4.24366  2.42301  3.30938  2.39222  3.57690  3.64999  4.08856  3.63316  3.57795  2.92876  2.95472  1.28829  5.18687  3.94753    390 v - - -
          2.68618  4.42225  2.77519  2.73123  3.46354  2.40513  3.72494  3.29354  2.67741  2.69355  4.24690  2.90347  2.73739  3.18146  2.89801  2.37887  2.77519  2.98518  4.58477  3.61503
          0.02525  4.08753  4.80988  0.61958  0.77255  0.48576  0.95510
    245   2.72448  2.92914  3.63111  3.04604  4.01476  3.47507  3.90143  3.36696  2.47730  3.04282  3.96993  3.38024  3.98540  3.13237  1.26032  2.87161  3.03109  3.08018  5.29215  4.07287    391 r - - -
          2.68618  4.42225  2.77519  2.73123  3.46354  2.40513  3.72494  3.29354  2.67741  2.69355  4.24690  2.90347  2.73739  3.18146  2.89801  2.37887  2.77519  2.98518  4.58477  3.61503
          0.02525  4.08753  4.80988  0.61958  0.77255  0.48576  0.95510
    246   3.33816  4.66876  4.89920  4.32980  2.50650  4.56003  4.76691  2.27916  4.19862  0.92064  2.21365  4.56642  4.73256  4.26297  4.29611  3.89821  3.55207  2.44865  5.03907  3.89806    392 l - - -
          2.68618  4.42225  2.77519  2.73123  3.46354  2.40513  3.72494  3.29354  2.67741  2.69355  4.24690  2.90347  2.73739  3.18146  2.89801  2.37887  2.77519  2.98518  4.58477  3.61503
          0.02525  4.08753  4.80988  0.61958  0.77255  0.48576  0.95510
    247   2.92921  5.30000  2.52658  1.24593  4.63223  3.38517  3.74355  4.07283  2.09559  3.59348  4.44187  2.88083  3.91761  2.89587  2.86115  2.87020  3.18122  3.69966  5.73026  4.36191    393 e - - -
          2.68618  4.42225  2.77519  2.73123  3.46354  2.40513  3.72494  3.29354  2.67741  2.69355  4.24690  2.90347  2.73739  3.18146  2.89801  2.37887  2.77519  2.98518  4.58477  3.61503
          0.02525  4.08753  4.80988  0.61958  0.77255  0.48576  0.95510
    248   1.90927  4.21096  3.53897  3.17921  4.20817  3.03647  4.20754  3.53420  3.17738  3.28161  4.12921  3.35323  3.75509  3.48126  3.49458  1.99395  1.40492  3.06995  5.57483  4.36151    394 t - - -
          2.68618  4.42225  2.77519  2.73123  3.46354  2.40513  3.72494  3.29354  2.67741  2.69355  4.24690  2.90347  2.73739  3.18146  2.89801  2.37887  2.77519  2.98518  4.58477  3.61503
          0.02525  4.08753  4.80988  0.61958  0.77255  0.48576  0.95510
    249   2.80457  4.85615  3.30999  2.79714  4.33514  3.47771  3.71525  3.79185  2.20384  3.33509  4.20158  3.19717  3.96413  2.92116  1.28702  2.35478  3.07955  3.43844  5.43854  4.18900    395 r - - -
          2.68618  4.42225  2.77519  2.73123  3.46354  2.40513  3.72494  3.29354  2.67741  2.69355  4.24690  2.90347  2.73739  3.18146  2.89801  2.37887  2.77519  2.98518  4.58477  3.61503
          0.02525  4.08753  4.80988  0.61958  0.77255  0.48576  0.95510
    250   2.59591  4.39815  3.35947  2.79047  3.54434  3.53532  3.77197  2.82067  2.70001  2.13947  3.15540  3.19315  2.75351  3.02772  2.67905  2.76087  2.82791  2.61117  4.96710  3.71982    396 l - - -
          2.68618  4.42225  2.77519  2.73123  3.46354  2.40513  3.72494  3.29354  2.67741  2.69355  4.24690  2.90347  2.73739  3.18146  2.89801  2.37887  2.77519  2.98518  4.58477  3.61503
          0.02525  4.08753  4.80988  0.61958  0.77255  0.48576  0.95510
    251   1.42595  4.26919  3.39223  3.04018  4.26045  3.04542  4.13836  3.65809  3.08107  3.34140  4.17048  3.27983  2.21721  3.38426  3.43123  2.04416  2.76125  3.16651  5.59717  4.36261    397 a - - -
          2.68618  4.42225  2.77519  2.73123  3.46354  2.40513  3.72494  3.29354  2.67741  2.69355  4.24690  2.90347  2.73739  3.18146  2.89801  2.37887  2.77519  2.98518  4.58477  3.61503
          0.02525  4.08753  4.80988  0.61958  0.77255  0.48576  0.95510
    252   2.54348  4.63094  2.75582  2.60425  4.47828  1.50063  3.99572  3.97962  2.92151  3.58860  4.42050  2.00821  3.81183  3.20327  3.34318  2.54080  2.95779  3.47740  5.75103  4.41402    398 g - - -
          2.68618  4.42225  2.77519  2.73123  3.46354  2.40513  3.72494  3.29354  2.67741  2.69355  4.24690  2.90347  2.73739  3.18146  2.89801  2.37887  2.77519  2.98518  4.58477  3.61503
          0.11356  4.08753  2.40163  0.61958  0.77255  0.48576  0.95510
    253   2.58575  4.26303  3.96573  3.47173  3.47494  3.72979  4.25371  2.13882  3.35004  2.35344  3.43854  3.74141  4.18813  3.67340  3.60942  2.96301  2.99317  1.25072  5.10078  3.65639    399 v - - -
          2.68618  4.42225  2.77519  2.73123  3.46354  2.40513  3.72494  3.29354  2.67741  2.69355  4.24690  2.90347  2.73739  3.18146  2.89801  2.37887  2.77519  2.98518  4.58477  3.61503
          0.02754  4.00151  4.72386  0.61958  0.77255  0.57498  0.82717
    254   3.06798  5.20070  2.54863  0.85494  4.56382  3.36063  3.96069  4.04357  2.85780  3.64068  4.61067  3.01267  3.97184  3.17470  3.27880  3.03824  3.37374  3.71472  5.71111  4.43536    400 e - - -
          2.68618  4.42225  2.77519  2.73123  3.46354  2.40513  3.72494  3.29354  2.67741  2.69355  4.24690  2.90347  2.73739  3.18146  2.89801  2.37887  2.77519  2.98518  4.58477  3.61503
          0.02754  4.00151  4.72386  0.61958  0.77255  0.57498  0.82717
    255   2.67089  4.95413  2.84764  2.38676  4.25296  2.47863  2.89693  3.68665  2.24592  3.23707  4.04387  2.55434  3.81867  2.72686  2.46133  2.65180  2.90312  3.33249  5.41898  4.07906    401 k - - -
          2.68618  4.42225  2.77519  2.73123  3.46354  2.40513  3.72494  3.29354  2.67741  2.69355  4.24690  2.90347  2.73739  3.18146  2.89801  2.37887  2.77519  2.98518  4.58477  3.61503
          0.02754  4.00151  4.72386  0.61958  0.77255  0.43376  1.04432
    256   2.39267  4.79311  2.98526  2.47393  4.09281  3.40858  3.61617  3.50406  2.15561  3.10280  3.92279  2.97847  3.83032  2.64382  2.79816  2.37188  2.15670  3.17406  5.33598  4.01624    402 k - - -
          2.68618  4.42225  2.77519  2.73123  3.46354  2.40513  3.72494  3.29354  2.67741  2.69355  4.24690  2.90347  2.73739  3.18146  2.89801  2.37887  2.77519  2.98518  4.58477  3.61503
          0.02525  4.08753  4.80988  0.61958  0.77255  0.48576  0.95510
    257   2.95478  4.70345  3.67217  3.60154  4.72960  0.46293  4.70361  4.38653  3.81177  4.01193  4.99316  3.83721  4.10112  4.11927  4.01933  3.13369  3.45274  3.87327  5.76277  4.84055    403 G - - -
          2.68618  4.42225  2.77519  2.73123  3.46354  2.40513  3.72494  3.29354  2.67741  2.69355  4.24690  2.90347  2.73739  3.18146  2.89801  2.37887  2.77519  2.98518  4.58477  3.61503
          0.02525  4.08753  4.80988  0.61958  0.77255  0.48576  0.95510
    258   2.54709  5.01450  2.72460  1.55226  4.31688  3.14630  3.65649  3.74885  2.42831  3.27131  3.92165  2.88546  3.83082  2.55694  2.88108  2.68466  2.94026  3.38653  5.50698  4.14014    404 e - - -
          2.68618  4.42225  2.77519  2.73123  3.46354  2.40513  3.72494  3.29354  2.67741  2.69355  4.24690  2.90347  2.73739  3.18146  2.89801  2.37887  2.77519  2.98518  4.58477  3.61503
          0.02525  4.08753  4.80988  0.61958  0.77255  0.48576  0.95510
    259   2.93804  4.33847  4.50579  3.98486  3.60274  4.16431  4.70806  1.57308  3.87986  2.26549  3.44970  4.21575  4.54049  4.15683  4.10541  3.51898  2.58597  1.18248  5.38617  4.17933    405 v - - -
          2.68618  4.42225  2.77519  2.73123  3.46354  2.40513  3.72494  3.29354  2.67741  2.69355  4.24690  2.90347  2.73739  3.18146  2.89801  2.37887  2.77519  2.98518  4.58477  3.61503
          0.02525  4.08753  4.80988  0.61958  0.77255  0.48576  0.95510
    260   2.44899  4.46448  2.92419  2.73598  4.18007  3.17061  3.94541  3.58050  2.84622  3.24646  4.08263  3.04229  3.79315  3.15898  3.24986  1.87022  1.61586  3.16773  5.50073  4.21591    406 t - - -
          2.68618  4.42225  2.77519  2.73123  3.46354  2.40513  3.72494  3.29354  2.67741  2.69355  4.24690  2.90347  2.73739  3.18146  2.89801  2.37887  2.77519  2.98518  4.58477  3.61503
          0.02525  4.08753  4.80988  0.61958  0.77255  0.48576  0.95510
    261   2.64955  4.45691  3.36253  2.87087  3.58838  3.52479  3.85974  2.94258  2.74194  2.53979  1.96668  3.28310  2.71214  2.88723  3.07325  2.83051  2.91028  2.74346  5.05735  3.80728    407 m - - -
          2.68618  4.42225  2.77519  2.73123  3.46354  2.40513  3.72494  3.29354  2.67741  2.69355  4.24690  2.90347  2.73739  3.18146  2.89801  2.37887  2.77519  2.98518  4.58477  3.61503
          0.02525  4.08753  4.80988  0.61958  0.77255  0.48576  0.95510
    262   2.40641  5.00080  3.11409  2.56704  4.36548  3.45807  3.63970  3.76214  2.14206  3.29027  4.11636  3.04652  3.91372  2.10384  1.80152  2.80001  3.00936  3.41965  5.43908  4.16249    408 r - - -
          2.68618  4.42225  2.77519  2.73123  3.46354  2.40513  3.72494  3.29354  2.67741  2.69355  4.24690  2.90347  2.73739  3.18146  2.89801  2.37887  2.77519  2.98518  4.58477  3.61503
          0.02525  4.08753  4.80988  0.61958  0.77255  0.48576  0.95510
    263   2.65431  5.12484  1.84686  2.27935  4.42911  3.35247  3.44522  3.89354  2.17621  3.41409  4.19776  2.77561  3.81151  2.71144  2.89220  2.59958  2.61569  3.49805  5.58319  4.18237    409 d - - -
          2.68618  4.42225  2.77519  2.73123  3.46354  2.40513  3.72494  3.29354  2.67741  2.69355  4.24690  2.90347  2.73739  3.18146  2.89801  2.37887  2.77519  2.98518  4.58477  3.61503
          0.02525  4.08753  4.80988  0.61958  0.77255  0.48576  0.95510
    264   2.89436  2.86147  4.44248  3.93163  3.27593  3.92611  4.48859  2.29056  3.73644  1.07554  3.21975  4.09255  4.36642  3.99805  3.90064  3.32126  3.19116  2.22057  5.06632  3.85475    410 l - - -
          2.68618  4.42225  2.77519  2.73123  3.46354  2.40513  3.72494  3.29354  2.67741  2.69355  4.24690  2.90347  2.73739  3.18146  2.89801  2.37887  2.77519  2.98518  4.58477  3.61503
          0.02525  4.08753  4.80988  0.61958  0.77255  0.48576  0.95510
    265   3.13623  4.49120  4.71287  4.17845  3.35668  4.39759  4.82343  1.95408  4.03088  1.40458  3.07289  4.42234  4.68461  4.26427  4.21304  3.75472  3.38627  1.24962  5.31548  4.15030    411 v - - -
          2.68618  4.42225  2.77519  2.73123  3.46354  2.40513  3.72494  3.29354  2.67741  2.69355  4.24690  2.90347  2.73739  3.18146  2.89801  2.37887  2.77519  2.98518  4.58477  3.61503
          0.02525  4.08753  4.80988  0.61958  0.77255  0.48576  0.95510
    266   2.63813  4.61137  3.19183  2.35681  3.81049  3.50404  3.69633  2.30965  2.21301  2.83368  3.69938  3.10166  3.88892  2.90104  2.57625  2.74159  2.86442  2.67590  5.14232  3.86900    412 k - - -
          2.68618  4.42225  2.77519  2.73123  3.46354  2.40513  3.72494  3.29354  2.67741  2.69355  4.24690  2.90347  2.73739  3.18146  2.89801  2.37887  2.77519  2.98518  4.58477  3.61503
          0.02525  4.08753  4.80988  0.61958  0.77255  0.48576  0.95510
    267   2.67504  4.78032  2.69513  2.56805  4.50089  2.40349  3.99108  4.05174  2.90976  3.64999  4.50276  1.21276  3.86573  3.20185  3.33247  2.73349  3.06900  3.57691  5.74625  4.40452    413 n - - -
          2.68618  4.42225  2.77519  2.73123  3.46354  2.40513  3.72494  3.29354  2.67741  2.69355  4.24690  2.90347  2.73739  3.18146  2.89801  2.37887  2.77519  2.98518  4.58477  3.61503
          0.02525  4.08753  4.80988  0.61958  0.77255  0.48576  0.95510
    268   1.09878  4.17634  3.61666  3.29352  4.24382  3.00994  4.29295  3.51623  3.28981  3.31266  4.17231  3.40506  3.75403  3.58629  3.57910  2.27559  2.17857  3.04655  5.62557  4.42638    414 a - - -
          2.68618  4.42225  2.77519  2.73123  3.46354  2.40513  3.72494  3.29354  2.67741  2.69355  4.24690  2.90347  2.73739  3.18146  2.89801  2.37887  2.77519  2.98518  4.58477  3.61503
          0.02525  4.08753  4.80988  0.61958  0.77255  0.48576  0.95510
    269   3.40492  4.80645  4.53402  4.18009  3.23141  4.25291  4.76887  2.45244  3.94585  0.64934  3.19650  4.43472  4.65463  4.26217  4.08457  3.85695  3.69124  2.54463  5.18320  3.95441    415 L - - -
          2.68618  4.42225  2.77519  2.73123  3.46354  2.40513  3.72494  3.29354  2.67741  2.69355  4.24690  2.90347  2.73739  3.18146  2.89801  2.37887  2.77519  2.98518  4.58477  3.61503
          0.02525  4.08753  4.80988  0.61958  0.77255  0.48576  0.95510
    270   3.26360  5.07721  3.77769  3.25030  4.48716  3.70334  4.00262  4.04839  2.35455  3.52537  4.52447  3.59118  4.19956  3.21622  0.69451  3.34022  3.51752  3.76415  5.48538  4.37274    416 r - - -
          2.68618  4.42225  2.77519  2.73123  3.46354  2.40513  3.72494  3.29354  2.67741  2.69355  4.24690  2.90347  2.73739  3.18146  2.89801  2.37887  2.77519  2.98518  4.58477  3.61503
          0.02525  4.08753  4.80988  0.61958  0.77255  0.48576  0.95510
    271   3.16545  4.68113  4.30429  3.92117  3.32986  4.01012  4.60336  2.52939  3.67499  1.89499  0.99754  4.16848  4.47717  4.04465  3.85212  3.53572  3.47801  2.56099  5.19771  3.97702    417 m - - -
          2.68618  4.42225  2.77519  2.73123  3.46354  2.40513  3.72494  3.29354  2.67741  2.69355  4.24690  2.90347  2.73739  3.18146  2.89801  2.37887  2.77519  2.98518  4.58477  3.61503
          0.02488  4.10187  4.82422  0.61958  0.77255  0.48576  0.95510
    272   3.28235  5.09333  3.79814  3.26868  4.50708  3.71824  4.01654  4.07005  2.36501  3.54442  4.54381  3.60810  4.21438  3.23003  0.67837  3.35871  3.53568  3.78534  5.49981  4.39030    418 R - - -
          2.68618  4.42225  2.77519  2.73123  3.46354  2.40513  3.72494  3.29354  2.67741  2.69355  4.24690  2.90347  2.73739  3.18146  2.89801  2.37887  2.77519  2.98518  4.58477  3.61503
          0.02488  4.10187  4.82422  0.61958  0.77255  0.48576  0.95510
    273   3.08541  4.79789  3.71835  3.59489  4.56043  3.47273  4.64830  4.17153  3.67317  3.77064  4.83423  3.87567  0.49360  4.05475  3.88746  3.26139  3.54611  3.78951  5.67768  4.68611    419 P - - -
          2.68618  4.42225  2.77519  2.73123  3.46354  2.40513  3.72494  3.29354  2.67741  2.69355  4.24690  2.90347  2.73739  3.18146  2.89801  2.37887  2.77519  2.98518  4.58477  3.61503
          0.02488  4.10187  4.82422  0.61958  0.77255  0.48576  0.95510
    274   3.04166  5.64587  1.24854  1.53483  4.92894  3.26963  3.83988  4.46194  2.88863  3.95283  4.81661  2.72954  3.90727  3.01030  3.50497  2.91099  3.33610  4.02567  6.09844  4.57590    420 d - - -
          2.68618  4.42225  2.77519  2.73123  3.46354  2.40513  3.72494  3.29354  2.67741  2.69355  4.24690  2.90347  2.73739  3.18146  2.89801  2.37887  2.77519  2.98518  4.58477  3.61503
          0.02488  4.10187  4.82422  0.61958  0.77255  0.48576  0.95510
    275   3.28235  5.09333  3.79814  3.26868  4.50708  3.71824  4.01654  4.07005  2.36501  3.54442  4.54381  3.60810  4.21438  3.23003  0.67837  3.35871  3.53568  3.78534  5.49981  4.39030    421 R - - -
          2.68618  4.42225  2.77519  2.73123  3.46354  2.40513  3.72494  3.29354  2.67741  2.69355  4.24690  2.90347  2.73739  3.18146  2.89801  2.37887  2.77519  2.98518  4.58477  3.61503
          0.02488  4.10187  4.82422  0.61958  0.77255  0.48576  0.95510
    276   3.21359  4.57681  4.64959  4.27906  3.53908  4.30514  4.97025  0.83170  4.11176  2.08467  3.44542  4.49321  4.71992  4.44024  4.28297  3.82804  3.51096  1.88018  5.47309  4.22725    422 i - - -
          2.68618  4.42225  2.77519  2.73123  3.46354  2.40513  3.72494  3.29354  2.67741  2.69355  4.24690  2.90347  2.73739  3.18146  2.89801  2.37887  2.77519  2.98518  4.58477  3.61503
          0.02488  4.10187  4.82422  0.61958  0.77255  0.48576  0.95510
    277   3.21359  4.57681  4.64959  4.27906  3.53908  4.30514  4.97025  0.83170  4.11176  2.08467  3.44542  4.49321  4.71992  4.44024  4.28297  3.82804  3.51096  1.88018  5.47309  4.22725    423 i - - -
          2.68618  4.42225  2.77519  2.73123  3.46354  2.40513  3.72494  3.29354  2.67741  2.69355  4.24690  2.90347  2.73739  3.18146  2.89801  2.37887  2.77519  2.98518  4.58477  3.61503
          0.02488  4.10187  4.82422  0.61958  0.77255  0.48576  0.95510
    278   3.16443  4.46102  4.89183  4.36728  3.52441  4.54310  5.03170  1.58151  4.25624  1.76493  3.32660  4.59179  4.80902  4.48502  4.43752  3.91202  3.41482  1.07656  5.49835  4.32042    424 v - - -
          2.68618  4.42225  2.77519  2.73123  3.46354  2.40513  3.72494  3.29354  2.67741  2.69355  4.24690  2.90347  2.73739  3.18146  2.89801  2.37887  2.77519  2.98518  4.58477  3.61503
          0.02488  4.10187  4.82422  0.61958  0.77255  0.48576  0.95510
    279   2.97588  4.72230  3.69614  3.62771  4.75394  0.44913  4.72810  4.41516  3.83985  4.03845  5.02035  3.86129  4.12035  4.14626  4.04507  3.15533  3.47494  3.89912  5.78250  4.86565    425 G - - -
          2.68618  4.42225  2.77519  2.73123  3.46354  2.40513  3.72494  3.29354  2.67741  2.69355  4.24690  2.90347  2.73739  3.18146  2.89801  2.37887  2.77519  2.98518  4.58477  3.61503
          0.02488  4.10187  4.82422  0.61958  0.77255  0.48576  0.95510
    280   3.16963  5.30920  2.61022  0.73802  4.68727  3.43655  4.05159  4.18808  2.96273  3.77091  4.74150  3.08902  4.05405  3.26668  3.39065  3.13240  3.47778  3.85064  5.81523  4.54577    426 e - - -
          2.68618  4.42225  2.77519  2.73123  3.46354  2.40513  3.72494  3.29354  2.67741  2.69355  4.24690  2.90347  2.73739  3.18146  2.89801  2.37887  2.77519  2.98518  4.58477  3.61503
          0.02488  4.10187  4.82422  0.61958  0.77255  0.48576  0.95510
    281   2.64451  2.13740  4.21476  3.68599  3.45753  3.68332  4.31738  1.80094  3.55310  2.35778  3.40257  3.84405  4.17102  3.81359  3.75409  3.04217  2.35752  2.06106  5.05836  3.85959    427 i - - -
          2.68618  4.42225  2.77519  2.73123  3.46354  2.40513  3.72494  3.29354  2.67741  2.69355  4.24690  2.90347  2.73739  3.18146  2.89801  2.37887  2.77519  2.98518  4.58477  3.61503
          0.03500  4.10187  4.02542  0.61958  0.77255  0.48576  0.95510
    282   3.26942  5.08222  3.78404  3.25600  4.49335  3.70797  4.00693  4.05512  2.35778  3.53129  4.53047  3.59642  4.20416  3.22049  0.68945  3.34596  3.52315  3.77073  5.48987  4.37819    428 R - - -
          2.68618  4.42225  2.77519  2.73123  3.46354  2.40513  3.72494  3.29354  2.67741  2.69355  4.24690  2.90347  2.73739  3.18146  2.89801  2.37887  2.77519  2.98518  4.58477  3.61503
          0.02513  4.09200  4.81434  0.61958  0.77255  0.49698  0.93742
    283   2.96134  4.70931  3.67962  3.60967  4.73717  0.45859  4.71122  4.39543  3.82049  4.02018  5.00161  3.84469  4.10710  4.12766  4.02733  3.14041  3.45964  3.88131  5.76891  4.84835    429 G - - -
          2.68618  4.42225  2.77519  2.73123  3.46354  2.40513  3.72494  3.29354  2.67741  2.69355  4.24690  2.90347  2.73739  3.18146  2.89801  2.37887  2.77519  2.98518  4.58477  3.61503
          0.02513  4.09200  4.81434  0.61958  0.77255  0.49698  0.93742
    284   2.24818  5.21005  2.14055  1.65503  4.54058  2.82864  3.69827  4.01582  2.57123  3.53744  4.33427  2.79760  3.68437  2.83678  3.09908  2.71048  3.02522  3.60690  5.71193  4.28256    430 e - - -
          2.68618  4.42225  2.77519  2.73123  3.46354  2.40513  3.72494  3.29354  2.67741  2.69355  4.24690  2.90347  2.73739  3.18146  2.89801  2.37887  2.77519  2.98518  4.58477  3.61503
          0.02513  4.09200  4.81434  0.61958  0.77255  0.49698  0.93742
    285   3.15914  5.29838  2.60363  0.74898  4.67490  3.42872  4.04213  4.17358  2.95184  3.75779  4.72819  3.08096  4.04556  3.25704  3.37915  3.12259  3.46702  3.83695  5.80480  4.53455    431 e - - -
          2.68618  4.42225  2.77519  2.73123  3.46354  2.40513  3.72494  3.29354  2.67741  2.69355  4.24690  2.90347  2.73739  3.18146  2.89801  2.37887  2.77519  2.98518  4.58477  3.61503
          0.02513  4.09200  4.81434  0.61958  0.77255  0.49698  0.93742
    286   1.54927  4.19760  3.69255  3.25202  3.87471  3.19573  4.17355  2.99548  3.20553  2.90274  3.81565  3.44441  3.84782  3.50037  3.50757  2.14222  2.73276  1.91495  5.32496  4.11268    432 a - - -
          2.68618  4.42225  2.77519  2.73123  3.46354  2.40513  3.72494  3.29354  2.67741  2.69355  4.24690  2.90347  2.73739  3.18146  2.89801  2.37887  2.77519  2.98518  4.58477  3.61503
          0.02513  4.09200  4.81434  0.61958  0.77255  0.49698  0.93742
    287   2.74255  4.26283  3.97558  3.40595  2.03758  3.81272  4.04242  2.13968  2.71897  1.93871  3.20568  3.69319  4.16489  3.54760  3.50861  3.09742  2.97367  2.33801  4.75356  3.47549    433 l - - -
          2.68618  4.42225  2.77519  2.73123  3.46354  2.40513  3.72494  3.29354  2.67741  2.69355  4.24690  2.90347  2.73739  3.18146  2.89801  2.37887  2.77519  2.98518  4.58477  3.61503
          0.02513  4.09200  4.81434  0.61958  0.77255  0.49698  0.93742
    288   2.75690  5.23154  1.98281  2.02732  4.53733  3.33008  3.66869  4.01401  2.50262  3.52239  4.31086  2.80025  3.82521  2.07810  3.01376  2.70045  2.54929  3.60517  5.68485  4.25894    434 d - - -
          2.68618  4.42225  2.77519  2.73123  3.46354  2.40513  3.72494  3.29354  2.67741  2.69355  4.24690  2.90347  2.73739  3.18146  2.89801  2.37887  2.77519  2.98518  4.58477  3.61503
          0.02513  4.09200  4.81434  0.61958  0.77255  0.49698  0.93742
    289   3.23093  4.60057  4.71187  4.15119  2.42076  4.40632  4.58971  2.31005  4.01577  1.38397  1.52646  4.38391  4.63226  4.13675  4.14799  3.73556  3.45226  2.42757  4.93998  3.71318    435 l - - -
          2.68618  4.42225  2.77519  2.73123  3.46354  2.40513  3.72494  3.29354  2.67741  2.69355  4.24690  2.90347  2.73739  3.18146  2.89801  2.37887  2.77519  2.98518  4.58477  3.61503
          0.02513  4.09200  4.81434  0.61958  0.77255  0.49698  0.93742
    290   3.41036  4.81070  4.54119  4.18752  3.23377  4.25853  4.77493  2.45527  3.95325  0.64535  3.19789  4.44173  4.65962  4.26846  4.09114  3.86346  3.69655  2.54858  5.18692  3.95909    436 L - - -
          2.68618  4.42225  2.77519  2.73123  3.46354  2.40513  3.72494  3.29354  2.67741  2.69355  4.24690  2.90347  2.73739  3.18146  2.89801  2.37887  2.77519  2.98518  4.58477  3.61503
          0.02513  4.09200  4.81434  0.61958  0.77255  0.49698  0.93742
    291   2.88165  5.26251  2.08710  2.29120  4.54244  3.33660  3.76868  4.06964  2.61832  3.59299  4.44209  2.84834  3.89173  1.39659  3.08911  2.82641  3.15370  3.68475  5.72957  4.31268    437 q - - -
          2.68618  4.42225  2.77519  2.73123  3.46354  2.40513  3.72494  3.29354  2.67741  2.69355  4.24690  2.90347  2.73739  3.18146  2.89801  2.37887  2.77519  2.98518  4.58477  3.61503
          0.02513  4.09200  4.81434  0.61958  0.77255  0.49698  0.93742
    292   0.73838  4.31619  3.69921  3.50734  4.28437  3.13361  4.50148  3.44376  3.52963  3.31469  4.32688  3.59705  3.89418  3.85149  3.76098  2.66691  2.95982  3.05953  5.68921  4.51598    438 a - - -
          2.68618  4.42225  2.77519  2.73123  3.46354  2.40513  3.72494  3.29354  2.67741  2.69355  4.24690  2.90347  2.73739  3.18146  2.89801  2.37887  2.77519  2.98518  4.58477  3.61503
          0.02513  4.09200  4.81434  0.61958  0.77255  0.49698  0.93742
    293   3.17965  4.57949  4.61726  4.08305  3.19826  4.34486  4.71043  1.87878  3.89857  1.63984  1.41147  4.34804  4.62825  4.13166  4.07199  3.70178  3.42490  2.19291  5.18464  4.04427    439 m - - -
          2.68618  4.42225  2.77519  2.73123  3.46354  2.40513  3.72494  3.29354  2.67741  2.69355  4.24690  2.90347  2.73739  3.18146  2.89801  2.37887  2.77519  2.98518  4.58477  3.61503
          0.02513  4.09200  4.81434  0.61958  0.77255  0.49698  0.93742
    294   2.92168  4.91570  2.85476  2.76536  4.31553  3.34440  4.12171  4.07951  3.04740  3.70270  4.66093  0.82095  4.00949  3.39954  3.40553  2.98340  3.31365  3.67906  5.59635  4.25173    440 n - - -
          2.68618  4.42225  2.77519  2.73123  3.46354  2.40513  3.72494  3.29354  2.67741  2.69355  4.24690  2.90347  2.73739  3.18146  2.89801  2.37887  2.77519  2.98518  4.58477  3.61503
          0.02513  4.09200  4.81434  0.61958  0.77255  0.49698  0.93742
    295   2.54633  4.38992  3.63993  3.40933  4.17949  3.22017  4.40772  3.33420  3.35667  3.18972  4.23055  3.57832  3.94334  3.74161  3.60085  2.75065  0.84750  3.00480  5.59745  4.39790    441 t - - -
          2.68618  4.42225  2.77519  2.73123  3.46354  2.40513  3.72494  3.29354  2.67741  2.69355  4.24690  2.90347  2.73739  3.18146  2.89801  2.37887  2.77519  2.98518  4.58477  3.61503
          0.02513  4.09200  4.81434  0.61958  0.77255  0.49698  0.93742
    296   2.96134  4.70931  3.67962  3.60967  4.73717  0.45859  4.71122  4.39543  3.82049  4.02018  5.00161  3.84469  4.10710  4.12766  4.02733  3.14041  3.45964  3.88131  5.76891  4.84835    442 G - - -
          2.68618  4.42225  2.77519  2.73123  3.46354  2.40513  3.72494  3.29354  2.67741  2.69355  4.24690  2.90347  2.73739  3.18146  2.89801  2.37887  2.77519  2.98518  4.58477  3.61503
          0.02513  4.09200  4.81434  0.61958  0.77255  0.49698  0.93742
    297   3.26517  5.03377  3.36835  3.15570  3.46128  3.65265  0.75301  4.00239  2.99381  3.46610  4.53059  3.55394  4.21992  3.52636  3.24353  3.33550  3.57829  3.73356  4.92207  3.40707    443 h - - -
          2.68618  4.42225  2.77519  2.73123  3.46354  2.40513  3.72494  3.29354  2.67741  2.69355  4.24690  2.90347  2.73739  3.18146  2.89801  2.37887  2.77519  2.98518  4.58477  3.61503
          0.02513  4.09200  4.81434  0.61958  0.77255  0.49698  0.93742
    298   2.96362  5.29432  1.01994  2.29430  4.81063  2.40707  3.94360  4.35648  3.00225  3.89853  4.77291  2.85789  3.92046  3.13598  3.57548  2.90577  3.30341  3.90704  5.98697  4.57409    444 d - - -
          2.68618  4.42225  2.77519  2.73123  3.46354  2.40513  3.72494  3.29354  2.67741  2.69355  4.24690  2.90347  2.73739  3.18146  2.89801  2.37887  2.77519  2.98518  4.58477  3.61503
          0.02513  4.09200  4.81434  0.61958  0.77255  0.49698  0.93742
    299   2.96134  4.70931  3.67962  3.60967  4.73717  0.45859  4.71122  4.39543  3.82049  4.02018  5.00161  3.84469  4.10710  4.12766  4.02733  3.14041  3.45964  3.88131  5.76891  4.84835    445 G - - -
          2.68618  4.42225  2.77519  2.73123  3.46354  2.40513  3.72494  3.29354  2.67741  2.69355  4.24690  2.90347  2.73739  3.18146  2.89801  2.37887  2.77519  2.98518  4.58477  3.61503
          0.02513  4.09200  4.81434  0.61958  0.77255  0.49698  0.93742
    300   2.43708  4.35739  3.41288  3.24472  4.30331  3.08397  4.34547  3.85860  3.33361  3.56371  4.47484  3.42979  3.84210  3.66646  3.60872  0.80232  2.93470  3.34467  5.65909  4.38968    446 s - - -
          2.68618  4.42225  2.77519  2.73123  3.46354  2.40513  3.72494  3.29354  2.67741  2.69355  4.24690  2.90347  2.73739  3.18146  2.89801  2.37887  2.77519  2.98518  4.58477  3.61503
          0.02513  4.09200  4.81434  0.61958  0.77255  0.49698  0.93742
    301   3.19031  4.60083  4.56745  4.04661  2.38572  4.29003  4.46711  2.36723  3.90234  1.61772  1.38310  4.27003  4.57711  4.07126  4.05824  3.64119  3.42988  2.45392  4.84826  3.51912    447 m - - -
          2.68618  4.42225  2.77519  2.73123  3.46354  2.40513  3.72494  3.29354  2.67741  2.69355  4.24690  2.90347  2.73739  3.18146  2.89801  2.37887  2.77519  2.98518  4.58477  3.61503
          0.02513  4.09200  4.81434  0.61958  0.77255  0.49698  0.93742
    302   2.30888  4.25330  3.45032  3.13611  4.27755  3.03670  4.20895  3.64045  3.15088  3.36877  4.21943  3.33210  3.76272  3.47286  3.46865  1.31645  1.78117  3.15203  5.63126  4.39843    448 s - - -
          2.68618  4.42225  2.77519  2.73123  3.46354  2.40513  3.72494  3.29354  2.67741  2.69355  4.24690  2.90347  2.73739  3.18146  2.89801  2.37887  2.77519  2.98518  4.58477  3.61503
          0.02513  4.09200  4.81434  0.61958  0.77255  0.49698  0.93742
    303   2.54633  4.38992  3.63993  3.40933  4.17949  3.22017  4.40772  3.33420  3.35667  3.18972  4.23055  3.57832  3.94334  3.74161  3.60085  2.75065  0.84750  3.00480  5.59745  4.39790    449 t - - -
          2.68618  4.42225  2.77519  2.73123  3.46354  2.40513  3.72494  3.29354  2.67741  2.69355  4.24690  2.90347  2.73739  3.18146  2.89801  2.37887  2.77519  2.98518  4.58477  3.61503
          0.02513  4.09200  4.81434  0.61958  0.77255  0.49698  0.93742
    304   3.32863  4.63824  4.92995  4.40127  3.20913  4.61385  4.96989  1.52948  4.23268  1.02117  3.01972  4.64887  4.82044  4.39880  4.36406  3.99104  3.56412  2.05897  5.28970  4.16616    450 l - - -
          2.68618  4.42225  2.77519  2.73123  3.46354  2.40513  3.72494  3.29354  2.67741  2.69355  4.24690  2.90347  2.73739  3.18146  2.89801  2.37887  2.77519  2.98518  4.58477  3.61503
          0.02513  4.09200  4.81434  0.61958  0.77255  0.49698  0.93742
    305   3.26517  5.03377  3.36835  3.15570  3.46128  3.65265  0.75301  4.00239  2.99381  3.46610  4.53059  3.55394  4.21992  3.52636  3.24353  3.33550  3.57829  3.73356  4.92207  3.40707    451 h - - -
          2.68618  4.42225  2.77519  2.73123  3.46354  2.40513  3.72494  3.29354  2.67741  2.69355  4.24690  2.90347  2.73739  3.18146  2.89801  2.37887  2.77519  2.98518  4.58477  3.61503
          0.02513  4.09200  4.81434  0.61958  0.77255  0.49698  0.93742
    306   0.73838  4.31619  3.69921  3.50734  4.28437  3.13361  4.50148  3.44376  3.52963  3.31469  4.32688  3.59705  3.89418  3.85149  3.76098  2.66691  2.95982  3.05953  5.68921  4.51598    452 a - - -
          2.68618  4.42225  2.77519  2.73123  3.46354  2.40513  3.72494  3.29354  2.67741  2.69355  4.24690  2.90347  2.73739  3.18146  2.89801  2.37887  2.77519  2.98518  4.58477  3.61503
          0.02513  4.09200  4.81434  0.61958  0.77255  0.49698  0.93742
    307   2.92595  5.33281  1.93879  2.23260  4.67580  3.26964  3.84457  4.24283  2.83933  3.78228  4.64130  1.27178  3.89399  3.02431  3.38974  2.85527  3.23641  3.82033  5.89754  4.42887    453 n - - -
          2.68618  4.42225  2.77519  2.73123  3.46354  2.40513  3.72494  3.29354  2.67741  2.69355  4.24690  2.90347  2.73739  3.18146  2.89801  2.37887  2.77519  2.98518  4.58477  3.61503
          0.02513  4.09200  4.81434  0.61958  0.77255  0.49698  0.93742
    308   2.36819  4.35439  3.23314  2.92143  4.28646  3.08307  4.08025  3.70331  2.98378  3.37564  4.20573  2.91745  3.77073  3.31169  3.34314  1.27136  2.17627  3.22051  5.60588  4.34472    454 s - - -
          2.68618  4.42225  2.77519  2.73123  3.46354  2.40513  3.72494  3.29354  2.67741  2.69355  4.24690  2.90347  2.73739  3.18146  2.89801  2.37887  2.77519  2.98518  4.58477  3.61503
          0.02513  4.09200  4.81434  0.61958  0.77255  0.49698  0.93742
    309   1.68315  4.28067  3.36359  3.07563  4.28738  3.04873  4.18855  3.64811  3.13231  3.36702  4.21993  3.30363  1.53772  3.44737  3.46069  2.40260  2.79505  3.16632  5.63651  4.40199    455 p - - -
          2.68618  4.42225  2.77519  2.73123  3.46354  2.40513  3.72494  3.29354  2.67741  2.69355  4.24690  2.90347  2.73739  3.18146  2.89801  2.37887  2.77519  2.98518  4.58477  3.61503
          0.02513  4.09200  4.81434  0.61958  0.77255  0.49698  0.93742
    310   2.70001  4.80047  3.19478  2.66013  4.24255  3.44037  3.68592  3.63601  2.28704  3.21297  4.05593  3.10601  2.96949  2.87376  1.57658  2.75727  2.57243  3.29332  5.40437  4.13770    456 r - - -
          2.68618  4.42225  2.77519  2.73123  3.46354  2.40513  3.72494  3.29354  2.67741  2.69355  4.24690  2.90347  2.73739  3.18146  2.89801  2.37887  2.77519  2.98518  4.58477  3.61503
          0.02513  4.09200  4.81434  0.61958  0.77255  0.49698  0.93742
    311   2.92654  5.48380  1.34078  1.93573  4.77623  3.26912  3.75890  4.27927  2.25178  3.76904  4.59376  2.74810  3.87287  2.91063  3.23858  2.82499  3.19756  3.85479  5.92295  4.44482    457 d - - -
          2.68618  4.42225  2.77519  2.73123  3.46354  2.40513  3.72494  3.29354  2.67741  2.69355  4.24690  2.90347  2.73739  3.18146  2.89801  2.37887  2.77519  2.98518  4.58477  3.61503
          0.02513  4.09200  4.81434  0.61958  0.77255  0.49698  0.93742
    312   0.96194  4.21639  3.52930  3.30195  4.38671  2.25749  4.36644  3.73311  3.38822  3.48841  4.34288  3.41608  3.76598  3.66561  3.67084  2.48283  2.79752  3.20229  5.73500  4.54913    458 a - - -
          2.68618  4.42225  2.77519  2.73123  3.46354  2.40513  3.72494  3.29354  2.67741  2.69355  4.24690  2.90347  2.73739  3.18146  2.89801  2.37887  2.77519  2.98518  4.58477  3.61503
          0.02513  4.09200  4.81434  0.61958  0.77255  0.49698  0.93742
    313   2.91497  4.31813  4.42593  3.86949  3.41144  4.13065  4.52539  1.66223  3.76179  1.70094  3.28067  4.11641  4.46101  4.00372  3.97123  3.45076  2.44548  1.61436  5.16594  3.98540    459 v - - -
          2.68618  4.42225  2.77519  2.73123  3.46354  2.40513  3.72494  3.29354  2.67741  2.69355  4.24690  2.90347  2.73739  3.18146  2.89801  2.37887  2.77519  2.98518  4.58477  3.61503
          0.02513  4.09200  4.81434  0.61958  0.77255  0.49698  0.93742
    314   1.93199  4.64132  2.46423  2.54452  4.23422  3.23756  3.80581  3.64769  2.66505  3.26912  4.08268  3.00940  3.79037  2.97583  3.12020  1.95834  2.42118  3.24402  5.50365  4.17866    460 a - - -
          2.68618  4.42225  2.77519  2.73123  3.46354  2.40513  3.72494  3.29354  2.67741  2.69355  4.24690  2.90347  2.73739  3.18146  2.89801  2.37887  2.77519  2.98518  4.58477  3.61503
          0.02513  4.09200  4.81434  0.61958  0.77255  0.49698  0.93742
    315   3.26942  5.08222  3.78404  3.25600  4.49335  3.70797  4.00693  4.05512  2.35778  3.53129  4.53047  3.59642  4.20416  3.22049  0.68945  3.34596  3.52315  3.77073  5.48987  4.37819    461 R - - -
          2.68618  4.42225  2.77519  2.73123  3.46354  2.40513  3.72494  3.29354  2.67741  2.69355  4.24690  2.90347  2.73739  3.18146  2.89801  2.37887  2.77519  2.98518  4.58477  3.61503
          0.02513  4.09200  4.81434  0.61958  0.77255  0.49698  0.93742
    316   3.26840  4.62571  4.79261  4.26041  3.20758  4.49398  4.87418  2.03708  4.09272  0.91450  3.02364  4.51957  4.74226  4.28622  4.25079  3.86067  3.51302  1.86862  5.26327  4.13429    462 l - - -
          2.68618  4.42225  2.77519  2.73123  3.46354  2.40513  3.72494  3.29354  2.67741  2.69355  4.24690  2.90347  2.73739  3.18146  2.89801  2.37887  2.77519  2.98518  4.58477  3.61503
          0.02513  4.09200  4.81434  0.61958  0.77255  0.49698  0.93742
    317   2.30517  5.05621  2.53233  1.22674  4.49163  3.30975  3.83068  3.83751  2.69771  3.48809  4.36683  2.90589  3.88995  3.00344  3.15671  2.80114  3.11328  3.47852  5.72510  4.34681    463 e - - -
          2.68618  4.42225  2.77519  2.73123  3.46354  2.40513  3.72494  3.29354  2.67741  2.69355  4.24690  2.90347  2.73739  3.18146  2.89801  2.37887  2.77519  2.98518  4.58477  3.61503
          0.02513  4.09200  4.81434  0.61958  0.77255  0.49698  0.93742
    318   2.51387  4.57061  3.06655  2.64698  3.99414  3.31254  3.81225  3.39830  2.65759  2.55944  3.92004  2.43146  3.83723  3.01830  3.05925  1.71396  2.83589  3.06434  5.32689  4.02083    464 s - - -
          2.68618  4.42225  2.77519  2.73123  3.46354  2.40513  3.72494  3.29354  2.67741  2.69355  4.24690  2.90347  2.73739  3.18146  2.89801  2.37887  2.77519  2.98518  4.58477  3.61503
          0.02513  4.09200  4.81434  0.61958  0.77255  0.49698  0.93742
    319   3.15614  4.67312  4.29278  3.90835  3.32349  4.00219  4.59282  2.52193  3.66285  1.88969  1.01182  4.15706  4.46873  4.03292  3.84126  3.52563  3.46826  2.55247  5.19035  3.96900    465 m - - -
          2.68618  4.42225  2.77519  2.73123  3.46354  2.40513  3.72494  3.29354  2.67741  2.69355  4.24690  2.90347  2.73739  3.18146  2.89801  2.37887  2.77519  2.98518  4.58477  3.61503
          0.02513  4.09200  4.81434  0.61958  0.77255  0.49698  0.93742
    320   2.53819  4.35605  4.62596  4.11408  3.63275  4.25146  4.82731  1.41472  4.01571  2.25659  3.46351  4.32862  4.61732  4.28370  4.23018  3.61703  3.25737  1.20046  5.45968  4.25365    466 v - - -
          2.68618  4.42225  2.77519  2.73123  3.46354  2.40513  3.72494  3.29354  2.67741  2.69355  4.24690  2.90347  2.73739  3.18146  2.89801  2.37887  2.77519  2.98518  4.58477  3.61503
          0.02513  4.09200  4.81434  0.61958  0.77255  0.49698  0.93742
    321   1.95168  4.33927  3.86476  3.40056  3.50316  3.57955  4.23469  2.56329  3.27109  2.25957  1.69036  3.66113  4.10394  3.60419  3.53357  2.95731  2.99722  2.42297  5.15342  3.94689    467 m - - -
          2.68618  4.42225  2.77519  2.73123  3.46354  2.40513  3.72494  3.29354  2.67741  2.69355  4.24690  2.90347  2.73739  3.18146  2.89801  2.37887  2.77519  2.98518  4.58477  3.61503
          0.02513  4.09200  4.81434  0.61958  0.77255  0.49698  0.93742
    322   2.70201  4.32095  3.81943  3.28867  3.33275  3.68589  4.07070  2.56082  3.13747  1.99607  1.79133  3.60175  4.10860  3.47172  3.40496  2.52423  2.96885  2.42804  4.94150  3.70865    468 m - - -
          2.68618  4.42225  2.77519  2.73123  3.46354  2.40513  3.72494  3.29354  2.67741  2.69355  4.24690  2.90347  2.73739  3.18146  2.89801  2.37887  2.77519  2.98518  4.58477  3.61503
          0.02513  4.09200  4.81434  0.61958  0.77255  0.49698  0.93742
    323   1.62446  4.21684  3.60383  3.18150  4.02693  3.11637  4.16387  3.26028  3.15203  3.07823  3.96068  3.38015  3.79603  3.45357  3.47366  1.63044  2.76399  2.31864  5.43566  4.21460    469 a - - -
          2.68618  4.42225  2.77519  2.73123  3.46354  2.40513  3.72494  3.29354  2.67741  2.69355  4.24690  2.90347  2.73739  3.18146  2.89801  2.37887  2.77519  2.98518  4.58477  3.61503
          0.02513  4.09200  4.81434  0.61958  0.77255  0.49698  0.93742
    324   2.50566  4.60200  2.81659  2.60882  4.45707  1.71474  3.96459  3.93135  2.87539  3.53309  4.34993  2.04716  3.79398  3.15896  3.30822  2.17917  2.91017  3.43241  5.72059  4.39381    470 g - - -
          2.68618  4.42225  2.77519  2.73123  3.46354  2.40513  3.72494  3.29354  2.67741  2.69355  4.24690  2.90347  2.73739  3.18146  2.89801  2.37887  2.77519  2.98518  4.58477  3.61503
          0.02513  4.09200  4.81434  0.61958  0.77255  0.49698  0.93742
    325   1.95095  4.20694  4.08623  3.51723  2.81722  3.83416  4.16974  1.83928  3.41941  2.15277  3.05493  3.77997  4.19797  3.66264  3.64686  3.09462  2.96143  2.07477  4.89107  3.69041    471 i - - -
          2.68618  4.42225  2.77519  2.73123  3.46354  2.40513  3.72494  3.29354  2.67741  2.69355  4.24690  2.90347  2.73739  3.18146  2.89801  2.37887  2.77519  2.98518  4.58477  3.61503
          0.02513  4.09200  4.81434  0.61958  0.77255  0.49698  0.93742
    326   2.27194  4.97870  2.73945  2.08001  4.29327  3.36009  3.58983  3.73630  2.39437  3.29410  4.09155  2.40481  3.81240  2.78707  2.92341  2.17539  2.82299  3.36570  5.49361  4.12172    472 e - - -
          2.68618  4.42225  2.77519  2.73123  3.46354  2.40513  3.72494  3.29354  2.67741  2.69355  4.24690  2.90347  2.73739  3.18146  2.89801  2.37887  2.77519  2.98518  4.58477  3.61503
          0.02513  4.09200  4.81434  0.61958  0.77255  0.49698  0.93742
    327   2.85668  4.37019  4.09937  3.53131  3.19985  3.93844  4.23694  2.34299  3.40545  1.40526  2.16434  3.83770  3.25722  3.66469  3.64262  3.23239  3.09088  2.37141  4.94541  3.78275    473 l - - -
          2.68618  4.42225  2.77519  2.73123  3.46354  2.40513  3.72494  3.29354  2.67741  2.69355  4.24690  2.90347  2.73739  3.18146  2.89801  2.37887  2.77519  2.98518  4.58477  3.61503
          0.02513  4.09200  4.81434  0.61958  0.77255  0.49698  0.93742
    328   2.36486  4.33815  3.26876  2.96519  4.30071  2.49357  4.11638  3.69994  3.03582  3.37629  4.21254  3.24893  1.51962  3.35491  3.38920  2.51802  2.24414  3.21655  5.62045  4.37887    474 p - - -
          2.68618  4.42225  2.77519  2.73123  3.46354  2.40513  3.72494  3.29354  2.67741  2.69355  4.24690  2.90347  2.73739  3.18146  2.89801  2.37887  2.77519  2.98518  4.58477  3.61503
          0.02513  4.09200  4.81434  0.61958  0.77255  0.49698  0.93742
    329   2.74930  4.23077  4.11653  3.54292  2.63671  3.12804  4.13313  2.26493  3.43084  1.43029  3.01285  3.79421  4.19828  3.65708  3.63761  3.14273  2.98266  2.29896  4.78899  3.57256    475 l - - -
          2.68618  4.42225  2.77519  2.73123  3.46354  2.40513  3.72494  3.29354  2.67741  2.69355  4.24690  2.90347  2.73739  3.18146  2.89801  2.37887  2.77519  2.98518  4.58477  3.61503
          0.02513  4.09200  4.81434  0.61958  0.77255  0.49698  0.93742
    330   2.65578  5.07175  2.68203  1.70985  4.38245  2.92592  3.62522  3.83694  2.15865  3.36399  4.14756  2.85839  3.81060  2.74990  2.78877  2.55459  2.86877  3.35636  5.53575  4.15092    476 e - - -
          2.68618  4.42225  2.77519  2.73123  3.46354  2.40513  3.72494  3.29354  2.67741  2.69355  4.24690  2.90347  2.73739  3.18146  2.89801  2.37887  2.77519  2.98518  4.58477  3.61503
          0.02513  4.09200  4.81434  0.61958  0.77255  0.49698  0.93742
    331   1.62322  4.51507  3.12156  2.33018  3.91991  3.35054  3.84417  3.17329  2.72459  2.94473  3.82329  3.13539  3.86306  3.06563  3.12524  2.60067  2.86020  2.49536  5.28713  4.00836    477 a - - -
          2.68618  4.42225  2.77519  2.73123  3.46354  2.40513  3.72494  3.29354  2.67741  2.69355  4.24690  2.90347  2.73739  3.18146  2.89801  2.37887  2.77519  2.98518  4.58477  3.61503
          0.02513  4.09200  4.81434  0.61958  0.77255  0.49698  0.93742
    332   3.14351  4.43776  4.89823  4.36989  3.52634  4.52623  5.01969  1.26314  4.26271  2.01783  2.98745  4.58403  4.79338  4.48349  4.43672  3.89272  3.39303  1.25601  5.48621  4.31778    478 v - - -
          2.68618  4.42225  2.77519  2.73123  3.46354  2.40513  3.72494  3.29354  2.67741  2.69355  4.24690  2.90347  2.73739  3.18146  2.89801  2.37887  2.77519  2.98518  4.58477  3.61503
          0.02513  4.09200  4.81434  0.61958  0.77255  0.49698  0.93742
    333   3.26942  5.08222  3.78404  3.25600  4.49335  3.70797  4.00693  4.05512  2.35778  3.53129  4.53047  3.59642  4.20416  3.22049  0.68945  3.34596  3.52315  3.77073  5.48987  4.37819    479 R - - -
          2.68618  4.42225  2.77519  2.73123  3.46354  2.40513  3.72494  3.29354  2.67741  2.69355  4.24690  2.90347  2.73739  3.18146  2.89801  2.37887  2.77519  2.98518  4.58477  3.61503
          0.02513  4.09200  4.81434  0.61958  0.77255  0.49698  0.93742
    334   2.63001  4.77393  3.29222  2.78895  4.33881  3.41964  3.77736  3.73963  2.27344  3.31350  4.17247  3.18555  3.92922  2.94626  1.34403  2.32874  3.02191  3.37406  5.46465  4.22104    480 r - - -
          2.68618  4.42225  2.77519  2.73123  3.46354  2.40513  3.72494  3.29354  2.67741  2.69355  4.24690  2.90347  2.73739  3.18146  2.89801  2.37887  2.77519  2.98518  4.58477  3.61503
          0.02513  4.09200  4.81434  0.61958  0.77255  0.49698  0.93742
    335   2.72017  4.94669  2.85683  2.43551  3.96917  3.43617  3.55950  3.63967  2.41664  3.20346  4.03665  2.02922  3.86808  2.19954  2.83238  2.72767  2.95450  3.30889  5.27077  3.04703    481 n - - -
          2.68618  4.42225  2.77519  2.73123  3.46354  2.40513  3.72494  3.29354  2.67741  2.69355  4.24690  2.90347  2.73739  3.18146  2.89801  2.37887  2.77519  2.98518  4.58477  3.61503
          0.02513  4.09200  4.81434  0.61958  0.77255  0.49698  0.93742
    336   2.96294  3.04384  4.67943  4.13163  3.41885  4.22238  4.68048  1.23182  3.99577  1.87745  3.29270  4.30352  4.55531  4.21680  4.15198  3.56923  3.21699  1.75820  5.21666  4.02740    482 i - - -
          2.68618  4.42225  2.77519  2.73123  3.46354  2.40513  3.72494  3.29354  2.67741  2.69355  4.24690  2.90347  2.73739  3.18146  2.89801  2.37887  2.77519  2.98518  4.58477  3.61503
          0.02513  4.09200  4.81434  0.61958  0.77255  0.49698  0.93742
    337   1.40728  4.20470  3.63515  3.21711  4.01169  3.11749  4.18312  3.22683  3.18371  3.06067  3.94903  3.40017  3.80085  3.48261  3.49653  1.89495  2.76497  2.30568  5.42904  4.21198    483 a - - -
          2.68618  4.42225  2.77519  2.73123  3.46354  2.40513  3.72494  3.29354  2.67741  2.69355  4.24690  2.90347  2.73739  3.18146  2.89801  2.37887  2.77519  2.98518  4.58477  3.61503
          0.02513  4.09200  4.81434  0.61958  0.77255  0.49698  0.93742
    338   2.53731  4.73708  2.28816  2.49650  4.42540  3.18528  3.91421  3.87945  2.85316  3.50526  4.34202  2.97407  3.82168  3.10579  3.32187  1.27280  2.97245  3.43432  5.70452  4.34257    484 s - - -
          2.68618  4.42225  2.77519  2.73123  3.46354  2.40513  3.72494  3.29354  2.67741  2.69355  4.24690  2.90347  2.73739  3.18146  2.89801  2.37887  2.77519  2.98518  4.58477  3.61503
          0.02513  4.09200  4.81434  0.61958  0.77255  0.49698  0.93742
    339   0.99890  4.18618  3.56699  3.31222  4.32347  2.98640  4.34423  3.65240  3.35393  3.42495  4.28398  3.40897  3.75210  3.64369  3.63259  1.98107  2.76526  3.13870  5.70019  4.49148    485 a - - -
          2.68618  4.42225  2.77519  2.73123  3.46354  2.40513  3.72494  3.29354  2.67741  2.69355  4.24690  2.90347  2.73739  3.18146  2.89801  2.37887  2.77519  2.98518  4.58477  3.61503
          0.02513  4.09200  4.81434  0.61958  0.77255  0.49698  0.93742
    340   3.13447  4.44629  4.86451  4.37736  3.63748  4.48693  5.09678  1.45801  4.26486  2.14335  3.44227  4.58659  4.80849  4.53622  4.46280  3.88315  3.40526  0.98241  5.60918  4.39518    486 v - - -
          2.68618  4.42225  2.77519  2.73123  3.46354  2.40513  3.72494  3.29354  2.67741  2.69355  4.24690  2.90347  2.73739  3.18146  2.89801  2.37887  2.77519  2.98518  4.58477  3.61503
          0.02513  4.09200  4.81434  0.61958  0.77255  0.49698  0.93742
    341   2.81659  5.27633  2.12104  2.22914  4.52261  3.32211  2.77763  4.05621  2.57544  3.56852  4.37757  1.70142  3.84940  2.78428  3.08887  2.75287  3.07470  3.65505  5.70827  4.26384    487 n - - -
          2.68618  4.42225  2.77519  2.73123  3.46354  2.40513  3.72494  3.29354  2.67741  2.69355  4.24690  2.90347  2.73739  3.18146  2.89801  2.37887  2.77519  2.98518  4.58477  3.61503
          0.02513  4.09200  4.81434  0.61958  0.77255  0.49698  0.93742
    342   3.21225  4.50411  4.94544  4.40728  3.38103  4.57668  5.01196  1.38059  4.29085  1.38713  3.17305  4.62913  4.80823  4.46460  4.43860  3.94063  3.45316  1.55683  5.40006  4.27098    488 i - - -
          2.68618  4.42225  2.77519  2.73123  3.46354  2.40513  3.72494  3.29354  2.67741  2.69355  4.24690  2.90347  2.73739  3.18146  2.89801  2.37887  2.77519  2.98518  4.58477  3.61503
          0.02513  4.09200  4.81434  0.61958  0.77255  0.49698  0.93742
    343   3.17707  4.46876  4.92942  4.42721  3.57929  4.56496  5.12055  1.07356  4.31089  2.01177  3.37554  4.64341  4.84656  4.56072  4.49634  3.95356  3.43716  1.37202  5.58187  4.38804    489 i - - -
          2.68618  4.42225  2.77519  2.73123  3.46354  2.40513  3.72494  3.29354  2.67741  2.69355  4.24690  2.90347  2.73739  3.18146  2.89801  2.37887  2.77519  2.98518  4.58477  3.61503
          0.02513  4.09200  4.81434  0.61958  0.77255  0.49698  0.93742
    344   3.15025  4.44777  4.90118  4.40273  3.62560  4.53284  5.11094  1.39763  4.29228  2.10002  3.42511  4.61596  4.83086  4.55443  4.48647  3.92188  3.41397  1.02683  5.60423  4.39707    490 v - - -
          2.68618  4.42225  2.77519  2.73123  3.46354  2.40513  3.72494  3.29354  2.67741  2.69355  4.24690  2.90347  2.73739  3.18146  2.89801  2.37887  2.77519  2.98518  4.58477  3.61503
          0.02513  4.09200  4.81434  0.61958  0.77255  0.49698  0.93742
    345   3.07514  5.05549  3.06778  2.83195  4.25231  3.52392  3.99010  3.92278  2.63870  3.40253  4.42994  3.29147  4.08418  0.88860  2.91604  3.11627  3.37464  3.64043  5.48759  4.19850    491 q - - -
          2.68618  4.42225  2.77519  2.73123  3.46354  2.40513  3.72494  3.29354  2.67741  2.69355  4.24690  2.90347  2.73739  3.18146  2.89801  2.37887  2.77519  2.98518  4.58477  3.61503
          0.02513  4.09200  4.81434  0.61958  0.77255  0.49698  0.93742
    346   1.81012  4.31655  4.05537  3.51880  3.50535  3.83878  4.32282  2.11985  3.42589  2.00154  3.40066  3.81253  4.26012  3.71775  3.70257  3.16413  3.04721  1.65801  5.16890  3.95921    492 v - - -
          2.68618  4.42225  2.77519  2.73123  3.46354  2.40513  3.72494  3.29354  2.67741  2.69355  4.24690  2.90347  2.73739  3.18146  2.89801  2.37887  2.77519  2.98518  4.58477  3.61503
          0.02513  4.09200  4.81434  0.61958  0.77255  0.49698  0.93742
    347   2.40633  4.41754  3.10608  2.83086  4.34741  2.42096  4.04739  3.77841  2.80304  3.42280  4.24796  3.17088  3.77821  3.26629  3.31031  1.24511  2.75641  3.28726  5.64341  4.37406    493 s - - -
          2.68618  4.42225  2.77519  2.73123  3.46354  2.40513  3.72494  3.29354  2.67741  2.69355  4.24690  2.90347  2.73739  3.18146  2.89801  2.37887  2.77519  2.98518  4.58477  3.61503
          0.02513  4.09200  4.81434  0.61958  0.77255  0.49698  0.93742
    348   3.26942  5.08222  3.78404  3.25600  4.49335  3.70797  4.00693  4.05512  2.35778  3.53129  4.53047  3.59642  4.20416  3.22049  0.68945  3.34596  3.52315  3.77073  5.48987  4.37819    494 R - - -
          2.68618  4.42225  2.77519  2.73123  3.46354  2.40513  3.72494  3.29354  2.67741  2.69355  4.24690  2.90347  2.73739  3.18146  2.89801  2.37887  2.77519  2.98518  4.58477  3.61503
          0.02513  4.09200  4.81434  0.61958  0.77255  0.49698  0.93742
    349   3.35574  4.66848  4.95883  4.39043  3.11534  4.63310  4.93420  1.85953  4.24774  0.91957  2.40806  4.65065  4.79583  4.34309  4.35845  3.98183  3.57436  2.25245  5.21821  4.17017    495 l - - -
          2.68618  4.42225  2.77519  2.73123  3.46354  2.40513  3.72494  3.29354  2.67741  2.69355  4.24690  2.90347  2.73739  3.18146  2.89801  2.37887  2.77519  2.98518  4.58477  3.61503
          0.02513  4.09200  4.81434  0.61958  0.77255  0.49698  0.93742
    350   2.36605  4.97074  2.86947  2.38738  4.29691  3.39509  3.62429  3.73500  2.34535  3.27939  4.07232  2.17744  3.32904  2.39693  2.51533  2.65007  2.89208  3.36355  5.46080  4.10687    496 n - - -
          2.68618  4.42225  2.77519  2.73123  3.46354  2.40513  3.72494  3.29354  2.67741  2.69355  4.24690  2.90347  2.73739  3.18146  2.89801  2.37887  2.77519  2.98518  4.58477  3.61503
          0.11303  4.09200  2.40610  0.61958  0.77255  0.49698  0.93742
    351   3.13804  5.28127  0.74345  2.42745  4.67736  3.31623  4.05545  4.29698  3.16592  3.88217  4.86489  2.98990  3.97866  3.29602  3.69901  3.08647  3.48007  3.92247  5.81951  4.53033    497 d - - -
          2.68618  4.42225  2.77519  2.73123  3.46354  2.40513  3.72494  3.29354  2.67741  2.69355  4.24690  2.90347  2.73739  3.18146  2.89801  2.37887  2.77519  2.98518  4.58477  3.61503
          0.02741  4.00638  4.72873  0.61958  0.77255  0.44402  1.02569
    352   2.96134  4.70931  3.67962  3.60967  4.73717  0.45859  4.71122  4.39543  3.82049  4.02018  5.00161  3.84469  4.10710  4.12766  4.02733  3.14041  3.45964  3.88131  5.76891  4.84835    498 G - - -
          2.68618  4.42225  2.77519  2.73123  3.46354  2.40513  3.72494  3.29354  2.67741  2.69355  4.24690  2.90347  2.73739  3.18146  2.89801  2.37887  2.77519  2.98518  4.58477  3.61503
          0.02513  4.09200  4.81434  0.61958  0.77255  0.49698  0.93742
    353   2.68305  4.84481  3.06127  2.55600  4.24395  3.42502  3.68306  3.64884  2.10930  3.22130  4.04616  3.03422  3.83971  2.83423  2.32287  1.72113  2.81757  3.30040  5.41336  4.11991    499 s - - -
          2.68618  4.42225  2.77519  2.73123  3.46354  2.40513  3.72494  3.29354  2.67741  2.69355  4.24690  2.90347  2.73739  3.18146  2.89801  2.37887  2.77519  2.98518  4.58477  3.61503
          0.02513  4.09200  4.81434  0.61958  0.77255  0.49698  0.93742
    354   3.26942  5.08222  3.78404  3.25600  4.49335  3.70797  4.00693  4.05512  2.35778  3.53129  4.53047  3.59642  4.20416  3.22049  0.68945  3.34596  3.52315  3.77073  5.48987  4.37819    500 R - - -
          2.68618  4.42225  2.77519  2.73123  3.46354  2.40513  3.72494  3.29354  2.67741  2.69355  4.24690  2.90347  2.73739  3.18146  2.89801  2.37887  2.77519  2.98518  4.58477  3.61503
          0.02513  4.09200  4.81434  0.61958  0.77255  0.49698  0.93742
    355   2.89868  5.11074  3.22730  2.64630  4.53705  2.80887  3.63965  3.91953  1.48353  3.39864  4.23005  3.10394  3.96866  2.77001  1.81345  2.89427  3.10121  3.56953  5.49013  4.25137    501 k - - -
          2.68618  4.42225  2.77519  2.73123  3.46354  2.40513  3.72494  3.29354  2.67741  2.69355  4.24690  2.90347  2.73739  3.18146  2.89801  2.37887  2.77519  2.98518  4.58477  3.61503
          0.02513  4.09200  4.81434  0.61958  0.77255  0.49698  0.93742
    356   3.10173  4.41776  4.81435  4.27048  3.43133  4.43492  4.87541  1.50519  4.15757  1.94467  2.51526  4.48174  4.70716  4.35878  4.32018  3.78559  3.34562  1.26085  5.35114  4.19799    502 v - - -
          2.68618  4.42225  2.77519  2.73123  3.46354  2.40513  3.72494  3.29354  2.67741  2.69355  4.24690  2.90347  2.73739  3.18146  2.89801  2.37887  2.77519  2.98518  4.58477  3.61503
          0.02513  4.09200  4.81434  0.61958  0.77255  0.49698  0.93742
    357   2.75460  4.27879  4.02197  3.46025  3.36973  3.84501  4.20909  2.19484  3.36216  2.14960  2.42064  3.76206  4.21951  3.63617  3.62412  3.14243  2.08228  1.81068  5.00754  3.81364    503 v - - -
          2.68618  4.42225  2.77519  2.73123  3.46354  2.40513  3.72494  3.29354  2.67741  2.69355  4.24690  2.90347  2.73739  3.18146  2.89801  2.37887  2.77519  2.98518  4.58477  3.61503
          0.02513  4.09200  4.81434  0.61958  0.77255  0.49698  0.93742
    358   2.76240  5.10155  2.51183  2.01189  4.49503  3.30263  3.74520  3.96328  2.60106  3.51086  4.32876  1.84057  3.84758  2.89950  3.08541  2.00806  3.04503  3.56378  5.69045  4.28946    504 n - - -
          2.68618  4.42225  2.77519  2.73123  3.46354  2.40513  3.72494  3.29354  2.67741  2.69355  4.24690  2.90347  2.73739  3.18146  2.89801  2.37887  2.77519  2.98518  4.58477  3.61503
          0.02513  4.09200  4.81434  0.61958  0.77255  0.49698  0.93742
    359   3.25008  4.55954  4.86932  4.36922  3.37090  4.55907  4.99321  1.04827  4.19570  1.60331  3.20778  4.60514  4.81937  4.44020  4.35947  3.95220  3.50153  1.83237  5.39778  4.20280    505 i - - -
          2.68618  4.42225  2.77519  2.73123  3.46354  2.40513  3.72494  3.29354  2.67741  2.69355  4.24690  2.90347  2.73739  3.18146  2.89801  2.37887  2.77519  2.98518  4.58477  3.61503
          0.02513  4.09200  4.81434  0.61958  0.77255  0.49698  0.93742
    360   2.42735  4.38285  3.31930  2.83703  3.69538  3.36533  3.86163  3.08948  2.80237  2.79942  3.68134  3.22664  3.87074  3.13975  3.16878  2.33091  1.76403  2.80734  5.10773  2.97679    506 t - - -
          2.68618  4.42225  2.77519  2.73123  3.46354  2.40513  3.72494  3.29354  2.67741  2.69355  4.24690  2.90347  2.73739  3.18146  2.89801  2.37887  2.77519  2.98518  4.58477  3.61503
          0.11303  4.09200  2.40610  0.61958  0.77255  0.49698  0.93742
    361   3.07266  5.20590  2.55134  0.84898  4.56971  3.36413  3.96483  4.05045  2.86260  3.64685  4.61680  3.01609  3.97562  3.17885  3.28397  3.04253  3.37852  3.72116  5.71607  4.44054    507 e - - -
          2.68618  4.42225  2.77519  2.73123  3.46354  2.40513  3.72494  3.29354  2.67741  2.69355  4.24690  2.90347  2.73739  3.18146  2.89801  2.37887  2.77519  2.98518  4.58477  3.61503
          0.02741  4.00638  4.72873  0.61958  0.77255  0.44402  1.02569
    362   3.18907  4.47569  4.94623  4.41389  3.44986  4.57380  5.03653  1.34794  4.30343  1.56404  3.24340  4.63034  4.81651  4.49620  4.46090  3.94066  3.43348  1.39472  5.44955  4.30144    508 i - - -
          2.68618  4.42225  2.77519  2.73123  3.46354  2.40513  3.72494  3.29354  2.67741  2.69355  4.24690  2.90347  2.73739  3.18146  2.89801  2.37887  2.77519  2.98518  4.58477  3.61503
          0.02513  4.09200  4.81434  0.61958  0.77255  0.49698  0.93742
    363   2.28950  4.29936  3.50231  2.96506  3.51994  3.46971  3.89836  2.82070  2.90123  2.54511  2.20587  3.33342  3.07111  3.21946  3.24242  2.76488  2.40311  2.59030  5.00023  3.77051    509 m - - -
          2.68618  4.42225  2.77519  2.73123  3.46354  2.40513  3.72494  3.29354  2.67741  2.69355  4.24690  2.90347  2.73739  3.18146  2.89801  2.37887  2.77519  2.98518  4.58477  3.61503
          0.02513  4.09200  4.81434  0.61958  0.77255  0.49698  0.93742
    364   2.96134  4.70931  3.67962  3.60967  4.73717  0.45859  4.71122  4.39543  3.82049  4.02018  5.00161  3.84469  4.10710  4.12766  4.02733  3.14041  3.45964  3.88131  5.76891  4.84835    510 G - - -
          2.68618  4.42225  2.77519  2.73123  3.46354  2.40513  3.72494  3.29354  2.67741  2.69355  4.24690  2.90347  2.73739  3.18146  2.89801  2.37887  2.77519  2.98518  4.58477  3.61503
          0.02513  4.09200  4.81434  0.61958  0.77255  0.49698  0.93742
    365   3.25587  4.63547  4.69452  4.13450  3.12888  4.44836  4.74100  2.10923  3.95628  1.36982  1.43963  4.41702  4.67591  4.15139  4.11972  3.78813  3.48384  2.29425  5.15871  4.04692    511 l - - -
          2.68618  4.42225  2.77519  2.73123  3.46354  2.40513  3.72494  3.29354  2.67741  2.69355  4.24690  2.90347  2.73739  3.18146  2.89801  2.37887  2.77519  2.98518  4.58477  3.61503
          0.02513  4.09200  4.81434  0.61958  0.77255  0.49698  0.93742
    366   2.46099  5.36128  2.00811  1.32521  4.67952  3.28913  3.75732  4.15159  2.69374  3.68130  4.50563  2.76674  3.86144  2.90997  3.24624  2.79251  3.14715  3.74132  5.85777  4.39650    512 e - - -
          2.68618  4.42225  2.77519  2.73123  3.46354  2.40513  3.72494  3.29354  2.67741  2.69355  4.24690  2.90347  2.73739  3.18146  2.89801  2.37887  2.77519  2.98518  4.58477  3.61503
          0.11303  4.09200  2.40610  0.61958  0.77255  0.49698  0.93742
    367   2.46769  4.55267  2.78034  2.57545  4.39014  1.76066  3.92390  3.85047  2.83016  3.46319  4.28640  2.08182  3.75640  3.12240  3.25378  2.36394  2.79311  3.36556  5.66076  4.33983    513 g - - -
          2.68618  4.42225  2.77519  2.73123  3.46354  2.40513  3.72494  3.29354  2.67741  2.69355  4.24690  2.90347  2.73739  3.18146  2.89801  2.37887  2.77519  2.98518  4.58477  3.61503
          0.02741  4.00638  4.72873  0.61958  0.77255  0.58525  0.81411
    368   2.86847  5.32144  1.55249  2.03758  4.68817  2.00957  3.77200  4.18466  2.76511  3.71301  4.55471  2.73019  3.83641  2.93936  3.33579  2.78979  3.16554  3.76437  5.88386  4.41991    514 d - - -
          2.68618  4.42225  2.77519  2.73123  3.46354  2.40513  3.72494  3.29354  2.67741  2.69355  4.24690  2.90347  2.73739  3.18146  2.89801  2.37887  2.77519  2.98518  4.58477  3.61503
          0.02741  4.00638  4.72873  0.61958  0.77255  0.58525  0.81411
    369   2.64307  4.71760  3.02789  2.52731  3.94940  3.43757  3.60424  3.35393  2.39057  2.98008  3.82867  2.69240  3.85136  2.20361  2.66164  2.70637  2.87789  2.33572  5.23036  3.93070    515 q - - -
          2.68618  4.42225  2.77519  2.73123  3.46354  2.40513  3.72494  3.29354  2.67741  2.69355  4.24690  2.90347  2.73739  3.18146  2.89801  2.37887  2.77519  2.98518  4.58477  3.61503
          0.02741  4.00638  4.72873  0.61958  0.77255  0.58525  0.81411
    370   3.10264  4.44543  4.73394  4.25602  3.50226  4.38542  4.97049  1.06214  4.11885  1.99132  3.32501  4.47832  4.72214  4.39638  4.31531  3.78550  3.37769  1.53451  5.48523  4.27523    516 i - - -
          2.68618  4.42225  2.77519  2.73123  3.46354  2.40513  3.72494  3.29354  2.67741  2.69355  4.24690  2.90347  2.73739  3.18146  2.89801  2.37887  2.77519  2.98518  4.58477  3.61503
          0.02741  4.00638  4.72873  0.61958  0.77255  0.58525  0.81411
    371   2.50037  4.20384  3.76855  3.23431  3.48545  3.55705  4.06432  2.16289  3.15667  2.45525  3.43016  3.53323  4.02238  3.45144  3.45133  2.44880  2.50474  1.71141  5.01027  3.79355    517 v - - -
          2.68618  4.42225  2.77519  2.73123  3.46354  2.40513  3.72494  3.29354  2.67741  2.69355  4.24690  2.90347  2.73739  3.18146  2.89801  2.37887  2.77519  2.98518  4.58477  3.61503
          0.02741  4.00638  4.72873  0.61958  0.77255  0.58525  0.81411
    372   3.27306  4.65344  4.67445  4.12872  3.06048  4.44252  4.73065  2.21445  3.93201  0.96973  2.08526  4.41659  4.66442  4.13125  4.08850  3.79782  3.50184  2.33944  5.11951  4.00814    518 l - - -
          2.68618  4.42225  2.77519  2.73123  3.46354  2.40513  3.72494  3.29354  2.67741  2.69355  4.24690  2.90347  2.73739  3.18146  2.89801  2.37887  2.77519  2.98518  4.58477  3.61503
          0.02741  4.00638  4.72873  0.61958  0.77255  0.58525  0.81411
    373   2.99286  4.97901  2.99721  2.75578  4.16495  3.45804  3.91467  3.81791  2.56770  3.30678  4.33257  3.21606  4.01450  1.01353  2.84852  3.03574  3.29052  3.53977  5.41400  4.11729    519 q - - -
          2.68618  4.42225  2.77519  2.73123  3.46354  2.40513  3.72494  3.29354  2.67741  2.69355  4.24690  2.90347  2.73739  3.18146  2.89801  2.37887  2.77519  2.98518  4.58477  3.61503
          0.02741  4.00638  4.72873  0.61958  0.77255  0.58525  0.81411
    374   2.97364  5.54791  1.35461  1.55741  4.83245  3.22649  3.78421  4.35375  2.81597  3.85681  4.71787  2.69077  3.85595  2.95375  3.41845  2.85193  3.26538  3.92699  6.00680  4.49866    520 d - - -
          2.68618  4.42225  2.77519  2.73123  3.46354  2.40513  3.72494  3.29354  2.67741  2.69355  4.24690  2.90347  2.73739  3.18146  2.89801  2.37887  2.77519  2.98518  4.58477  3.61503
          0.02741  4.00638  4.72873  0.61958  0.77255  0.58525  0.81411
    375   3.17074  4.48577  4.80634  4.27810  3.36181  4.50083  4.93516  1.16694  4.13740  1.61030  3.15065  4.52571  4.75414  4.36405  4.31576  3.86817  3.41776  1.69740  5.37609  4.21164    521 i - - -
          2.68618  4.42225  2.77519  2.73123  3.46354  2.40513  3.72494  3.29354  2.67741  2.69355  4.24690  2.90347  2.73739  3.18146  2.89801  2.37887  2.77519  2.98518  4.58477  3.61503
          0.02741  4.00638  4.72873  0.61958  0.77255  0.58525  0.81411
    376   3.09632  4.12941  4.42617  3.99301  1.15177  4.02670  3.96365  2.60119  3.83685  2.03929  3.38367  4.04120  4.44215  4.00183  3.97500  3.42400  3.38445  2.55759  4.25223  2.64532    522 f - - -
          2.68618  4.42225  2.77519  2.73123  3.46354  2.40513  3.72494  3.29354  2.67741  2.69355  4.24690  2.90347  2.73739  3.18146  2.89801  2.37887  2.77519  2.98518  4.58477  3.61503
          0.02741  4.00638  4.72873  0.61958  0.77255  0.58525  0.81411
    377   2.52158  4.60680  3.09099  2.58579  4.02808  3.32857  3.71567  3.42436  2.43589  3.05306  3.88762  2.97714  3.80795  2.89501  2.49622  1.84112  2.52679  2.98260  5.30264  4.01295    523 s - - -
          2.68618  4.42225  2.77519  2.73123  3.46354  2.40513  3.72494  3.29354  2.67741  2.69355  4.24690  2.90347  2.73739  3.18146  2.89801  2.37887  2.77519  2.98518  4.58477  3.61503
          0.02741  4.00638  4.72873  0.61958  0.77255  0.58525  0.81411
    378   3.60871  4.86011  4.58261  4.26094  1.35876  4.36249  3.46962  3.30526  4.11097  2.64287  3.90558  4.04637  4.67497  4.09650  4.15858  3.73004  3.83199  3.22848  3.61555  1.12592    524 y - - -
          2.68618  4.42225  2.77519  2.73123  3.46354  2.40513  3.72494  3.29354  2.67741  2.69355  4.24690  2.90347  2.73739  3.18146  2.89801  2.37887  2.77519  2.98518  4.58477  3.61503
          0.02741  4.00638  4.72873  0.61958  0.77255  0.58525  0.81411
    379   2.68658  5.08974  2.69121  2.11771  4.40334  3.37473  3.53235  3.84810  2.11045  3.36467  4.15945  2.79796  3.81652  1.97775  2.73298  2.59913  2.85209  3.46791  5.52260  4.15766    525 q - - -
          2.68618  4.42225  2.77519  2.73123  3.46354  2.40513  3.72494  3.29354  2.67741  2.69355  4.24690  2.90347  2.73739  3.18146  2.89801  2.37887  2.77519  2.98518  4.58477  3.61503
          0.02741  4.00638  4.72873  0.61958  0.77255  0.58525  0.81411
    380   2.18943  4.54324  3.13689  2.59499  3.87072  3.36354  3.70802  3.09187  2.53487  2.90846  3.75416  3.05654  2.82042  2.90428  2.55906  2.56034  2.51247  2.91944  5.19711  3.91073    526 a - - -
          2.68618  4.42225  2.77519  2.73123  3.46354  2.40513  3.72494  3.29354  2.67741  2.69355  4.24690  2.90347  2.73739  3.18146  2.89801  2.37887  2.77519  2.98518  4.58477  3.61503
          0.02741  4.00638  4.72873  0.61958  0.77255  0.58525  0.81411
    381   2.55611  4.78218  2.64361  2.40540  4.03937  3.34975  3.56571  3.40700  2.41588  3.05879  3.87347  2.90509  3.79254  2.61612  2.76416  2.13956  2.78820  2.73457  5.29959  3.96373    527 s - - -
          2.68618  4.42225  2.77519  2.73123  3.46354  2.40513  3.72494  3.29354  2.67741  2.69355  4.24690  2.90347  2.73739  3.18146  2.89801  2.37887  2.77519  2.98518  4.58477  3.61503
          0.02741  4.00638  4.72873  0.61958  0.77255  0.58525  0.81411
    382   2.29112  4.89202  2.85558  2.35457  4.19323  2.74960  3.51851  3.61794  1.97076  3.18723  3.99562  2.90999  3.72698  2.68873  2.75575  2.55275  2.87442  3.26949  5.39298  4.05360    528 k - - -
          2.68618  4.42225  2.77519  2.73123  3.46354  2.40513  3.72494  3.29354  2.67741  2.69355  4.24690  2.90347  2.73739  3.18146  2.89801  2.37887  2.77519  2.98518  4.58477  3.61503
          0.02741  4.00638  4.72873  0.61958  0.77255  0.58525  0.81411
    383   2.58112  4.62890  2.97959  2.31556  3.78281  3.38023  3.48848  3.22364  2.48816  2.52642  3.71279  3.00676  3.82647  2.58737  2.91931  2.66002  2.70979  2.94006  5.14677  2.90325    529 e - - -
          2.68618  4.42225  2.77519  2.73123  3.46354  2.40513  3.72494  3.29354  2.67741  2.69355  4.24690  2.90347  2.73739  3.18146  2.89801  2.37887  2.77519  2.98518  4.58477  3.61503
          0.22612  4.00638  1.69186  0.61958  0.77255  0.58525  0.81411
    384   2.89095  4.81961  3.33545  2.83467  4.06669  3.46169  3.58705  3.66299  2.09437  3.17240  4.13002  3.21302  3.93629  2.88888  1.23860  2.95692  3.13991  3.37638  5.20668  3.96389    530 r - - -
          2.68618  4.42225  2.77519  2.73123  3.46354  2.40513  3.72494  3.29354  2.67741  2.69355  4.24690  2.90347  2.73739  3.18146  2.89801  2.37887  2.77519  2.98518  4.58477  3.61503
          0.03333  3.81360  4.53595  0.61958  0.77255  0.47812  0.96745
    385   2.66800  4.98066  1.80317  2.28275  4.41558  3.24929  3.71488  3.87151  2.59817  3.43495  4.24542  2.62049  3.79313  2.86818  3.10504  2.31457  2.35500  3.46662  5.63108  4.23406    531 d - - -
          2.68618  4.42225  2.77519  2.73123  3.46354  2.40513  3.72494  3.29354  2.67741  2.69355  4.24690  2.90347  2.73739  3.18146  2.89801  2.37887  2.77519  2.98518  4.58477  3.61503
          0.02741  4.00638  4.72873  0.61958  0.77255  0.58525  0.81411
    386   2.51256  4.94954  2.72750  2.00414  4.24328  3.35710  3.59411  3.68582  2.19845  3.23834  3.99254  2.85974  3.10166  2.71494  2.84201  2.52541  2.57920  3.29539  5.43259  4.06183    532 e - - -
          2.68618  4.42225  2.77519  2.73123  3.46354  2.40513  3.72494  3.29354  2.67741  2.69355  4.24690  2.90347  2.73739  3.18146  2.89801  2.37887  2.77519  2.98518  4.58477  3.61503
          0.02741  4.00638  4.72873  0.61958  0.77255  0.58525  0.81411
    387   2.67008  5.12781  2.25322  2.08618  4.44053  3.33155  3.59864  3.85092  2.30196  3.41558  4.18955  2.26947  3.78210  2.69588  2.55906  2.59167  2.88144  3.50346  5.57064  4.16495    533 e - - -
          2.68618  4.42225  2.77519  2.73123  3.46354  2.40513  3.72494  3.29354  2.67741  2.69355  4.24690  2.90347  2.73739  3.18146  2.89801  2.37887  2.77519  2.98518  4.58477  3.61503
          0.02741  4.00638  4.72873  0.61958  0.77255  0.58525  0.81411
    388   2.44795  4.50931  2.87735  2.62612  4.31495  1.79753  3.91974  3.74705  2.80864  3.38125  4.20899  2.21129  3.75701  3.12079  3.21874  2.54807  2.38377  3.28711  5.59657  4.29231    534 g - - -
          2.68618  4.42225  2.77519  2.73123  3.46354  2.40513  3.72494  3.29354  2.67741  2.69355  4.24690  2.90347  2.73739  3.18146  2.89801  2.37887  2.77519  2.98518  4.58477  3.61503
          0.02741  4.00638  4.72873  0.61958  0.77255  0.58525  0.81411
    389   2.79393  5.04810  3.15364  2.54707  4.40416  3.53409  3.59302  3.79218  1.44522  3.29548  3.84086  2.98179  3.91412  2.39519  2.26304  2.82166  3.02287  3.45398  5.41847  4.15876    535 k - - -
          2.68618  4.42225  2.77519  2.73123  3.46354  2.40513  3.72494  3.29354  2.67741  2.69355  4.24690  2.90347  2.73739  3.18146  2.89801  2.37887  2.77519  2.98518  4.58477  3.61503
          0.02741  4.00638  4.72873  0.61958  0.77255  0.58525  0.81411
    390   3.10300  4.44137  4.74562  4.26438  3.50978  4.39580  4.97916  1.07421  4.13127  1.99823  3.32884  4.48668  4.72806  4.40570  4.32797  3.79383  3.37655  1.50358  5.49247  4.28482    536 i - - -
          2.68618  4.42225  2.77519  2.73123  3.46354  2.40513  3.72494  3.29354  2.67741  2.69355  4.24690  2.90347  2.73739  3.18146  2.89801  2.37887  2.77519  2.98518  4.58477  3.61503
          0.02741  4.00638  4.72873  0.61958  0.77255  0.58525  0.81411
    391   2.56361  4.32882  3.33486  2.74135  3.47575  3.51931  3.64401  2.25154  2.64524  2.47647  3.38449  3.22524  3.90053  2.94499  3.02458  2.76308  2.44713  2.46579  4.90369  3.66263    537 i - - -
          2.68618  4.42225  2.77519  2.73123  3.46354  2.40513  3.72494  3.29354  2.67741  2.69355  4.24690  2.90347  2.73739  3.18146  2.89801  2.37887  2.77519  2.98518  4.58477  3.61503
          0.02741  4.00638  4.72873  0.61958  0.77255  0.58525  0.81411
    392   2.83925  4.59971  3.54031  3.45758  4.59420  0.54944  4.56814  4.22787  3.65696  3.86476  4.84276  3.70484  3.99506  3.97066  3.87682  3.01527  3.33092  3.73036  5.65242  4.70117    538 G - - -
          2.68618  4.42225  2.77519  2.73123  3.46354  2.40513  3.72494  3.29354  2.67741  2.69355  4.24690  2.90347  2.73739  3.18146  2.89801  2.37887  2.77519  2.98518  4.58477  3.61503
          0.02741  4.00638  4.72873  0.61958  0.77255  0.58525  0.81411
    393   2.65919  5.02260  2.84271  1.98507  4.33335  3.35685  2.97020  3.72510  2.03068  3.29698  4.08354  2.86666  3.80225  2.57884  2.65245  2.60195  2.72765  3.39742  5.45866  4.10214    539 e - - -
          2.68618  4.42225  2.77519  2.73123  3.46354  2.40513  3.72494  3.29354  2.67741  2.69355  4.24690  2.90347  2.73739  3.18146  2.89801  2.37887  2.77519  2.98518  4.58477  3.61503
          0.02741  4.00638  4.72873  0.61958  0.77255  0.58525  0.81411
    394   3.26408  4.72911  4.05466  3.68612  1.09643  4.04239  2.66466  3.22241  3.55741  2.64486  3.81724  3.78520  4.42679  3.76781  3.74457  3.41722  3.50971  3.09601  3.84029  2.14494    540 f - - -
          2.68618  4.42225  2.77519  2.73123  3.46354  2.40513  3.72494  3.29354  2.67741  2.69355  4.24690  2.90347  2.73739  3.18146  2.89801  2.37887  2.77519  2.98518  4.58477  3.61503
          0.02741  4.00638  4.72873  0.61958  0.77255  0.58525  0.81411
    395   2.63342  4.05021  3.86007  3.29934  3.39198  3.69576  4.06851  1.99431  3.10753  2.35773  3.32065  3.53121  4.09378  3.49272  3.47797  2.98971  2.30828  1.73026  4.93387  3.72083    541 v - - -
          2.68618  4.42225  2.77519  2.73123  3.46354  2.40513  3.72494  3.29354  2.67741  2.69355  4.24690  2.90347  2.73739  3.18146  2.89801  2.37887  2.77519  2.98518  4.58477  3.61503
          0.02741  4.00638  4.72873  0.61958  0.77255  0.58525  0.81411
    396   2.28052  4.07783  3.13570  2.60296  3.79172  3.31018  3.71352  3.18610  2.58785  2.84737  3.69753  2.48454  3.63905  2.92514  3.00894  2.25770  2.78577  2.89277  5.14432  3.20944    542 s - - -
          2.68618  4.42225  2.77519  2.73123  3.46354  2.40513  3.72494  3.29354  2.67741  2.69355  4.24690  2.90347  2.73739  3.18146  2.89801  2.37887  2.77519  2.98518  4.58477  3.61503
          0.02741  4.00638  4.72873  0.61958  0.77255  0.58525  0.81411
    397   2.58689  4.55902  3.12426  2.59352  3.45100  3.44879  2.48105  3.15203  2.55386  2.80712  3.67080  3.06804  3.85223  2.88531  2.96339  2.43665  2.45056  2.88105  5.03114  3.49064    543 s - - -
          2.68618  4.42225  2.77519  2.73123  3.46354  2.40513  3.72494  3.29354  2.67741  2.69355  4.24690  2.90347  2.73739  3.18146  2.89801  2.37887  2.77519  2.98518  4.58477  3.61503
          0.02741  4.00638  4.72873  0.61958  0.77255  0.58525  0.81411
    398   2.83925  4.59971  3.54031  3.45758  4.59420  0.54944  4.56814  4.22787  3.65696  3.86476  4.84276  3.70484  3.99506  3.97066  3.87682  3.01527  3.33092  3.73036  5.65242  4.70117    544 G - - -
          2.68618  4.42225  2.77519  2.73123  3.46354  2.40513  3.72494  3.29354  2.67741  2.69355  4.24690  2.90347  2.73739  3.18146  2.89801  2.37887  2.77519  2.98518  4.58477  3.61503
          0.02741  4.00638  4.72873  0.61958  0.77255  0.58525  0.81411
    399   2.90220  4.37275  4.18930  3.64161  3.01125  3.99240  4.18571  2.32810  3.49430  1.31601  3.12045  3.90204  4.32270  3.74693  3.70538  3.30173  3.13782  1.98690  4.75394  2.80601    545 l - - -
          2.68618  4.42225  2.77519  2.73123  3.46354  2.40513  3.72494  3.29354  2.67741  2.69355  4.24690  2.90347  2.73739  3.18146  2.89801  2.37887  2.77519  2.98518  4.58477  3.61503
          0.02741  4.00638  4.72873  0.61958  0.77255  0.58525  0.81411
    400   2.76617  4.54846  3.54747  2.95488  3.57107  3.63992  3.80902  2.83931  2.48504  1.74775  3.55678  3.30107  4.02821  3.07588  2.06999  2.94507  2.99593  2.72971  5.02947  3.76179    546 l - - -
          2.68618  4.42225  2.77519  2.73123  3.46354  2.40513  3.72494  3.29354  2.67741  2.69355  4.24690  2.90347  2.73739  3.18146  2.89801  2.37887  2.77519  2.98518  4.58477  3.61503
          0.02741  4.00638  4.72873  0.61958  0.77255  0.58525  0.81411
    401   2.56410  4.66117  3.02700  2.49439  3.92853  3.39195  3.60540  3.33058  2.42788  2.92425  3.67209  2.97713  3.21433  2.65173  2.89132  2.19176  2.35748  2.99273  5.22627  3.91822    547 s - - -
          2.68618  4.42225  2.77519  2.73123  3.46354  2.40513  3.72494  3.29354  2.67741  2.69355  4.24690  2.90347  2.73739  3.18146  2.89801  2.37887  2.77519  2.98518  4.58477  3.61503
          0.02741  4.00638  4.72873  0.61958  0.77255  0.58525  0.81411
    402   2.71449  5.01296  3.13908  2.55266  4.34406  3.52047  2.86149  3.74765  1.91430  3.26352  4.08819  2.94817  3.90084  2.72722  1.76167  2.73008  2.99691  3.41124  5.39522  4.03947    548 r - - -
          2.68618  4.42225  2.77519  2.73123  3.46354  2.40513  3.72494  3.29354  2.67741  2.69355  4.24690  2.90347  2.73739  3.18146  2.89801  2.37887  2.77519  2.98518  4.58477  3.61503
          0.02741  4.00638  4.72873  0.61958  0.77255  0.58525  0.81411
    403   2.69162  4.39218  3.56563  3.07815  2.18971  3.58987  3.75086  2.92112  3.02761  2.56870  3.55134  3.40574  4.02771  3.31761  3.34426  1.83217  2.96029  2.71091  4.46704  2.77249    549 s - - -
          2.68618  4.42225  2.77519  2.73123  3.46354  2.40513  3.72494  3.29354  2.67741  2.69355  4.24690  2.90347  2.73739  3.18146  2.89801  2.37887  2.77519  2.98518  4.58477  3.61503
          0.02741  4.00638  4.72873  0.61958  0.77255  0.58525  0.81411
    404   1.99900  4.10344  3.65499  3.11210  3.50486  3.46519  3.98076  2.30278  3.04624  2.51818  3.43296  3.42802  3.94485  3.34154  3.36273  2.34754  2.73680  2.07761  4.99255  3.77172    550 a - - -
          2.68618  4.42225  2.77519  2.73123  3.46354  2.40513  3.72494  3.29354  2.67741  2.69355  4.24690  2.90347  2.73739  3.18146  2.89801  2.37887  2.77519  2.98518  4.58477  3.61503
          0.10349  4.00638  2.52423  0.61958  0.77255  0.58525  0.81411
    405   2.64095  4.46662  3.08338  2.34626  3.68564  3.50293  3.84885  2.62456  2.75435  2.64691  3.60960  3.19656  3.94449  3.10516  3.13264  2.82014  2.89813  1.74300  5.14276  3.86812    551 v - - -
          2.68618  4.42225  2.77519  2.73123  3.46354  2.40513  3.72494  3.29354  2.67741  2.69355  4.24690  2.90347  2.73739  3.18146  2.89801  2.37887  2.77519  2.98518  4.58477  3.61503
          0.02954  3.93243  4.65478  0.61958  0.77255  0.65045  0.73775
    406   2.44616  4.25724  3.44186  2.87339  3.10045  3.54093  3.74617  2.78430  2.78380  2.47478  3.20808  3.27045  3.91913  3.11263  2.62799  2.77975  2.80528  2.56625  4.60498  2.51377    552 a - - -
          2.68618  4.42225  2.77519  2.73123  3.46354  2.40513  3.72494  3.29354  2.67741  2.69355  4.24690  2.90347  2.73739  3.18146  2.89801  2.37887  2.77519  2.98518  4.58477  3.61503
          0.02954  3.93243  4.65478  0.61958  0.77255  0.53626  0.87931
    407   2.63201  4.76875  2.99175  2.45849  3.07823  3.43196  3.62670  3.41084  2.33109  3.01788  3.85179  2.66457  3.83234  2.13078  2.62421  2.67638  2.86060  3.10466  5.24423  3.92202    553 q - - -
          2.68618  4.42225  2.77519  2.73123  3.46354  2.40513  3.72494  3.29354  2.67741  2.69355  4.24690  2.90347  2.73739  3.18146  2.89801  2.37887  2.77519  2.98518  4.58477  3.61503
          0.02741  4.00638  4.72873  0.61958  0.77255  0.58525  0.81411
    408   2.72242  5.08056  2.74582  2.37083  4.40819  3.40984  3.54370  3.84541  2.12509  3.35235  4.14866  2.12127  3.83175  2.50037  2.20526  2.69700  2.94644  3.46889  5.49489  4.15203    554 n - - -
          2.68618  4.42225  2.77519  2.73123  3.46354  2.40513  3.72494  3.29354  2.67741  2.69355  4.24690  2.90347  2.73739  3.18146  2.89801  2.37887  2.77519  2.98518  4.58477  3.61503
          0.02741  4.00638  4.72873  0.61958  0.77255  0.58525  0.81411
    409   1.65599  4.36688  3.48544  2.96270  3.53403  3.51161  3.91609  2.73193  2.84971  2.30003  3.05189  3.34537  3.96267  3.09165  3.18192  2.81597  2.87764  2.54272  5.04647  3.80483    555 a - - -
          2.68618  4.42225  2.77519  2.73123  3.46354  2.40513  3.72494  3.29354  2.67741  2.69355  4.24690  2.90347  2.73739  3.18146  2.89801  2.37887  2.77519  2.98518  4.58477  3.61503
          0.02741  4.00638  4.72873  0.61958  0.77255  0.58525  0.81411
    410   2.36354  4.38119  3.31831  2.75027  3.52171  3.50719  3.73801  2.80058  2.65428  2.52845  3.40382  3.16131  3.88929  2.37581  3.00045  2.74597  2.80086  2.55887  3.41819  3.68279    556 a - - -
          2.68618  4.42225  2.77519  2.73123  3.46354  2.40513  3.72494  3.29354  2.67741  2.69355  4.24690  2.90347  2.73739  3.18146  2.89801  2.37887  2.77519  2.98518  4.58477  3.61503
          0.02741  4.00638  4.72873  0.61958  0.77255  0.58525  0.81411
    411   2.57063  4.32494  2.96345  2.82984  3.36476  2.89454  3.79517  2.54873  2.79106  2.48668  2.99579  3.25190  3.91953  3.10146  3.16066  2.78057  2.80538  2.17540  4.92231  3.67863    557 v - - -
          2.68618  4.42225  2.77519  2.73123  3.46354  2.40513  3.72494  3.29354  2.67741  2.69355  4.24690  2.90347  2.73739  3.18146  2.89801  2.37887  2.77519  2.98518  4.58477  3.61503
          0.02741  4.00638  4.72873  0.61958  0.77255  0.58525  0.81411
    412   3.50091  4.81114  4.43233  4.06074  1.25458  4.27829  2.87202  3.37282  3.92207  2.76921  3.94875  3.94210  4.59577  3.96865  4.02416  3.61690  3.71919  3.24194  3.61495  1.35699    558 f - - -
          2.68618  4.42225  2.77519  2.73123  3.46354  2.40513  3.72494  3.29354  2.67741  2.69355  4.24690  2.90347  2.73739  3.18146  2.89801  2.37887  2.77519  2.98518  4.58477  3.61503
          0.02741  4.00638  4.72873  0.61958  0.77255  0.58525  0.81411
    413   2.81362  5.27765  1.98108  2.12365  4.61325  2.38450  3.71955  4.10330  2.62428  3.62208  4.44149  1.87346  3.81964  2.87311  3.20119  2.74298  3.09193  3.68887  5.79687  4.34394    559 n - - -
          2.68618  4.42225  2.77519  2.73123  3.46354  2.40513  3.72494  3.29354  2.67741  2.69355  4.24690  2.90347  2.73739  3.18146  2.89801  2.37887  2.77519  2.98518  4.58477  3.61503
          0.02741  4.00638  4.72873  0.61958  0.77255  0.58525  0.81411
    414   3.18729  4.57829  4.63017  4.09612  3.16705  4.37148  4.74124  2.09552  3.91645  0.98195  2.90754  4.37071  4.64217  4.14466  4.09515  3.73084  3.43417  1.88090  5.19253  4.04890    560 l - - -
          2.68618  4.42225  2.77519  2.73123  3.46354  2.40513  3.72494  3.29354  2.67741  2.69355  4.24690  2.90347  2.73739  3.18146  2.89801  2.37887  2.77519  2.98518  4.58477  3.61503
          0.02741  4.00638  4.72873  0.61958  0.77255  0.58525  0.81411
    415   2.31866  4.55404  3.05527  2.54561  3.77272  3.38405  3.69137  3.14379  2.54838  2.77070  3.71836  3.03793  3.01403  2.84395  2.97746  2.11676  2.72590  2.86540  5.16691  3.87464    561 s - - -
          2.68618  4.42225  2.77519  2.73123  3.46354  2.40513  3.72494  3.29354  2.67741  2.69355  4.24690  2.90347  2.73739  3.18146  2.89801  2.37887  2.77519  2.98518  4.58477  3.61503
          0.02741  4.00638  4.72873  0.61958  0.77255  0.58525  0.81411
    416   2.32997  5.06683  2.17508  2.09100  4.37640  3.28218  3.61922  3.83892  2.40405  3.37012  4.15529  2.64920  3.48221  2.74806  2.94109  2.44250  2.75563  3.44574  5.54998  4.14817    562 e - - -
          2.68618  4.42225  2.77519  2.73123  3.46354  2.40513  3.72494  3.29354  2.67741  2.69355  4.24690  2.90347  2.73739  3.18146  2.89801  2.37887  2.77519  2.98518  4.58477  3.61503
          0.02741  4.00638  4.72873  0.61958  0.77255  0.58525  0.81411
    417   2.59556  5.00733  2.60194  1.63697  4.35023  3.31051  3.66275  3.79471  2.47818  3.35039  4.15882  2.83744  3.22378  2.68973  2.95138  2.39001  2.89148  3.41732  5.54672  4.16734    563 e - - -
          2.68618  4.42225  2.77519  2.73123  3.46354  2.40513  3.72494  3.29354  2.67741  2.69355  4.24690  2.90347  2.73739  3.18146  2.89801  2.37887  2.77519  2.98518  4.58477  3.61503
          0.02741  4.00638  4.72873  0.61958  0.77255  0.58525  0.81411
    418   3.27085  4.61232  4.76768  4.24358  3.14930  4.50437  4.84214  1.71771  4.06256  0.98488  2.97851  4.51070  4.73262  4.26343  4.21619  3.87827  3.50885  2.08351  5.21039  4.06381    564 l - - -
          2.68618  4.42225  2.77519  2.73123  3.46354  2.40513  3.72494  3.29354  2.67741  2.69355  4.24690  2.90347  2.73739  3.18146  2.89801  2.37887  2.77519  2.98518  4.58477  3.61503
          0.02741  4.00638  4.72873  0.61958  0.77255  0.58525  0.81411
    419   2.58072  4.86569  2.63348  2.36083  3.62856  3.38508  3.58970  3.55657  2.15514  3.13184  3.93194  2.86274  3.78428  2.26887  2.80816  2.60205  2.82225  3.21145  5.34018  3.42855    565 k - - -
          2.68618  4.42225  2.77519  2.73123  3.46354  2.40513  3.72494  3.29354  2.67741  2.69355  4.24690  2.90347  2.73739  3.18146  2.89801  2.37887  2.77519  2.98518  4.58477  3.61503
          0.02741  4.00638  4.72873  0.61958  0.77255  0.44402  1.02569
    420   2.41146  4.92971  2.84248  2.18445  4.20654  3.34901  3.44998  3.64561  2.37604  3.20595  3.99483  2.76321  3.79416  2.57270  2.79563  2.26519  2.48137  3.28434  5.40811  3.90367    566 e - - -
          2.68618  4.42225  2.77519  2.73123  3.46354  2.40513  3.72494  3.29354  2.67741  2.69355  4.24690  2.90347  2.73739  3.18146  2.89801  2.37887  2.77519  2.98518  4.58477  3.61503
          0.02513  4.09200  4.81434  0.61958  0.77255  0.49698  0.93742
    421   2.69991  4.23203  3.94279  3.37794  3.33840  3.77881  4.10720  1.66364  3.26242  2.12002  3.28429  3.67862  3.15434  3.54956  3.36958  3.06902  2.94208  1.94655  4.91868  3.71504    567 i - - -
          2.68618  4.42225  2.77519  2.73123  3.46354  2.40513  3.72494  3.29354  2.67741  2.69355  4.24690  2.90347  2.73739  3.18146  2.89801  2.37887  2.77519  2.98518  4.58477  3.61503
          0.02513  4.09200  4.81434  0.61958  0.77255  0.49698  0.93742
    422   2.76885  4.20233  4.27248  3.69680  1.92489  3.88704  4.08329  2.32060  3.56684  1.83347  2.98105  3.87065  4.22564  3.75019  3.71829  3.18480  2.90038  2.23342  4.60618  2.71117    568 l - - -
          2.68617  4.42225  2.77520  2.73121  3.46354  2.40513  3.72495  3.29354  2.67739  2.69355  4.24690  2.90347  2.73740  3.18147  2.89800  2.37887  2.77520  2.98519  4.58477  3.61503
          0.21666  2.98930  1.93463  0.50321  0.92783  0.49698  0.93742
    423   2.55195  4.66718  2.67923  2.36187  4.25924  1.61388  3.81287  3.67528  2.60170  3.29985  4.15066  2.94391  3.57846  3.01102  3.01266  2.61102  2.92441  3.28494  5.52821  4.21340    571 g - - -
          2.68618  4.42225  2.77519  2.73123  3.46354  2.40513  3.72494  3.29354  2.67741  2.69355  4.24690  2.90347  2.73739  3.18146  2.89801  2.37887  2.77519  2.98518  4.58477  3.61503
          0.03269  3.94539  4.35670  0.61958  0.77255  0.46486  0.98946
    424   2.43061  4.82682  2.82885  2.15915  4.09321  2.48613  3.62235  3.45851  2.40334  3.10833  3.78934  2.81230  3.79787  2.75078  2.88796  2.53713  2.83195  2.98663  5.34052  3.99581    572 e - - -
          2.68618  4.42225  2.77519  2.73123  3.46354  2.40513  3.72494  3.29354  2.67741  2.69355  4.24690  2.90347  2.73739  3.18146  2.89801  2.37887  2.77519  2.98518  4.58477  3.61503
          0.20757  4.05533  1.77130  0.61958  0.77255  0.47739  0.96864
    425   2.32266  4.74215  2.96695  2.34767  3.98169  3.32361  3.34679  3.36748  2.23019  2.98678  3.72399  2.85919  3.69078  2.68729  2.69987  2.54992  2.74218  2.90840  5.24346  3.91899    573 k - - -
          2.68618  4.42225  2.77519  2.73123  3.46354  2.40513  3.72494  3.29354  2.67741  2.69355  4.24690  2.90347  2.73739  3.18146  2.89801  2.37887  2.77519  2.98518  4.58477  3.61503
          0.06197  3.91903  3.21323  0.61958  0.77255  0.66133  0.72601
    426   2.53597  4.83211  2.81453  1.98160  4.09547  3.29377  3.57816  3.43611  2.29022  2.99726  3.84315  2.86579  3.77080  2.51484  2.77743  2.54487  2.80183  3.15144  5.32026  3.98018    574 e - - -
          2.68619  4.42227  2.77522  2.73122  3.46356  2.40514  3.72497  3.29354  2.67735  2.69357  4.24692  2.90347  2.73736  3.18139  2.89802  2.37885  2.77521  2.98520  4.58479  3.61505
          0.20593  1.68144        *  0.30524  1.33539  0.00000        *
//
