# Supplementary material for: Tight Adherence (Tad) Pilus Genes Indicate Putative Niche Differentiation in Phytoplankton Bloom Associated Rhodobacterales
Source: Front Microbiol. 2021 Aug 10;12:718297. doi: 10.3389/fmicb.2021.718297 (PMC8383342; doi:10.3389/fmicb.2021.718297)
Supplement: Supplementary file 2 [file Data_Sheet_2.ZIP]

Archive with 1 entries (1 files):
- Supplementary_File_3_v5.txt
