# Supplementary material for: Tight Adherence (Tad) Pilus Genes Indicate Putative Niche Differentiation in Phytoplankton Bloom Associated Rhodobacterales
Source: Front Microbiol. 2021 Aug 10;12:718297. doi: 10.3389/fmicb.2021.718297 (PMC8383342; doi:10.3389/fmicb.2021.718297)
Supplement: Supplementary file 5 [file Table_2.xlsx]

## Sheet: S1
Date of sample	chlorophyll a (mg.m-3)		Legend: Stage of bloom	Metagenome Dates	Proteome Dates		Date of Diatom Cell Count	Mediopyxis helysia [cells/L]	Chaetoceros debilis [cells/L]	Chaetoceros minimus [cells/L]	Rhizosolenia styliformis [cells/L]	Thalassiosira nordenskioeldii [cells/L]
2010-01-04	0.2		Pre	2010-03-03	2010-03-03		1910-03-03	0	0	0	0	3640
2010-01-05	0.1		Mid	2010-03-30	2010-04-08		1910-03-30	1400	9520	0	0	151879
2010-01-06	0.1		Late	2010-04-08	2010-05-04		1910-04-08	4080	14440	6638	0	470658
2010-01-07	0.2		Late 2	2010-04-13	2010-05-18		1910-04-13	22160	4720	0	0	161893
2010-01-08	0.1			2010-04-20	2011-03-24		1910-04-20	90085	1480	0	0	91795
2010-01-11	0.1			2010-04-23	2011-04-28		1910-04-23	36034	1520	0	0	26688
2010-01-12	0.3			2010-04-30	2011-05-26		1910-04-30	46928	720	0	0	480
2010-01-13	0.4			2010-05-04	2012-03-08		1910-05-04	74582	0	0	0	80
2010-01-14	0.2			2010-05-11	2012-04-16		1910-05-11	46090	0	0	0	0
2010-01-15	0.1			2010-05-18	2012-05-10		1910-05-18	7200	0	0	0	0
2010-01-18	0.4			2011-03-21			1911-03-21	0	0	0	0	0
2010-01-19	1			2011-03-24			1911-03-24	260	0	0	0	0
2010-01-20	0.9			2011-03-28			1911-03-28	80	0	0	0	0
2010-01-21	0.4			2011-03-31			1911-03-31	160	0	0	0	0
2010-01-22	0.7			2011-04-04			1911-04-04	500	920	0	0	0
2010-01-25	0.4			2011-04-07			1911-04-07	440	3080	0	0	0
2010-01-26	0.6			2011-04-14			1911-04-14	8000	13960	0	0	1520
2010-01-27	0.5			2011-04-21			1911-04-21	61174	28480	0	0	18183
2010-01-28	0.5			2011-04-26			1911-04-26	435441	32840	0	0	44160
2010-01-29	0.3			2011-04-28			1911-04-28	93856	10320	0	0	32395
2010-02-01	0.6			2011-05-06			1911-05-06	4680	3200	0	0	5720
2010-02-02	0.6			2011-05-09			1911-05-09	1060	420	0	0	1380
2010-02-03	0.4			2011-05-12			1911-05-12	240	780	0	0	0
2010-02-04	0.3			2011-05-16			1911-05-16	1880	380	0	20	0
2010-02-05	0.8			2011-05-19			1911-05-19	100	1420	3319	20	0
2010-02-08	0.6			2011-05-23			1911-05-23	0	0	0	0	0
2010-02-09	0.3			2011-05-26			1911-05-30	260	0	9957	0	0
2010-02-10	0.4			2011-05-30			1912-03-08	20	0	0	0	0
2010-02-11	0.2			2012-03-08			1912-04-05	760	0	0	0	0
2010-02-12	0.6			2012-04-05			1912-04-12	160	340	0	0	0
2010-02-15	0.9			2012-04-12			1912-04-16	240	880	0	0	1320
2010-02-16	0.4			2012-04-16			1912-04-26	360	3200	0	80	1220
2010-02-17	0.1			2012-04-26			1912-05-03	60	3460	0	0	3180
2010-02-18	1			2012-05-03			1912-05-10	0	1720	0	60	760
2010-02-19	1.7			2012-05-10			1912-05-24	0	0	0	20	0
2010-02-22	0.4			2012-05-24			1912-05-31	20	460	0	0	0
2010-02-23	0.4			2012-05-31			1912-06-07	0	1240	0	0	0
2010-02-24	0.2			2012-06-07
2010-02-25	0.4
2010-02-26	0.2
2010-03-01	0.3
2010-03-02	0.1
2010-03-03	0.2
2010-03-04	0.6
2010-03-05	0.8
2010-03-08	0.5
2010-03-09	0.3
2010-03-10	0.4
2010-03-11	0.7
2010-03-12	0.8
2010-03-15	0.8
2010-03-16	1
2010-03-17	0.8
2010-03-18	1.2
2010-03-19	1.2
2010-03-22	2.4
2010-03-23	3.7
2010-03-24	3.2
2010-03-25	6
2010-03-26	3
2010-03-30	3.9
2010-03-31	3.8
2010-04-01	3.3
2010-04-06	6.9
2010-04-07	6.3
2010-04-08	6.4
2010-04-09	8.2
2010-04-12	8.1
2010-04-13	4.9
2010-04-14	5.9
2010-04-15	6
2010-04-16	4.7
2010-04-19	2.5
2010-04-20	11.8
2010-04-21	5.8
2010-04-23	4.9
2010-04-26	7.6
2010-04-27	5
2010-04-28	8.3
2010-04-29	10.4
2010-04-30	5.7
2010-05-03	9.2
2010-05-04	7.4
2010-05-05	17.7
2010-05-06	16.9
2010-05-10	8.6
2010-05-11	1.7
2010-05-12	3.3
2010-05-14	2.6
2010-05-17	2.1
2010-05-18	0.5
2010-05-19	3.5
2010-05-20	1.8
2010-05-25	0.9
2010-05-26	0.2
2010-05-27	1.6
2010-05-28	1.2
2010-05-31	2.1
2010-06-01	2.1
2010-06-02	1.5
2010-06-03	2.4
2010-06-04	1.5
2010-06-07	3.8
2010-06-08	2.4
2010-06-09	2.7
2010-06-10	2.3
2010-06-11	1.8
2010-06-14	1.3
2010-06-15	2
2010-06-16	1.3
2010-06-17	1.6
2010-06-18	3.1
2010-06-21	2.4
2010-06-22	2.4
2010-06-23	3.8
2010-06-24	5.5
2010-06-25	5.1
2010-07-02	2.8
2010-07-05	7.8
2010-07-07	8.8
2010-07-08	6.7
2010-07-09	27.6
2010-07-13	14.5
2010-07-14	6.9
2010-07-15	4.6
2010-07-16	2.1
2010-07-19	2.3
2010-07-20	2.6
2010-07-21	1.6
2010-07-22	5.2
2010-07-23	3.4
2010-07-26	3.1
2010-07-27	3.2
2010-07-28	2
2010-07-29	2.1
2010-07-30	1.5
2010-08-02	2.1
2010-08-03	2.9
2010-08-04	7.6
2010-08-05	3.7
2010-08-06	3.8
2010-08-09	3.6
2010-08-10	3.9
2010-08-11	4.7
2010-08-12	3.8
2010-08-13	2.8
2010-08-16	4.3
2010-08-17	4.2
2010-08-18	5.1
2010-08-19	3.7
2010-08-20	6.3
2010-08-23	5.3
2010-08-24	7.6
2010-08-25	5.6
2010-08-26	6.3
2010-08-27	17.5
2010-08-30	3.7
2010-08-31	11.3
2010-09-01	7.7
2010-09-02	2.3
2010-09-03	7.3
2010-09-06	20
2010-09-07	11
2010-09-08	5.6
2010-09-09	7.9
2010-09-10	2.4
2010-09-13	1
2010-09-14	1.3
2010-09-15	1.3
2010-09-16	0.7
2010-09-17	1.4
2010-09-20	1.1
2010-09-21	1.1
2010-09-22	1.8
2010-09-23	1.2
2010-09-27	0.9
2010-09-28	1.6
2010-09-29	1
2010-09-30	1.3
2010-10-01	0.8
2010-10-04	0.8
2010-10-05	0.8
2010-10-06	0.9
2010-10-07	0.9
2010-10-11	0.8
2010-10-12	2.1
2010-10-13	0.7
2010-10-14	1.2
2010-10-18	1.2
2010-10-19	0.9
2010-10-21	0.8
2010-10-22	1.7
2010-10-26	0.7
2010-10-27	0.7
2010-10-28	0.9
2010-10-29	0.8
2010-11-01	0.4
2010-11-02	0.6
2010-11-04	0.5
2010-11-10	0.3
2010-11-11	0.7
2010-11-15	0.3
2010-11-16	0.3
2010-11-17	0.5
2010-11-18	0.4
2010-11-19	0.4
2010-11-22	0.4
2010-11-23	0.8
2010-11-24	0.3
2010-11-25	0.4
2010-11-26	0.6
2010-12-02	0.8
2010-12-03	0.5
2010-12-06	0.4
2010-12-07	0.4
2010-12-08	0.7
2010-12-10	0.4
2010-12-13	0.3
2010-12-14	0.4
2010-12-15	0.5
2010-12-16	0.6
2010-12-17	0.9
2010-12-20	0.1
2010-12-21	0.2
2010-12-22	0
2010-12-28	1.9
2010-12-29	0.3
2010-12-30	0.5
2011-01-03	0.4
2011-01-04	0.8
2011-01-05	0.2
2011-01-06	0.6
2011-01-07	0.2
2011-01-10	0.2
2011-01-11	0.2
2011-01-12	0.2
2011-01-13	0.4
2011-01-14	0.2
2011-01-17	0.1
2011-01-18	0.1
2011-01-19	0.1
2011-01-20	0.1
2011-01-21	0.1
2011-01-24	1.4
2011-01-25	1.1
2011-01-26	1.1
2011-01-27	0.3
2011-01-31	0.2
2011-02-01	0.3
2011-02-02	0.8
2011-02-03	0.8
2011-02-07	0.3
2011-02-09	0.3
2011-02-10	0.3
2011-02-11	0.2
2011-02-15	0.4
2011-02-16	0.1
2011-02-17	0.4
2011-02-18	0.2
2011-02-21	1.6
2011-02-22	1.6
2011-02-23	0.9
2011-02-24	0.2
2011-02-25	0.3
2011-02-28	0
2011-03-01	0.9
2011-03-02	1.5
2011-03-03	0.1
2011-03-04	0.6
2011-03-07	0.2
2011-03-09	0.2
2011-03-10	0.4
2011-03-14	0.2
2011-03-15	0.4
2011-03-16	0.3
2011-03-17	0.2
2011-03-18	0.4
2011-03-21	0.2
2011-03-22	0.5
2011-03-23	0.2
2011-03-24	0.5
2011-03-25	0.1
2011-03-28	0.4
2011-03-29	0.5
2011-03-30	0.5
2011-03-31	0.4
2011-04-01	0.3
2011-04-04	0.4
2011-04-05	0.8
2011-04-06	0.6
2011-04-07	1
2011-04-11	2.4
2011-04-12	1.1
2011-04-13	1.8
2011-04-14	4.5
2011-04-15	2.8
2011-04-18	7
2011-04-19	9.3
2011-04-20	6.5
2011-04-21	4.7
2011-04-26	15.4
2011-04-27	8.4
2011-04-28	6
2011-04-29	2.8
2011-05-02	4.7
2011-05-03	5.1
2011-05-04	2.9
2011-05-05	1
2011-05-06	1.6
2011-05-09	1.9
2011-05-10	1.7
2011-05-11	1.8
2011-05-12	3.5
2011-05-13	5.7
2011-05-16	5.4
2011-05-17	5.3
2011-05-18	5.3
2011-05-19	1.2
2011-05-20	0.3
2011-05-23	1.3
2011-05-24	0.1
2011-05-25	0.6
2011-05-26	0.7
2011-05-27	2.6
2011-05-30	1.7
2011-05-31	1
2011-06-01	1.9
2011-06-03	0.7
2011-06-06	1.2
2011-06-07	0.2
2011-06-08	1.8
2011-06-09	1.8
2011-06-10	0.8
2011-06-14	0.6
2011-06-15	0.4
2011-06-16	1.1
2011-06-17	1.8
2011-06-20	3.1
2011-06-21	2.7
2011-06-22	2.6
2011-06-23	2.3
2011-06-24	2
2011-06-27	1.5
2011-06-28	3.4
2011-06-29	3.3
2011-06-30	1.5
2011-07-06	5.5
2011-07-07	1.8
2011-07-08	7.4
2011-07-11	1.6
2011-07-12	2.3
2011-07-13	1.2
2011-07-14	1.6
2011-07-15	0.9
2011-07-18	1.1
2011-07-19	0.2
2011-07-20	0.4
2011-07-21	0.8
2011-07-22	1.9
2011-07-25	0.5
2011-07-26	1
2011-07-27	0.5
2011-07-28	1.1
2011-07-29	1.1
2011-08-01	1
2011-08-02	2.8
2011-08-03	4.5
2011-08-04	2.7
2011-08-05	3.1
2011-08-08	1.5
2011-08-10	1.5
2011-08-11	1.5
2011-08-12	3
2011-08-15	0.7
2011-08-16	0.7
2011-08-17	0.9
2011-08-18	0.8
2011-08-19	2.2
2011-08-22	2.2
2011-08-23	3.1
2011-08-24	2
2011-08-25	1.9
2011-08-26	15.2
2011-08-29	3.4
2011-08-30	3.9
2011-08-31	1.1
2011-09-01	1.2
2011-09-02	1.2
2011-09-05	1.8
2011-09-06	1.1
2011-09-08	0.9
2011-09-09	0.9
2011-09-12	1.2
2011-09-13	1.4
2011-09-14	2
2011-09-15	3.5
2011-09-16	0.6
2011-09-19	1.1
2011-09-20	1.2
2011-09-21	0.8
2011-09-22	0.5
2011-09-26	0.9
2011-09-27	0.6
2011-09-28	0.6
2011-09-29	0.8
2011-10-04	1.1
2011-10-05	2.3
2011-10-06	1
2011-10-07	1
2011-10-10	1.4
2011-10-11	0.9
2011-10-12	0.6
2011-10-13	0.9
2011-10-14	0.6
2011-10-17	0.7
2011-10-18	0.7
2011-10-19	1
2011-10-20	1.4
2011-10-21	1.2
2011-10-24	0.6
2011-10-26	0.6
2011-10-27	0.6
2011-10-28	0.8
2011-10-31	0.4
2011-11-01	0.6
2011-11-02	0.3
2011-11-03	0.5
2011-11-04	0.3
2011-11-07	1
2011-11-08	0.3
2011-11-09	0.7
2011-11-10	0.4
2011-11-11	1.1
2011-11-14	0.3
2011-11-15	0.2
2011-11-16	0.3
2011-11-17	0.8
2011-11-18	0.3
2011-11-21	0.9
2011-11-22	0.4
2011-11-24	0.8
2011-11-25	0.5
2011-11-28	1
2011-11-29	0.6
2011-11-30	0.9
2011-12-01	1.3
2011-12-02	0.9
2011-12-05	1.1
2011-12-06	0.5
2011-12-07	0.5
2011-12-08	0.4
2011-12-12	1
2011-12-14	0.6
2011-12-15	0.5
2011-12-16	0.5
2011-12-19	0.4
2011-12-20	0.4
2011-12-21	0.3
2011-12-22	0.3
2011-12-23	0.4
2011-12-28	0.3
2011-12-29	0.5
2011-12-30	0.3
2012-01-02	0.3
2012-01-06	0.7
2012-01-09	0.6
2012-01-10	0.5
2012-01-11	1
2012-01-12	0.4
2012-01-13	0.6
2012-01-16	0.5
2012-01-17	0.5
2012-01-18	0.4
2012-01-19	0.3
2012-01-20	0.4
2012-01-23	0.4
2012-01-24	0.5
2012-01-25	0.5
2012-01-26	0.9
2012-01-27	0.4
2012-01-30	0.3
2012-01-31	0.2
2012-02-01	0.9
2012-02-02	0.8
2012-02-03	0.9
2012-02-06	0.7
2012-02-07	0.6
2012-02-08	0.6
2012-02-10	1
2012-02-13	0.7
2012-02-14	1.1
2012-02-15	0.6
2012-02-16	1.2
2012-02-17	0.8
2012-02-20	1.3
2012-02-21	1.3
2012-02-22	1.1
2012-02-23	1
2012-02-24	1.2
2012-02-27	1.1
2012-02-28	1.9
2012-02-29	0.8
2012-03-01	1.4
2012-03-02	1.2
2012-03-05	0.7
2012-03-06	0.8
2012-03-07	0.9
2012-03-08	1.4
2012-03-09	0.9
2012-03-12	1.1
2012-03-13	1.4
2012-03-14	0.9
2012-03-15	1.1
2012-03-16	0.8
2012-03-20	1.4
2012-03-21	0.9
2012-03-22	1
2012-03-23	0.9
2012-03-26	1.2
2012-03-27	1
2012-03-28	1
2012-03-29	1.3
2012-03-30	1.1
2012-04-02	1.5
2012-04-03	1.3
2012-04-04	1.5
2012-04-05	1.4
2012-04-10	1.7
2012-04-12	1.9
2012-04-13	3.5
2012-04-16	4
2012-04-17	3.4
2012-04-18	3
2012-04-19	2.6
2012-04-20	4.6
2012-04-23	10.5
2012-04-24	8.4
2012-04-25	7.4
2012-04-26	6.4
2012-04-27	7.8
2012-04-30	3.6
2012-05-02	1.9
2012-05-03	0.8
2012-05-04	1.3
2012-05-07	1.1
2012-05-11	0.8
2012-05-15	0.9
2012-05-16	1.1
2012-05-18	1.2
2012-05-21	1.3
2012-05-23	1.1
2012-05-24	1.1
2012-05-25	2.6
2012-05-29	3.1
2012-05-31	3
2012-06-01	2.4
2012-06-04	2.4
2012-06-05	1.7
2012-06-06	1.9
2012-06-07	2.8
2012-06-08	3.5
2012-06-11	4.2
2012-06-12	1.8
2012-06-13	2.3
2012-06-14	2.2
2012-06-15	2.5
2012-06-18	2.6
2012-06-19	2
2012-06-20	2.4
2012-06-21	1.9
2012-06-22	2.7
2012-06-25	3.5
2012-06-26	2.3
2012-06-27	2.2
2012-06-28	2.5
2012-06-29	3.6
2012-07-02	3.8
2012-07-03	2.3
2012-07-04	2.5
2012-07-05	2.5
2012-07-06	2.8
2012-07-09	2.4
2012-07-10	1.5
2012-07-11	1.5
2012-07-12	1.3
2012-07-13	1.6
2012-07-16	2.5
2012-07-17	1.3
2012-07-18	1.3
2012-07-19	1.5
2012-07-20	1.5
2012-07-23	1.2
2012-07-24	1.6
2012-07-25	2
2012-07-26	3.2
2012-07-27	2
2012-07-30	3
2012-07-31	1.9
2012-08-02	1.7
2012-08-03	2
2012-08-06	2.3
2012-08-07	2.4
2012-08-08	2.9
2012-08-09	2.6
2012-08-10	3.5
2012-08-13	2.9
2012-08-14	2.4
2012-08-15	4.7
2012-08-16	6.8
2012-08-17	3.4
2012-08-20	3.1
2012-08-21	2.8
2012-08-22	3.2
2012-08-23	2.4
2012-08-24	2.6
2012-08-27	2.1
2012-08-28	2.8
2012-08-29	2.4
2012-08-30	2.6
2012-08-31	1.8
2012-09-03	2
2012-09-04	1.6
2012-09-05	1.3
2012-09-06	1.7
2012-09-07	1.7
2012-09-10	2.3
2012-09-12	2
2012-09-13	1.2
2012-09-14	1.7
2012-09-17	1.6
2012-09-18	1.2
2012-09-19	1.2
2012-09-20	1.4
2012-09-21	1.3
2012-09-25	1.1
2012-09-26	1
2012-09-27	1.4
2012-09-28	1.1
2012-10-01	1.2
2012-10-04	1.1
2012-10-05	1.2
2012-10-08	2.1
2012-10-09	1.4
2012-10-10	1.8
2012-10-11	1.6
2012-10-12	1.2
2012-10-15	1.2
2012-10-16	1
2012-10-17	2.1
2012-10-18	1.4
2012-10-19	1.3
2012-10-22	1.1
2012-10-23	0.9
2012-10-24	0.9
2012-10-30	1.5
2012-10-31	1.1
2012-11-01	1.3
2012-11-02	1.1
2012-11-05	1.9
2012-11-06	1.1
2012-11-07	1.1
2012-11-08	1
2012-11-09	1.2
2012-11-12	0.8
2012-11-13	0.8
2012-11-14	0.7
2012-11-15	0.7
2012-11-16	0.6
2012-11-19	0.8
2012-11-20	1.1
2012-11-21	0.5
2012-11-22	0.8
2012-11-23	0.9
2012-11-26	1.2
2012-11-27	1.3
2012-11-28	0.9
2012-11-29	0.9
2012-12-03	0.5
2012-12-04	1.7
2012-12-05	0.7
2012-12-06	1.2
2012-12-07	0.8
2012-12-10	0.7
2012-12-11	0.8
2012-12-12	0.8
2012-12-13	1
2012-12-14	0.6
2012-12-17	1.8
2012-12-18	0.6
2012-12-19	1.1
2012-12-20	1
2012-12-21	1.3
2012-12-27	1.2
2012-12-28	0.6
2016-03-01	1.545
2016-03-02	2.205
2016-03-03	1.89
2016-03-07	1.94
2016-03-08	3.425
2016-03-09	3.93
2016-03-10	4.35
2016-03-11	7.925
2016-03-14	6.26
2016-03-15	6.86
2016-03-16	9.075
2016-03-17	7.655
2016-03-18	11.745
2016-03-21	4.47
2016-03-22	4.22
2016-03-23	3.885
2016-03-24	4.425
2016-03-29	8.965
2016-03-30	7.71
2016-03-31	8.995
2016-04-01	6.13
2016-04-04	6.455
2016-04-05	3.68
2016-04-06	2.945
2016-04-07	3.595
2016-04-08	4.775
2016-04-11	11.805
2016-04-12	6.265
2016-04-13	6.315
2016-04-14	8.995
2016-04-15	10.865
2016-04-18	8.76
2016-04-19	8.27
2016-04-20	8.115
2016-04-21	7.53
2016-04-22	6.52
2016-04-25	4.915
2016-04-26	5.525
2016-04-27	4.55
2016-04-28	9.205
2016-04-29	7.91
2016-05-02	5.2
2016-05-03	6.85
2016-05-06	6.535
2016-05-10	7.03
2016-05-11	7.54
2016-05-12	6.83
2016-05-13	7.06
2016-05-17	5.255
2016-05-18	3.48
2016-05-19	3.2
2016-05-20	2.72
2016-05-23	3.545
2016-05-24	3.21
2016-05-25	4.46
2016-05-26	2.125
2016-05-27	2.18
2016-05-30	4.775
2016-05-31	5.215
2016-06-01	5.495
2016-06-02	12.235
2016-06-03	14.065
2016-06-06	21.875
2016-06-07	22.25
2016-06-08	23.03
2016-06-09	20.715
2016-06-10	19.23
2016-06-13	4.42
2016-06-14	5.41
2016-06-15	5.895

## Sheet: S2
Organism name	RefSeq or NCBI Accession
Ruegeria_pomeroyi_DSS-3	GCA_000011965.2
Jannaschia_sp._CCS1	GCA_000013565.1
Roseobacter_denitrificans_OCh_114	GCA_000014045.1
Ruegeria_sp._TM1040	GCA_000014065.1
Rhodobacter_sphaeroides_ATCC_17025	GCA_000016405.1
Dinoroseobacter_shibae_DSM_16493	GCA_000018145.1
Rhodobacter_capsulatus_SB_1003	GCA_000021865.1
Phaeobacter_inhibens_DSM_17395	GCA_0000154765.2
Roseobacter_litoralis_Och_149	GCA_000154785.2
Octadecabacter_antarcticus_307	GCA_000155675.2
Paracoccus_aminophilus_JCM_7686	GCA_000444995.1
Planktomarina_temperata_RCA23	GCA_000738435.1
Octadecabacter_temperatus_SB1	GCA_001187845.1
Pannonibacter_phragmitetus_31801	GCA_001484065.1
Rhodovulum_sulfidophilum_DSM_2351	GCA_001548075.1
Rhodovulum_sulfidophilum_SNK001	GCA_001633145.1
Phaeobacter_gallaeciensis_JL2886	GCA_001678945.1
Rhodobacter_sphaeroides_MBTLJ-13	GCA_001685625.1
Ketogulonicigenium_vulgare_SPU_B805	GCA_001855295.1
Rhodobacter_sp._LPB0142	GCA_001856665.1
Rhodobaca_barguzinensis_alga05	GCA_001870665.2
Sulfitobacter_sp._AM1-D1	GCA_001886735.1
Phaeobacter_porticola_P97	GCA_001888185.1
Marivivens_sp._JLT3646	GCA_001908835.1
Phaeobacter_inhibens_DOK1-1	GCA_001969345.1
Tateyamaria_omphalii_DOK1-4	GCA_001969365.1
Labrenzia_aggregata_RMAR6-6	GCA_001999245.1
Roseovarius_mucosus_SMR3	GCA_002080415.1
Ketogulonicigenium_robustum_SPU_B003	GCA_002117445.1
Loktanella_vestfoldensis_SMR4r	GCA_002158905.1
Sulfitobacter_pseudonitzschiae_SMR1	GCA_002222635.1
Labrenzia_sp._VG12	GCA_002237595.1
Phaeobacter_gallaeciensis_P63	GCA_002393525.1
Rhodobacter_sp._CZR27	GCA_002407205.1
Celeribacter_ethanolicus_TSPH2	GCA_002407265.1
Phaeobacter_piscinae_P36	GCA_002412025.1
Celeribacter_manganoxidans_DY25	GCA_002504165.1
Rhodobacter_sphaeroides_MBTLJ-20	GCA_002706325.1
Rhodobacteraceae_bacterium_G7	GCA_002850435.1
Rhodobacter_sphaeroides_org2181	GCA_003071405.1
Sulfitobacter sp. NAS-14.1	AALZ00000000
Rhodobacteraceae bacterium UBA12235	DLWI01000061.1
Rhodobacteraceae_bacterium HTCC2083	NZ_DS995280.1
Planktotalea frisia	NZ_QKZM01000001.1
Planktotalea arctica	NZ_MUHR01000001.1
Lentibacter algarum DSM 24677	NZ_FNPR01000018.1
Shimia marina DSM 26895	NZ_FOMU01000001.1
Rhodobacteraceae_bacterium HIMB11	NZ_AVDB01000001.1
Sagittula stellata E-37	NZ_AAYA01000039.1
Oceanicola sp. S124	NZ_AFPM00000000
Loktanella sp. Alg231-35	NZ_FREV01000014.1
Planktomarina sp. NAT682	NZVF01000002.1
Pseudorhodobacter sp. S12M18	NZ_CP039964.1
Pseudorhodobacter ferrugineus	NZ_LGHV01000001.1
Maritimibacter alkaliphilus HTCC2654	NZ_CH902581.1
Oceaniovalibus guishaninsula JLT2003	NZ_AMGO01000001.1
Litoreibacter sp. LN3S51	NZ_CP042261.1
Litoreibacter janthinus DSM 26921	NZ_FOYO01000004.1
Litoreibacter arenae DSM 19593	NZ_KE557303.1
Amylibacter kogurei 4G11	NZ_MDGM01000001.1
Amylibacter sp. SFDW26	NZ_WEIC01000001.1
Amylibacter cionae m18	NZ_PKOJ01000001.1

## Sheet: S3
Representative MAG Name	Taxonomy (GTDB v89)	MAG length	CheckM completeness	CheckM contamination
20110530_Bin_95_1	d__Bacteria;p__Bacteroidota;c__Bacteroidia;o__Flavobacteriales;f__1G12;g__UBA4419;s__UBA4419 sp002336245	2736287	100	0.11
20100330_Bin_64_1	d__Bacteria;p__Bacteroidota;c__Bacteroidia;o__Flavobacteriales;f__Flavobacteriaceae;g__MS024-2A;s__MS024-2A sp000173095	2003834	100	1.84
20110530_Bin_90_1	d__Bacteria;p__Bacteroidota;c__Bacteroidia;o__Flavobacteriales;f__Flavobacteriaceae;g__UBA8316;s__UBA8316 sp002390455	2196375	100	0.74
20160502_Bin_12_11	d__Bacteria;p__Bacteroidota;c__Bacteroidia;o__NS11-12g;f__;g__;s__	2561925	100	1.09
20160321_Bin_65	d__Bacteria;p__Verrucomicrobiota;c__Verrucomicrobiae;o__Opitutales;f__MB11C04;g__MB11C04;s__MB11C04 sp002477515	3468247	99.96	0
20160316_Bin_33_5	d__Bacteria;p__Proteobacteria;c__Alphaproteobacteria;o__Sphingomonadales;f__Sphingomonadaceae;g__Erythrobacter_A;s__Erythrobacter_A sp002895025	3131097	99.93	0.94
20160502_Bin_54_2	d__Bacteria;p__Bacteroidota;c__Bacteroidia;o__Flavobacteriales;f__1G12;g__SHAN690;s__SHAN690 sp002390775	2825394	99.73	0.54
20160512_Bin_35_1	d__Bacteria;p__Bacteroidota;c__Bacteroidia;o__NS11-12g;f__UBA955;g__;s__	2164678	99.73	0.55
20100511_Bin_69_1	d__Bacteria;p__Proteobacteria;c__Alphaproteobacteria;o__Caulobacterales;f__Caulobacteraceae;g__Brevundimonas;s__	3057693	99.68	0.49
20110328_Bin_54	d__Bacteria;p__Proteobacteria;c__Gammaproteobacteria;o__Enterobacterales;f__Alteromonadaceae;g__Glaciecola;s__Glaciecola nitratireducens	4324956	99.66	0.62
20120308_Bin_111_1	d__Bacteria;p__Proteobacteria;c__Gammaproteobacteria;o__Pseudomonadales;f__Porticoccaceae;g__Porticoccus;s__Porticoccus sp002390285	2126234	99.63	1.11
20100408_Bin_88	d__Bacteria;p__Bacteroidota;c__Bacteroidia;o__Flavobacteriales;f__Flavobacteriaceae;g__UBA7428;s__UBA7428 sp002477625	2030765	99.52	0
20110530_Bin_91_1	d__Bacteria;p__Bacteroidota;c__Bacteroidia;o__Flavobacteriales;f__1G12;g__UBA6770;s__UBA6770 sp002707155	2904541	99.46	0.11
20160426_Bin_8_6	d__Bacteria;p__Bacteroidota;c__Bacteroidia;o__Flavobacteriales;f__BACL11;g__GCA-2705205;s__	1765572	99.46	0
20160419_Bin_44_1	d__Bacteria;p__Bacteroidota;c__Bacteroidia;o__Flavobacteriales;f__BACL11;g__GCA-2705205;s__	1893415	99.46	0
20160316_Bin_37_3	d__Bacteria;p__Bacteroidota;c__Bacteroidia;o__Flavobacteriales;f__koll-22;g__GCA-002793235;s__	2938728	99.46	0.81
20100511_Bin_80	d__Bacteria;p__Verrucomicrobiota;c__Verrucomicrobiae;o__Opitutales;f__Puniceicoccaceae;g__BACL24;s__	2597996	99.32	0.68
20120607_Bin_121_1	d__Bacteria;p__Bacteroidota;c__Bacteroidia;o__Flavobacteriales;f__Flavobacteriaceae;g__MS024-2A;s__MS024-2A sp002292265	2027691	99.26	0
20160331_Bin_37_3	d__Bacteria;p__Bacteroidota;c__Bacteroidia;o__Flavobacteriales;f__Flavobacteriaceae;g__UBA7428;s__	1952932	99.26	0.37
20120412_Bin_64_1	d__Bacteria;p__Bacteroidota;c__Bacteroidia;o__Flavobacteriales;f__Flavobacteriaceae;g__Gillisia;s__	3586787	99.24	0.21
20100430_Bin_38	d__Bacteria;p__Actinobacteriota;c__Actinobacteria;o__Propionibacteriales;f__Nocardioidaceae;g__Nocardioides;s__	4788692	99.22	0.52
20160331_Bin_41_3	d__Bacteria;p__Bacteroidota;c__Bacteroidia;o__Flavobacteriales;f__Crocinitomicaceae;g__UBA952;s__	2450345	99.19	0
20160502_Bin_23_1	d__Bacteria;p__Bacteroidota;c__Bacteroidia;o__NS11-12g;f__UBA9320;g__;s__	2010437	99.18	0.02
20100413_Bin_21_1	d__Bacteria;p__Cyanobacteria;c__Cyanobacteriia;o__Phormidesmiales;f__Phormidesmiaceae;g__Phormidesmis;s__	4986985	99.18	0.82
20100413_Bin_17	d__Bacteria;p__Cyanobacteria;c__Cyanobacteriia;o__Phormidesmiales;f__Phormidesmiaceae;g__Phormidesmis;s__	5968562	99.18	0.91
20120607_Bin_77	d__Bacteria;p__Actinobacteriota;c__Acidimicrobiia;o__Microtrichales;f__Ilumatobacteraceae;g__Ilumatobacter;s__	3247293	99.15	4.37
20160517_Bin_40_2	d__Bacteria;p__Proteobacteria;c__Alphaproteobacteria;o__Puniceispirillales;f__Puniceispirillaceae;g__UBA4588;s__UBA4588 sp002387605	2239832	99.13	0.44
20120412_Bin_87_1	d__Bacteria;p__Proteobacteria;c__Gammaproteobacteria;o__Enterobacterales;f__Alteromonadaceae;g__Glaciecola;s__	4336413	99.09	1.02
20160517_Bin_69_3	d__Bacteria;p__Proteobacteria;c__Alphaproteobacteria;o__Sphingomonadales;f__Emcibacteraceae;g__UBA4441;s__UBA4441 sp002390425	2744295	99.07	0
20160321_Bin_51_4	d__Bacteria;p__Proteobacteria;c__Alphaproteobacteria;o__Rickettsiales;f__;g__;s__	1122243	99.05	0.71
20160426_Bin_22_2	d__Bacteria;p__Proteobacteria;c__Alphaproteobacteria;o__Rhodospirillales_A;f__UBA4479;g__UBA4479;s__UBA4479 sp002389385	3222623	99	0.5
20110523_Bin_59_2	d__Bacteria;p__Proteobacteria;c__Gammaproteobacteria;o__Enterobacterales;f__Alteromonadaceae;g__Paraglaciecola;s__	4614122	98.94	1.54
20160502_Bin_30_6	d__Bacteria;p__Proteobacteria;c__Gammaproteobacteria;o__Nitrosococcales;f__Methylophagaceae;g__;s__	2257904	98.94	0.53
20120510_Bin_116	d__Bacteria;p__Bacteroidota;c__Bacteroidia;o__Flavobacteriales;f__1G12;g__SHAN690;s__SHAN690 sp002336485	3192629	98.92	0.54
20110526_Bin_151_1	d__Bacteria;p__Bacteroidota;c__Bacteroidia;o__Flavobacteriales;f__BACL11;g__GCA-2705205;s__	1665899	98.92	1.08
20110426_Bin_56_1	d__Bacteria;p__Bacteroidota;c__Bacteroidia;o__Flavobacteriales;f__Crocinitomicaceae;g__UBA4466;s__UBA4466 sp002389415	2759525	98.92	0.45
20160502_Bin_30_5	d__Bacteria;p__Bacteroidota;c__Bacteroidia;o__Flavobacteriales;f__koll-22;g__UBA1494_A;s__	2528284	98.92	1.08
20120308_Bin_100_1	d__Bacteria;p__Bacteroidota;c__Bacteroidia;o__Flavobacteriales;f__UA16;g__UA16;s__UA16 sp002390615	2376825	98.92	1.08
20110512_Bin_89_1	d__Bacteria;p__Bacteroidota;c__Bacteroidia;o__Flavobacteriales;f__UBA7430;g__UBA7430;s__UBA7430 sp002478765	1804096	98.92	0
20160517_Bin_39_3	d__Bacteria;p__Verrucomicrobiota;c__Verrucomicrobiae;o__Verrucomicrobiales;f__Akkermansiaceae;g__UBA985;s__UBA985 sp003527555	3068224	98.91	2.04
20100413_Bin_59	d__Bacteria;p__Bacteroidota;c__Bacteroidia;o__Flavobacteriales;f__Flavobacteriaceae;g__Polaribacter;s__Polaribacter sp900106075	2922208	98.88	0.56
20100408_Bin_75_1	d__Bacteria;p__Proteobacteria;c__Alphaproteobacteria;o__Rhodobacterales;f__Rhodobacteraceae;g__Amylibacter_A;s__Amylibacter_A sp002469545	2663045	98.81	1.54
20100413_Bin_38_1	d__Bacteria;p__Proteobacteria;c__Gammaproteobacteria;o__UBA10353;f__UBA7415;g__UBA7415;s__UBA7415 sp002470515	3550002	98.78	0.81
20110526_Bin_57_2	d__Bacteria;p__Bacteroidota;c__Bacteroidia;o__Flavobacteriales;f__UA16;g__UA16;s__UA16 sp002390405	2299026	98.75	0
20160419_Bin_37_1	d__Bacteria;p__Proteobacteria;c__Alphaproteobacteria;o__Rhodobacterales;f__Rhodobacteraceae;g__Sulfitobacter;s__	3464045	98.72	0.02
20120503_Bin_84_1	d__Bacteria;p__Bacteroidota;c__Bacteroidia;o__Flavobacteriales;f__Flavobacteriaceae;g__Algibacter_B;s__	2992998	98.68	0.44
20120531_Bin_70_1	d__Bacteria;p__Bacteroidota;c__Bacteroidia;o__Flavobacteriales;f__Cryomorphaceae;g__UBA10364;s__UBA10364 sp002387615	1818794	98.66	0.54
20120426_Bin_59_1	d__Bacteria;p__Bacteroidota;c__Bacteroidia;o__Flavobacteriales;f__UBA10066;g__;s__	3217953	98.66	2.19
20100303_Bin_105	d__Bacteria;p__Proteobacteria;c__Gammaproteobacteria;o__UBA4486;f__UBA4486;g__UBA7359;s__UBA7359 sp002292815	2532563	98.59	1.58
20160426_Bin_12_2	d__Bacteria;p__Verrucomicrobiota;c__Verrucomicrobiae;o__Verrucomicrobiales;f__Akkermansiaceae;g__UBA985;s__	2037409	98.52	0.68
20160512_Bin_27_5	d__Bacteria;p__Proteobacteria;c__Alphaproteobacteria;o__Puniceispirillales;f__Puniceispirillaceae;g__Puniceispirillum;s__Puniceispirillum sp002378605	2199557	98.46	0.22
20160502_Bin_67_1	d__Bacteria;p__Verrucomicrobiota;c__Verrucomicrobiae;o__Verrucomicrobiales;f__Akkermansiaceae;g__UBA1315;s__	3840332	98.46	0.72
20120416_Bin_76_1	d__Bacteria;p__Bacteroidota;c__Bacteroidia;o__Flavobacteriales;f__1G12;g__;s__	2616568	98.39	1.25
20160412_Bin_10_14	d__Bacteria;p__Bacteroidota;c__Bacteroidia;o__Flavobacteriales;f__UBA10066;g__MED-G20;s__MED-G20 sp002699745	2569821	98.39	0
20120531_Bin_93_1	d__Bacteria;p__Campylobacterota;c__Campylobacteria;o__Campylobacterales;f__Arcobacteraceae;g__Poseidonibacter;s__	1692834	98.37	1.56
20110324_Bin_93_1	d__Bacteria;p__Proteobacteria;c__Gammaproteobacteria;o__UBA7366;f__UBA7366;g__UBA7366;s__UBA7366 sp002469885	2094986	98.37	2.52
20100511_Bin_77	d__Bacteria;p__Proteobacteria;c__Alphaproteobacteria;o__Rhodobacterales;f__Rhodobacteraceae;g__Planktomarina;s__Planktomarina temperata	2554218	98.34	0.04
20100408_Bin_85_1	d__Bacteria;p__Bacteroidota;c__Bacteroidia;o__Flavobacteriales;f__Flavobacteriaceae;g__Polaribacter;s__	2180564	98.32	0
20100511_Bin_53	d__Bacteria;p__Proteobacteria;c__Gammaproteobacteria;o__Enterobacterales;f__Alteromonadaceae;g__Pararheinheimera;s__	4670666	98.32	0.52
20160512_Bin_69_4	d__Bacteria;p__Bacteroidota;c__Bacteroidia;o__Chitinophagales;f__Saprospiraceae;g__;s__	3628968	98.27	1.28
20120524_Bin_116	d__Bacteria;p__Proteobacteria;c__Gammaproteobacteria;o__Nitrosococcales;f__Methylophagaceae;g__;s__	1964761	98.24	0.37
20110523_Bin_97_1	d__Bacteria;p__Proteobacteria;c__Alphaproteobacteria;o__Rhodobacterales;f__Rhodobacteraceae;g__Planktotalea;s__	3211555	98.18	0.24
20110526_Bin_123_1	d__Bacteria;p__Bacteroidota;c__Bacteroidia;o__Flavobacteriales;f__Flavobacteriaceae;g__MS024-2A;s__	2003001	98.16	2.3
20120426_Bin_74_1	d__Bacteria;p__Bacteroidota;c__Bacteroidia;o__Flavobacteriales;f__Flavobacteriaceae;g__Polaribacter;s__	2685446	98.15	0.94
20160321_Bin_21_2	d__Bacteria;p__Proteobacteria;c__Gammaproteobacteria;o__Pseudomonadales;f__Porticoccaceae;g__HTCC2207;s__	2295511	98.15	0
20110331_Bin_72	d__Bacteria;p__Bacteroidota;c__Bacteroidia;o__Cytophagales;f__Cyclobacteriaceae;g__UBA4465;s__UBA4465 sp002470835	3012303	98.12	0.6
20120607_Bin_116	d__Bacteria;p__Bacteroidota;c__Bacteroidia;o__Flavobacteriales;f__UBA10066;g__MED-G20;s__	2501582	98.12	0
20110404_Bin_35	d__Bacteria;p__Bacteroidota;c__Bacteroidia;o__Flavobacteriales;f__Flavobacteriaceae;g__Dokdonia;s__	4858184	98.1	0.89
20110530_Bin_39_1	d__Bacteria;p__Proteobacteria;c__Gammaproteobacteria;o__Enterobacterales;f__Alteromonadaceae;g__Glaciecola;s__	3832617	98.09	1.02
20160512_Bin_34_3	d__Bacteria;p__Proteobacteria;c__Gammaproteobacteria;o__Pseudomonadales;f__UBA7434;g__UBA7434;s__UBA7434 sp002480045	3253435	98.09	1.9
20120405_Bin_95_1	d__Bacteria;p__Proteobacteria;c__Gammaproteobacteria;o__Burkholderiales;f__Burkholderiaceae;g__RS62;s__RS62 sp002340675	2499645	98.05	1.2
20100420_Bin_35_1	d__Bacteria;p__Proteobacteria;c__Gammaproteobacteria;o__Pseudomonadales;f__Saccharospirillaceae;g__Reinekea;s__Reinekea forsetii	3277412	98.05	1.39
20160502_Bin_23_2	d__Bacteria;p__Bacteroidota;c__Bacteroidia;o__Chitinophagales;f__Saprospiraceae;g__UBA1994;s__UBA1994 sp002335865	2909599	98.02	0.17
20100408_Bin_86	d__Bacteria;p__Bacteroidota;c__Bacteroidia;o__Flavobacteriales;f__Flavobacteriaceae;g__;s__	2324536	97.99	0.5
20100303_Bin_82_1	d__Bacteria;p__Verrucomicrobiota;c__Verrucomicrobiae;o__Opitutales;f__Puniceicoccaceae;g__BACL24;s__BACL24 sp002292345	2546514	97.97	0
20160502_Bin_69_1	d__Bacteria;p__Verrucomicrobiota;c__Verrucomicrobiae;o__Opitutales;f__MB11C04;g__MB11C04;s__	2639982	97.93	0
20160412_Bin_52_2	d__Bacteria;p__Proteobacteria;c__Gammaproteobacteria;o__Pseudomonadales;f__Porticoccaceae;g__HTCC2207;s__	1705981	97.84	0
20120405_Bin_99_1	d__Bacteria;p__Proteobacteria;c__Alphaproteobacteria;o__UBA6615;f__UBA6615;g__;s__	3022440	97.83	0.87
20100423_Bin_54_1	d__Bacteria;p__Proteobacteria;c__Alphaproteobacteria;o__Rhodobacterales;f__Rhodobacteraceae;g__Ascidiaceihabitans;s__Ascidiaceihabitans sp002478745	2725257	97.82	0.4
20100303_Bin_108_1	d__Bacteria;p__Proteobacteria;c__Gammaproteobacteria;o__Methylococcales;f__Cycloclasticaceae;g__Cycloclasticus;s__Cycloclasticus sp002292375	2351264	97.73	1.38
20120510_Bin_97_2	d__Bacteria;p__Marinisomatota;c__Marinisomatia;o__Marinisomatales;f__UBA1611;g__;s__	2218346	97.62	0
20160512_Bin_14_2	d__Bacteria;p__Proteobacteria;c__Gammaproteobacteria;o__Pseudomonadales;f__Porticoccaceae;g__HTCC2207;s__HTCC2207 sp002335945	2483033	97.59	0.12
20120412_Bin_112	d__Bacteria;p__Bacteroidota;c__Bacteroidia;o__Flavobacteriales;f__Flavobacteriaceae;g__Polaribacter;s__	3587838	97.57	1.13
20160512_Bin_22_6	d__Bacteria;p__Proteobacteria;c__Gammaproteobacteria;o__Pseudomonadales;f__Porticoccaceae;g__HTCC2207;s__	2629243	97.53	0.37
20160502_Bin_42_1	d__Bacteria;p__Bacteroidota;c__Bacteroidia;o__Flavobacteriales;f__Flavobacteriaceae;g__Winogradskyella;s__	2307426	97.52	0
20120412_Bin_69_1	d__Bacteria;p__Bacteroidota;c__Bacteroidia;o__Flavobacteriales;f__Flavobacteriaceae;g__Nonlabens;s__	3314327	97.38	0.65
20160502_Bin_66_1	d__Bacteria;p__Bacteroidota;c__Bacteroidia;o__NS11-12g;f__UBA9320;g__UBA987;s__	2797314	97.38	0
20110331_Bin_54_2	d__Bacteria;p__Proteobacteria;c__Gammaproteobacteria;o__Burkholderiales;f__Methylophilaceae;g__BACL14;s__BACL14 sp000168995	1203387	97.38	0.49
20110530_Bin_94	d__Bacteria;p__Bacteroidota;c__Bacteroidia;o__Flavobacteriales;f__1G12;g__SHAN690;s__SHAN690 sp002389645	2776790	97.31	0.54
20160316_Bin_37_5	d__Bacteria;p__Bacteroidota;c__Bacteroidia;o__Flavobacteriales;f__BACL11;g__GCA-2705205;s__	1694505	97.31	0
20160331_Bin_10_3	d__Bacteria;p__Bacteroidota;c__Bacteroidia;o__Flavobacteriales;f__UA16;g__UBA8752;s__UBA8752 sp002336475	2657476	97.31	0.02
20110428_Bin_104_1	d__Bacteria;p__Bacteroidota;c__Bacteroidia;o__Cytophagales;f__Cyclobacteriaceae;g__Roseivirga_A;s__	3373653	97.28	0.97
20100303_Bin_58_1	d__Bacteria;p__Proteobacteria;c__Gammaproteobacteria;o__Ga0077536;f__Ga0077536;g__UBA981;s__UBA981 sp002292285	4862588	97.24	9.26
20110428_Bin_34_1	d__Bacteria;p__Proteobacteria;c__Gammaproteobacteria;o__Pseudomonadales;f__Porticoccaceae;g__HTCC2207;s__HTCC2207 sp002334915	2539078	97.16	0
20100303_Bin_107_1	d__Bacteria;p__Bacteroidota;c__Bacteroidia;o__Flavobacteriales;f__UA16;g__UBA974;s__UBA974 sp002292405	1994730	97.04	0
20110506_Bin_62_1	d__Bacteria;p__Bacteroidota;c__Bacteroidia;o__Flavobacteriales;f__Flavobacteriaceae;g__SCGC-AAA160-P02;s__	3447941	97.02	1.47
20160502_Bin_30_1	d__Bacteria;p__Bacteroidota;c__Bacteroidia;o__Flavobacteriales;f__Flavobacteriaceae;g__Hel1-33-131;s__	2418008	97	0.01
20120524_Bin_25_2	d__Bacteria;p__Proteobacteria;c__Gammaproteobacteria;o__Pseudomonadales;f__Porticoccaceae;g__HTCC2207;s__	2940447	96.92	1.42
20110519_Bin_53_1	d__Bacteria;p__Proteobacteria;c__Gammaproteobacteria;o__Pseudomonadales;f__UBA7434;g__UBA7434;s__UBA7434 sp003492055	2184386	96.91	0
20120405_Bin_52_1	d__Bacteria;p__Bacteroidota;c__Rhodothermia;o__Rhodothermales;f__UBA10348;g__UBA10348;s__UBA10348 sp002469915	2864718	96.89	0.56
20120412_Bin_1_20	d__Bacteria;p__Bacteroidota;c__Bacteroidia;o__Flavobacteriales;f__Flavobacteriaceae;g__SCGC-AAA160-P02;s__	2115868	96.87	1.35
20160502_Bin_20_1	d__Bacteria;p__Proteobacteria;c__Alphaproteobacteria;o__Bin95;f__Bin95;g__;s__	4349053	96.85	0.5
20100518_Bin_123	d__Bacteria;p__Bacteroidota;c__Bacteroidia;o__Flavobacteriales;f__UBA7430;g__UBA6772;s__	2215376	96.84	0
20100420_Bin_40_1	d__Bacteria;p__Proteobacteria;c__Gammaproteobacteria;o__Pseudomonadales;f__Porticoccaceae;g__HTCC2207;s__	2308911	96.84	0
20160517_Bin_55_15	d__Bacteria;p__Bacteroidota;c__Bacteroidia;o__Flavobacteriales;f__1G12;g__;s__	2983487	96.77	1.08
20120607_Bin_122_1	d__Bacteria;p__Bacteroidota;c__Bacteroidia;o__Flavobacteriales;f__UBA10066;g__MED-G20;s__	2199916	96.77	0
20110519_Bin_97	d__Bacteria;p__Bacteroidota;c__Bacteroidia;o__Flavobacteriales;f__Flavobacteriaceae;g__Polaribacter;s__	2167638	96.76	0
20110506_Bin_54_1	d__Bacteria;p__Proteobacteria;c__Gammaproteobacteria;o__Pseudomonadales;f__Porticoccaceae;g__HTCC2207;s__	2516209	96.75	0.74
20110519_Bin_92_1	d__Bacteria;p__Bacteroidota;c__Bacteroidia;o__Flavobacteriales;f__Flavobacteriaceae;g__Hel1-33-131;s__	2269949	96.7	0.5
20110526_Bin_138_1	d__Bacteria;p__Bacteroidota;c__Bacteroidia;o__Flavobacteriales;f__Flavobacteriaceae;g__Hel1-33-131;s__	1962817	96.69	0.44
20100504_Bin_77	d__Bacteria;p__Bacteroidota;c__Bacteroidia;o__Cytophagales;f__Cyclobacteriaceae;g__Fabibacter;s__Fabibacter sp002477595	2921705	96.67	0.32
20120412_Bin_75	d__Bacteria;p__Proteobacteria;c__Gammaproteobacteria;o__Enterobacterales;f__Alteromonadaceae;g__Paraglaciecola;s__	5015501	96.64	1.41
20110526_Bin_62_3	d__Bacteria;p__Proteobacteria;c__Alphaproteobacteria;o__Sphingomonadales;f__Emcibacteraceae;g__UBA4441;s__	2163953	96.6	0.04
20110526_Bin_79_1	d__Bacteria;p__Proteobacteria;c__Gammaproteobacteria;o__Pseudomonadales;f__Porticoccaceae;g__HTCC2207;s__	2451680	96.6	1.65
20110404_Bin_29_1	d__Bacteria;p__Proteobacteria;c__Alphaproteobacteria;o__Rhodobacterales;f__Rhodobacteraceae;g__Sulfitobacter;s__	4376818	96.56	0.23
20160412_Bin_29_2	d__Bacteria;p__Proteobacteria;c__Alphaproteobacteria;o__Rickettsiales;f__Rickettsiaceae;g__GCA-2402195;s__	1203178	96.56	1.66
20110509_Bin_85	d__Bacteria;p__Bacteroidota;c__Bacteroidia;o__Flavobacteriales;f__Flavobacteriaceae;g__SCGC-AAA160-P02;s__	2682136	96.53	0.25
20160517_Bin_71_2	d__Bacteria;p__Proteobacteria;c__Alphaproteobacteria;o__Sphingomonadales;f__Sphingomonadaceae;g__Sphingomonas;s__	3114286	96.52	2.1
20160321_Bin_70_2	d__Bacteria;p__Bacteroidota;c__Bacteroidia;o__Flavobacteriales;f__Flavobacteriaceae;g__UBA7433;s__	3633805	96.51	0.96
20110428_Bin_114_1	d__Bacteria;p__Bacteroidota;c__Bacteroidia;o__Flavobacteriales;f__Flavobacteriaceae;g__;s__	2495536	96.45	0.07
20160419_Bin_31_1	d__Bacteria;p__Proteobacteria;c__Gammaproteobacteria;o__Pseudomonadales;f__Porticoccaceae;g__HTCC2207;s__HTCC2207 sp002378645	2257892	96.42	0.19
20110519_Bin_80_1	d__Bacteria;p__Proteobacteria;c__Alphaproteobacteria;o__UBA7985;f__UBA7985;g__UBA7985;s__	3112667	96.3	0.43
20160412_Bin_76_1	d__Bacteria;p__Proteobacteria;c__Gammaproteobacteria;o__Enterobacterales;f__Alteromonadaceae;g__Glaciecola;s__Glaciecola sp002292215	2850463	96.3	0.87
20120531_Bin_86_1	d__Bacteria;p__Bacteroidota;c__Bacteroidia;o__Flavobacteriales;f__UBA10066;g__MED-G20;s__	2344466	96.24	0
20100430_Bin_69_1	d__Bacteria;p__Bacteroidota;c__Bacteroidia;o__NS11-12g;f__UBA955;g__;s__	2786536	96.17	0
20160321_Bin_13_2	d__Bacteria;p__Proteobacteria;c__Alphaproteobacteria;o__Defluviicoccales;f__UBA830;g__GCA-2689465;s__	3562515	96.09	1.96
20120416_Bin_90_1	d__Bacteria;p__Proteobacteria;c__Gammaproteobacteria;o__Pseudomonadales;f__Halieaceae;g__Luminiphilus;s__Luminiphilus sp002389505	2835955	96.09	0.14
20120308_Bin_133	d__Bacteria;p__Proteobacteria;c__Gammaproteobacteria;o__Thiomicrospirales;f__Thioglobaceae;g__Thioglobus_A;s__	1214174	96.03	0.79
20110516_Bin_1_1	d__Bacteria;p__Proteobacteria;c__Alphaproteobacteria;o__Rhodobacterales;f__Rhodobacteraceae;g__Tateyamaria;s__Tateyamaria sp003445215	3343844	96	0.16
20160321_Bin_44_1	d__Bacteria;p__Bacteroidota;c__Bacteroidia;o__Flavobacteriales;f__Cryomorphaceae;g__TMED14;s__TMED14 sp003507115	1704506	95.97	0.75
20100420_Bin_31_1	d__Bacteria;p__Bacteroidota;c__Bacteroidia;o__Flavobacteriales;f__Cryomorphaceae;g__UBA10364;s__UBA10364 sp003045825	1797800	95.97	0.54
20160412_Bin_5_6	d__Bacteria;p__Proteobacteria;c__Gammaproteobacteria;o__Pseudomonadales;f__Pseudohongiellaceae;g__OM182;s__OM182 sp001438145	2732602	95.93	0.12
20110321_Bin_56_1	d__Bacteria;p__Proteobacteria;c__Gammaproteobacteria;o__Pseudomonadales;f__Saccharospirillaceae;g__Oleispira;s__Oleispira antarctica	3743838	95.84	1.77
20110530_Bin_43_1	d__Bacteria;p__Bacteroidota;c__Bacteroidia;o__Flavobacteriales;f__Flavobacteriaceae;g__SCGC-AAA160-P02;s__	2160430	95.75	3.27
20120524_Bin_48	d__Bacteria;p__Actinobacteriota;c__Acidimicrobiia;o__Microtrichales;f__Ilumatobacteraceae;g__Ilumatobacter;s__	3220497	95.73	2.56
20160512_Bin_5_6	d__Bacteria;p__Proteobacteria;c__Alphaproteobacteria;o__Rhodobacterales;f__Rhodobacteraceae;g__Tateyamaria;s__	3157193	95.72	2.32
20160419_Bin_63_1	d__Bacteria;p__Proteobacteria;c__Gammaproteobacteria;o__Pseudomonadales;f__Porticoccaceae;g__HTCC2207;s__	1574456	95.68	0.56
20160512_Bin_7_10	d__Bacteria;p__Proteobacteria;c__Alphaproteobacteria;o__Rhodobacterales;f__Rhodobacteraceae;g__Planktomarina;s__	3018224	95.63	0.2
20160321_Bin_8_7	d__Bacteria;p__Proteobacteria;c__Gammaproteobacteria;o__Burkholderiales;f__Methylophilaceae;g__BACL14;s__	1132853	95.63	0
20100518_Bin_100	d__Bacteria;p__Bacteroidota;c__Bacteroidia;o__Flavobacteriales;f__;g__;s__	2394970	95.62	1.16
20110519_Bin_25_1	d__Bacteria;p__Proteobacteria;c__Alphaproteobacteria;o__Rhodobacterales;f__Rhodobacteraceae;g__Tateyamaria;s__	4045827	95.62	2.76
20110516_Bin_81_1	d__Bacteria;p__Bacteroidota;c__Bacteroidia;o__Flavobacteriales;f__Flavobacteriaceae;g__Hel1-33-131;s__	2013977	95.61	1.05
20100303_Bin_41_1	d__Bacteria;p__Proteobacteria;c__Alphaproteobacteria;o__Rhodospirillales_A;f__2-02-FULL-58-16_A;g__GCA-2717285;s__	2094595	95.61	2.95
20120405_Bin_61_1	d__Bacteria;p__Bacteroidota;c__Bacteroidia;o__Flavobacteriales;f__1G12;g__SHAN690;s__	2923338	95.56	2.42
20160331_Bin_1_8	d__Bacteria;p__Proteobacteria;c__Gammaproteobacteria;o__Pseudomonadales;f__Halieaceae;g__Luminiphilus;s__Luminiphilus sp002390485	2673032	95.56	0.44
20100518_Bin_62_1	d__Bacteria;p__Bacteroidota;c__Bacteroidia;o__Flavobacteriales;f__Flavobacteriaceae;g__Hel1-33-131;s__	2553252	95.49	1.4
20160502_Bin_3_5	d__Bacteria;p__Proteobacteria;c__Alphaproteobacteria;o__Caulobacterales;f__Maricaulaceae;g__Hellea;s__	1853288	95.45	0
20110428_Bin_106_1	d__Bacteria;p__Bacteroidota;c__Bacteroidia;o__Flavobacteriales;f__Cryomorphaceae;g__TMED14;s__	1711765	95.43	0.27
20120607_Bin_111_1	d__Bacteria;p__Bacteroidota;c__Bacteroidia;o__Flavobacteriales;f__Flavobacteriaceae;g__Polaribacter;s__	2347084	95.42	2.88
20160331_Bin_62	d__Bacteria;p__Bacteroidota;c__Bacteroidia;o__Flavobacteriales;f__Flavobacteriaceae;g__Flavobacterium;s__	3493282	95.35	0.47
20120510_Bin_76_1	d__Bacteria;p__Bacteroidota;c__Bacteroidia;o__Flavobacteriales;f__Flavobacteriaceae;g__Hel1-33-131;s__	2259135	95.32	0
20120416_Bin_7_11	d__Bacteria;p__Proteobacteria;c__Alphaproteobacteria;o__Pelagibacterales;f__Pelagibacteraceae;g__Pelagibacter_A;s__	1221777	95.29	3.61
20110530_Bin_58	d__Bacteria;p__Bacteroidota;c__Bacteroidia;o__Flavobacteriales;f__Flavobacteriaceae;g__Maribacter;s__	2570461	95.27	1.65
20160512_Bin_7_7	d__Bacteria;p__Proteobacteria;c__Alphaproteobacteria;o__Rhodobacterales;f__Rhodobacteraceae;g__HIMB11;s__HIMB11 sp002336405	4149834	95.25	1.32
20110523_Bin_120_1	d__Bacteria;p__Bacteroidota;c__Bacteroidia;o__Flavobacteriales;f__Flavobacteriaceae;g__MAG-120531;s__MAG-120531 sp000173115	1994917	95.03	0
20120412_Bin_67	d__Bacteria;p__Proteobacteria;c__Alphaproteobacteria;o__Rhodobacterales;f__Rhodobacteraceae;g__Sulfitobacter;s__Sulfitobacter litoralis	3096690	95	2.64
20100518_Bin_140	d__Bacteria;p__Verrucomicrobiota;c__Verrucomicrobiae;o__Verrucomicrobiales;f__Akkermansiaceae;g__UBA4581;s__UBA4581 sp002386905	1660126	94.9	0
20100413_Bin_60_1	d__Bacteria;p__Proteobacteria;c__Gammaproteobacteria;o__Pseudomonadales;f__Nitrincolaceae;g__ASP10-02a;s__ASP10-02a sp002470565	2225610	94.89	0.23
20110324_Bin_5_4	d__Bacteria;p__Proteobacteria;c__Alphaproteobacteria;o__Rickettsiales;f__UBA1997;g__;s__	1531344	94.88	12.29
20110523_Bin_31_1	d__Bacteria;p__Proteobacteria;c__Gammaproteobacteria;o__Pseudomonadales;f__Porticoccaceae;g__HTCC2207;s__HTCC2207 sp002685195	2430205	94.88	0.56
20110530_Bin_26	d__Bacteria;p__Bacteroidota;c__Bacteroidia;o__Flavobacteriales;f__Flavobacteriaceae;g__Polaribacter;s__	4358040	94.85	1.42
20160331_Bin_51_6	d__Bacteria;p__Bacteroidota;c__Bacteroidia;o__Flavobacteriales;f__Flavobacteriaceae;g__Polaribacter;s__	2535186	94.8	1.2
20100511_Bin_81_1	d__Bacteria;p__Bacteroidota;c__Bacteroidia;o__Flavobacteriales;f__Flavobacteriaceae;g__SCGC-AAA160-P02;s__SCGC-AAA160-P02 sp000383355	2253914	94.73	0
20160426_Bin_20_1	d__Bacteria;p__Proteobacteria;c__Gammaproteobacteria;o__Pseudomonadales;f__HTCC2089;g__UBA4582;s__UBA4582 sp002389265	3755249	94.63	3.3
20160331_Bin_10_4	d__Bacteria;p__Bacteroidota;c__Bacteroidia;o__Flavobacteriales;f__UA16;g__UBA8752;s__	2641476	94.62	0
20120503_Bin_63	d__Bacteria;p__Bacteroidota;c__Bacteroidia;o__Flavobacteriales;f__UA16;g__UBA8752;s__UBA8752 sp002389295	2724045	94.62	1.54
20120607_Bin_49_3	d__Bacteria;p__Bacteroidota;c__Bacteroidia;o__Flavobacteriales;f__Flavobacteriaceae;g__Hel1-33-131;s__	1926093	94.59	0.28
20100511_Bin_63	d__Bacteria;p__Bacteroidota;c__Bacteroidia;o__Flavobacteriales;f__UA16;g__UA16;s__UA16 sp002477505	2357746	94.57	0.18
20160512_Bin_25_4	d__Bacteria;p__Proteobacteria;c__Alphaproteobacteria;o__Rhodobacterales;f__Rhodobacteraceae;g__UBA12010;s__UBA12010 sp002387535	3249442	94.47	1.66
20100504_Bin_100	d__Bacteria;p__Bacteroidota;c__Bacteroidia;o__Flavobacteriales;f__Flavobacteriaceae;g__Polaribacter;s__	2083063	94.41	0.34
20160517_Bin_29_1	d__Bacteria;p__Proteobacteria;c__Gammaproteobacteria;o__Pseudomonadales;f__Halieaceae;g__Luminiphilus;s__	3084812	94.36	1.28
20160512_Bin_27_4	d__Bacteria;p__Proteobacteria;c__Alphaproteobacteria;o__Rhodobacterales;f__Rhodobacteraceae;g__HIMB11;s__HIMB11 sp001642945	2636508	94.34	0.4
20110523_Bin_63_3	d__Bacteria;p__Actinobacteriota;c__Actinobacteria;o__Nanopelagicales;f__S36-B12;g__UBA4592;s__UBA4592 sp002390705	2062129	94.27	0.99
20100518_Bin_73_1	d__Bacteria;p__Bacteroidota;c__Bacteroidia;o__Flavobacteriales;f__UBA7430;g__UBA6772;s__UBA6772 sp002685115	2063832	94.27	1.08
20110523_Bin_85_1	d__Bacteria;p__Proteobacteria;c__Alphaproteobacteria;o__Rhodobacterales;f__Rhodobacteraceae;g__Sulfitobacter;s__	3730895	94.25	2.13
20110428_Bin_94_1	d__Bacteria;p__Bacteroidota;c__Bacteroidia;o__Flavobacteriales;f__Flavobacteriaceae;g__UBA7433;s__	2930875	94.22	1.45
20120607_Bin_133	d__Bacteria;p__Proteobacteria;c__Alphaproteobacteria;o__Parvibaculales;f__RS24;g__UBA8337;s__	1721534	94.2	0
20100430_Bin_20_1	d__Bacteria;p__Proteobacteria;c__Gammaproteobacteria;o__Pseudomonadales;f__Alcanivoracaceae;g__Alcanivorax;s__	3011031	94.18	0.38
20100511_Bin_22_1	d__Bacteria;p__Verrucomicrobiota;c__Verrucomicrobiae;o__Opitutales;f__Puniceicoccaceae;g__BACL24;s__BACL24 sp002480015	2413883	94.18	0
20110428_Bin_98_1	d__Bacteria;p__Proteobacteria;c__Alphaproteobacteria;o__Rickettsiales;f__UBA1997;g__UBA1997;s__UBA1997 sp002335845	1422106	94.15	2.29
20120405_Bin_124	d__Bacteria;p__Proteobacteria;c__Alphaproteobacteria;o__Rhodobacterales;f__Rhodobacteraceae;g__UBA10365;s__UBA10365 sp003536295	2195916	94.14	0
20120531_Bin_63_1	d__Bacteria;p__Proteobacteria;c__Gammaproteobacteria;o__Pseudomonadales;f__Nitrincolaceae;g__ASP10-02a;s__ASP10-02a sp002335115	2643100	94.13	0.48
20100330_Bin_30_1	d__Bacteria;p__Verrucomicrobiota;c__Verrucomicrobiae;o__Verrucomicrobiales;f__Akkermansiaceae;g__UBA985;s__UBA985 sp002292185	2464694	94.08	1.36
20160331_Bin_7_2	d__Bacteria;p__Proteobacteria;c__Alphaproteobacteria;o__Caulobacterales;f__Maricaulaceae;g__Hellea;s__	1939563	93.99	0.17
20110530_Bin_99_1	d__Bacteria;p__Proteobacteria;c__Gammaproteobacteria;o__Pseudomonadales;f__Porticoccaceae;g__Porticoccus;s__Porticoccus sp002390525	1270787	93.98	0.83
20100511_Bin_42	d__Bacteria;p__Proteobacteria;c__Gammaproteobacteria;o__Enterobacterales;f__Aeromonadaceae;g__Aeromonas;s__Aeromonas salmonicida	4462864	93.94	0.58
20160517_Bin_69_5	d__Bacteria;p__Proteobacteria;c__Gammaproteobacteria;o__Nitrosococcales;f__Methylophagaceae;g__;s__	1932768	93.86	1.6
20110407_Bin_35	d__Bacteria;p__Proteobacteria;c__Gammaproteobacteria;o__Pseudomonadales;f__Pseudohongiellaceae;g__UBA9145;s__UBA9145 sp003483155	3207022	93.77	1.48
20110523_Bin_145_1	d__Bacteria;p__Actinobacteriota;c__Actinobacteria;o__Actinomycetales;f__Microbacteriaceae;g__Aquiluna;s__Aquiluna sp002390305	1276801	93.71	0.49
20160502_Bin_37_5	d__Bacteria;p__Proteobacteria;c__Gammaproteobacteria;o__Pseudomonadales;f__Halieaceae;g__Luminiphilus;s__	2546446	93.7	1.03
20110324_Bin_71_1	d__Bacteria;p__Proteobacteria;c__Gammaproteobacteria;o__UBA4486;f__UBA4486;g__UBA7359;s__UBA7359 sp002470825	1851457	93.54	0.47
20160419_Bin_29_2	d__Bacteria;p__Bacteroidota;c__Bacteroidia;o__Flavobacteriales;f__Flavobacteriaceae;g__Polaribacter;s__	2931287	93.51	0.84
20110530_Bin_22_1	d__Bacteria;p__Proteobacteria;c__Alphaproteobacteria;o__Rhodobacterales;f__Rhodobacteraceae;g__HIMB11;s__HIMB11 sp002684375	3711241	93.49	1.67
20160512_Bin_10_8	d__Bacteria;p__Bacteroidota;c__Bacteroidia;o__Flavobacteriales;f__Flavobacteriaceae;g__MS024-2A;s__	1911530	93.46	0.12
20120503_Bin_94	d__Bacteria;p__Bacteroidota;c__Bacteroidia;o__Flavobacteriales;f__Flavobacteriaceae;g__UBA7428;s__	2004557	93.37	1.06
20160316_Bin_33_2	d__Bacteria;p__Proteobacteria;c__Gammaproteobacteria;o__Nevskiales;f__Salinisphaeraceae;g__Salinisphaera;s__	2668273	93.36	1.72
20160517_Bin_40_1	d__Bacteria;p__Proteobacteria;c__Gammaproteobacteria;o__Pseudomonadales;f__HTCC2089;g__UBA9659;s__	4434576	93.27	3.7
20120510_Bin_61_1	d__Bacteria;p__Proteobacteria;c__Alphaproteobacteria;o__UBA7985;f__UBA7985;g__UBA7985;s__UBA7985 sp002705565	3232225	93.26	0.43
20100504_Bin_78	d__Bacteria;p__Bacteroidota;c__Bacteroidia;o__NS11-12g;f__UBA9320;g__UBA9320;s__UBA9320 sp003484585	2620357	93.1	1.9
20110526_Bin_113_1	d__Bacteria;p__Proteobacteria;c__Gammaproteobacteria;o__Burkholderiales;f__SG8-40;g__UBA3031;s__UBA3031 sp003485335	1826754	92.99	0.34
20100511_Bin_19_1	d__Bacteria;p__Proteobacteria;c__Gammaproteobacteria;o__Pseudomonadales;f__HTCC2089;g__UBA9926;s__UBA9926 sp003451575	3235016	92.95	1.67
20160316_Bin_63_4	d__Bacteria;p__Bacteroidota;c__Bacteroidia;o__Flavobacteriales;f__Flavobacteriaceae;g__HC6-5;s__	1839380	92.93	1.34
20110516_Bin_47_1	d__Bacteria;p__Proteobacteria;c__Gammaproteobacteria;o__Pseudomonadales;f__HTCC2089;g__UBA4421;s__UBA4421 sp002390555	3056821	92.76	1.35
20160517_Bin_69_2	d__Bacteria;p__Bacteroidota;c__Bacteroidia;o__Flavobacteriales;f__Flavobacteriaceae;g__;s__	1726706	92.7	0.61
20110523_Bin_47_1	d__Bacteria;p__Bacteroidota;c__Bacteroidia;o__Flavobacteriales;f__Flavobacteriaceae;g__MAG-121220-bin8;s__	1485061	92.59	0
20120308_Bin_28_1	d__Bacteria;p__Bacteroidota;c__Bacteroidia;o__Flavobacteriales;f__UA16;g__UA16;s__UA16 sp002292325	2399127	92.54	0.65
20110512_Bin_39	d__Bacteria;p__Proteobacteria;c__Gammaproteobacteria;o__Enterobacterales;f__Alteromonadaceae;g__Idiomarina;s__Idiomarina abyssalis	2437904	92.53	2.69
20100511_Bin_59	d__Bacteria;p__Proteobacteria;c__Gammaproteobacteria;o__Pseudomonadales;f__Pseudomonadaceae;g__Pseudomonas_E;s__Pseudomonas_E sp002840155	4250471	92.53	1.19
20100408_Bin_51_1	d__Bacteria;p__Actinobacteriota;c__Actinobacteria;o__Nanopelagicales;f__S36-B12;g__UBA4592;s__UBA4592 sp002469525	2202802	92.49	1.95
20110331_Bin_17_1	d__Bacteria;p__Proteobacteria;c__Alphaproteobacteria;o__Rhodobacterales;f__Rhodobacteraceae;g__UBA3435;s__UBA3435 sp002378665	2763163	92.45	1.9
20160412_Bin_26_1	d__Bacteria;p__Verrucomicrobiota;c__Verrucomicrobiae;o__Verrucomicrobiales;f__Akkermansiaceae;g__UBA985;s__	2123859	92.42	0
20100430_Bin_56	d__Bacteria;p__Bdellovibrionota;c__Bacteriovoracia;o__Bacteriovoracales;f__Bacteriovoracaceae;g__UBA6144;s__	3533353	92.41	1.79
20100511_Bin_40	d__Bacteria;p__Bacteroidota;c__Bacteroidia;o__Flavobacteriales;f__Flavobacteriaceae;g__Flavobacterium;s__	5501578	92.4	0.34
20160316_Bin_51	d__Bacteria;p__Proteobacteria;c__Gammaproteobacteria;o__Pseudomonadales;f__HTCC2089;g__UBA4582;s__	6304146	92.4	6.42
20100303_Bin_68_1	d__Bacteria;p__Proteobacteria;c__Gammaproteobacteria;o__UBA4486;f__UBA4486;g__UBA7359;s__	2504844	92.37	2.16
20160512_Bin_59_1	d__Bacteria;p__Bacteroidota;c__Bacteroidia;o__Flavobacteriales;f__Flavobacteriaceae;g__GCA-002733185;s__GCA-002733185 sp002713705	2235615	92.35	0
20160316_Bin_57	d__Bacteria;p__Proteobacteria;c__Gammaproteobacteria;o__Enterobacterales;f__Alteromonadaceae;g__Idiomarina;s__	2709945	92.32	2.48
20160517_Bin_21_4	d__Bacteria;p__Proteobacteria;c__Gammaproteobacteria;o__Pseudomonadales;f__HTCC2089;g__UBA4421;s__UBA4421 sp002389675	3622255	92.28	1.48
20160512_Bin_69_2	d__Bacteria;p__Bacteroidota;c__Bacteroidia;o__Flavobacteriales;f__Crocinitomicaceae;g__UBA952;s__	2183418	92.16	0
20160321_Bin_57_3	d__Bacteria;p__Bacteroidota;c__Bacteroidia;o__Flavobacteriales;f__Flavobacteriaceae;g__GCA-002733185;s__	1955056	92.13	1.74
20100423_Bin_16_1	d__Bacteria;p__Bacteroidota;c__Bacteroidia;o__Flavobacteriales;f__Flavobacteriaceae;g__Hel1-33-131;s__Hel1-33-131 sp001735745	2180663	92.13	1.27
20160412_Bin_55	d__Bacteria;p__Proteobacteria;c__Alphaproteobacteria;o__Caulobacterales;f__Caulobacteraceae;g__Brevundimonas;s__	3098932	92.12	2.21
20100511_Bin_72_1	d__Bacteria;p__Bacteroidota;c__Bacteroidia;o__Flavobacteriales;f__Flavobacteriaceae;g__UBA7433;s__UBA7433 sp002477565	1909393	91.95	0.62
20120503_Bin_1_6	d__Bacteria;p__Proteobacteria;c__Alphaproteobacteria;o__Pelagibacterales;f__Pelagibacteraceae;g__Pelagibacter;s__	973942	91.79	0
20120405_Bin_51	d__Bacteria;p__Verrucomicrobiota;c__Lentisphaeria;o__UBA12247;f__UBA12247;g__UBA12247;s__UBA12247 sp003477185	4800689	91.72	1.41
20120412_Bin_71_1	d__Bacteria;p__Bacteroidota;c__Bacteroidia;o__Flavobacteriales;f__Flavobacteriaceae;g__Marixanthomonas;s__	2729545	91.6	0.19
20120412_Bin_100_1	d__Bacteria;p__Proteobacteria;c__Gammaproteobacteria;o__Pseudomonadales;f__UBA6940;g__UBA6940;s__	3409405	91.53	0.37
20100413_Bin_44_1	d__Bacteria;p__Bacteroidota;c__Bacteroidia;o__Flavobacteriales;f__Flavobacteriaceae;g__HC6-5;s__	1903800	91.52	0.44
20160502_Bin_30_2	d__Bacteria;p__Bacteroidota;c__Bacteroidia;o__Flavobacteriales;f__Flavobacteriaceae;g__Hel1-33-131;s__	1767448	91.49	1.25
20160502_Bin_40_5	d__Bacteria;p__Proteobacteria;c__Gammaproteobacteria;o__UBA4575;f__UBA4575;g__UBA4575;s__UBA4575 sp002386945	1522005	91.34	0.35
20100330_Bin_54_1	d__Bacteria;p__Bacteroidota;c__Bacteroidia;o__Flavobacteriales;f__Flavobacteriaceae;g__SCGC-AAA160-P02;s__	1959925	91.33	0.52
20120308_Bin_132_1	d__Bacteria;p__Marinisomatota;c__Marinisomatia;o__Marinisomatales;f__Marinisomataceae;g__Marinisoma;s__	869233	91.21	0
20120607_Bin_47_1	d__Bacteria;p__Marinisomatota;c__Marinisomatia;o__Marinisomatales;f__UBA1611;g__GCA-2691785;s__	2026662	91.21	0
20120412_Bin_129_1	d__Bacteria;p__Bdellovibrionota;c__Bdellovibrionia;o__Bdellovibrionales;f__UBA1609;g__;s__	2403334	91.14	1.34
20160419_Bin_7_1	d__Bacteria;p__Bacteroidota;c__Bacteroidia;o__Flavobacteriales;f__UA16;g__UA16;s__	2174241	91.11	1.68
20120607_Bin_119_1	d__Bacteria;p__Bacteroidota;c__Bacteroidia;o__Flavobacteriales;f__Flavobacteriaceae;g__UBA7428;s__	2063585	91.1	0.5
20160426_Bin_11_1	d__Bacteria;p__Bacteroidota;c__Bacteroidia;o__Flavobacteriales;f__Flavobacteriaceae;g__Polaribacter;s__	2289000	91.06	1.64
20100420_Bin_41_1	d__Bacteria;p__Proteobacteria;c__Gammaproteobacteria;o__Pseudomonadales;f__Porticoccaceae;g__HTCC2207;s__	2033054	90.94	1.67
20110506_Bin_63_1	d__Bacteria;p__Proteobacteria;c__Alphaproteobacteria;o__Rhodobacterales;f__Rhodobacteraceae;g__Amylibacter_A;s__Amylibacter_A sp000153745	2139048	90.84	0.87
20110526_Bin_54_1	d__Bacteria;p__Verrucomicrobiota;c__Verrucomicrobiae;o__Opitutales;f__MB11C04;g__MB11C04;s__	1820467	90.67	1.35
20100518_Bin_10_2	d__Bacteria;p__Proteobacteria;c__Gammaproteobacteria;o__Pseudomonadales;f__HTCC2089;g__UBA4582;s__UBA4582 sp002386885	3249807	90.65	3.2
20100408_Bin_4_1	d__Bacteria;p__Bacteroidota;c__Bacteroidia;o__Cytophagales;f__Cyclobacteriaceae;g__UBA4465;s__UBA4465 sp002292365	2757988	90.59	0.6
20120503_Bin_68_1	d__Bacteria;p__Verrucomicrobiota;c__Verrucomicrobiae;o__Opitutales;f__Puniceicoccaceae;g__BACL24;s__BACL24 sp003503355	2545276	90.54	1.01
20160517_Bin_10_6	d__Bacteria;p__Proteobacteria;c__Alphaproteobacteria;o__Bin95;f__Bin95;g__;s__	3879685	90.37	1.84
20160321_Bin_21_3	d__Bacteria;p__Proteobacteria;c__Gammaproteobacteria;o__Pseudomonadales;f__Halieaceae;g__Luminiphilus;s__	2674884	90.35	1.12
20110328_Bin_75_1	d__Archaea;p__Crenarchaeota;c__Nitrososphaeria;o__Nitrososphaerales;f__Nitrosopumilaceae;g__Nitrosopumilus;s__	1108177	90.22	0
20120607_Bin_128_1	d__Bacteria;p__Bacteroidota;c__Bacteroidia;o__Flavobacteriales;f__Flavobacteriaceae;g__UBA11891;s__	1855755	90.14	0.65
20120607_Bin_68_2	d__Bacteria;p__Marinisomatota;c__Marinisomatia;o__Marinisomatales;f__UBA1611;g__TMED80;s__	1957219	90.11	0
20160512_Bin_60_7	d__Bacteria;p__Myxococcota;c__UBA796;o__UBA796;f__UBA796;g__;s__	4966320	90.08	2.52
20120503_Bin_3_5	d__Bacteria;p__Bacteroidota;c__Bacteroidia;o__Flavobacteriales;f__Flavobacteriaceae;g__MS024-2A;s__	2012937	90.06	1.18
20100413_Bin_15_1	d__Bacteria;p__Proteobacteria;c__Gammaproteobacteria;o__Pseudomonadales;f__UBA6940;g__UBA6940;s__	3181091	90.04	2.06
20100511_Bin_24_1	d__Bacteria;p__Proteobacteria;c__Gammaproteobacteria;o__Pseudomonadales;f__Pseudomonadaceae;g__Pseudomonas_E;s__	3969243	89.96	1.09
20120412_Bin_29_2	d__Bacteria;p__Proteobacteria;c__Gammaproteobacteria;o__Enterobacterales;f__Alteromonadaceae;g__Glaciecola;s__	4140513	89.81	2.77
20110512_Bin_28_1	d__Bacteria;p__Verrucomicrobiota;c__Verrucomicrobiae;o__Opitutales;f__MB11C04;g__MB11C04;s__	2141120	89.49	1.01
20160502_Bin_26_3	d__Bacteria;p__Bacteroidota;c__Bacteroidia;o__Cytophagales;f__Cyclobacteriaceae;g__UBA4465;s__	2738726	89.48	2.01
20110530_Bin_77_1	d__Bacteria;p__Proteobacteria;c__Alphaproteobacteria;o__Rhodobacterales;f__Rhodobacteraceae;g__Amylibacter_A;s__	2132941	89.4	1.32
20160412_Bin_46_3	d__Bacteria;p__Proteobacteria;c__Gammaproteobacteria;o__Pseudomonadales;f__Porticoccaceae;g__HTCC2207;s__	2121181	89.39	1.42
20110321_Bin_75_1	d__Bacteria;p__Proteobacteria;c__Gammaproteobacteria;o__Ga0077536;f__Ga0077536;g__UBA4457;s__UBA4457 sp002390205	2022954	89.36	1.28
20120510_Bin_2_5	d__Bacteria;p__Proteobacteria;c__Alphaproteobacteria;o__Pelagibacterales;f__Pelagibacteraceae;g__Pelagibacter;s__	1251744	89.33	12.56
20100303_Bin_110_1	d__Archaea;p__Crenarchaeota;c__Nitrososphaeria;o__Nitrososphaerales;f__Nitrosopumilaceae;g__Nitrosopumilus;s__Nitrosopumilus catalina	1077849	89.32	0
20160426_Bin_31_1	d__Bacteria;p__Actinobacteriota;c__Acidimicrobiia;o__Microtrichales;f__UBA10347;g__UBA10347;s__UBA10347 sp003485885	4220510	89.21	4.44
20120405_Bin_52_2	d__Bacteria;p__Bacteroidota;c__Rhodothermia;o__Rhodothermales;f__UBA10348;g__UBA10348;s__	2609391	89.2	1.91
20110428_Bin_29_1	d__Bacteria;p__Proteobacteria;c__Alphaproteobacteria;o__Rhodobacterales;f__Rhodobacteraceae;g__GCA-002705045;s__	2295602	89.18	0.91
20100518_Bin_63_1	d__Bacteria;p__Bacteroidota;c__Bacteroidia;o__Flavobacteriales;f__Flavobacteriaceae;g__SCGC-AAA160-P02;s__	2266433	89.14	2.15
20100423_Bin_61_1	d__Bacteria;p__Proteobacteria;c__Gammaproteobacteria;o__Pseudomonadales;f__Porticoccaceae;g__HTCC2207;s__	1818214	89.11	0
20110526_Bin_19_1	d__Bacteria;p__Proteobacteria;c__Gammaproteobacteria;o__Pseudomonadales;f__Litoricolaceae;g__Litoricola;s__Litoricola sp002691485	1750043	89.09	3.48
20120426_Bin_4_1	d__Bacteria;p__Bacteroidota;c__Bacteroidia;o__Flavobacteriales;f__;g__;s__	2866619	89.04	4.3
20120524_Bin_37_2	d__Bacteria;p__Proteobacteria;c__Gammaproteobacteria;o__Pseudomonadales;f__Porticoccaceae;g__HTCC2207;s__	1995416	88.85	0.63
20120531_Bin_20_1	d__Bacteria;p__Bacteroidota;c__Bacteroidia;o__Flavobacteriales;f__Flavobacteriaceae;g__UBA8316;s__	1907252	88.65	1.06
20100518_Bin_62_2	d__Bacteria;p__Bacteroidota;c__Bacteroidia;o__Flavobacteriales;f__Flavobacteriaceae;g__Hel1-33-131;s__	1981560	88.63	0.34
20120510_Bin_64_1	d__Bacteria;p__Proteobacteria;c__Alphaproteobacteria;o__Rhodobacterales;f__Rhodobacteraceae;g__Planktomarina;s__	2511163	88.47	1.22
20160426_Bin_50_3	d__Bacteria;p__Bacteroidota;c__Bacteroidia;o__Flavobacteriales;f__Flavobacteriaceae;g__HC6-5;s__	1847403	88.42	0
20120510_Bin_29_1	d__Bacteria;p__Bacteroidota;c__Bacteroidia;o__Flavobacteriales;f__UBA10329;g__UBA10329;s__UBA10329 sp003456455	3075038	88.37	2.06
20160517_Bin_20_2	d__Bacteria;p__Bacteroidota;c__Bacteroidia;o__Chitinophagales;f__Saprospiraceae;g__;s__	4112222	88.29	1.49
20120412_Bin_51_1	d__Bacteria;p__Bacteroidota;c__Bacteroidia;o__Flavobacteriales;f__Flavobacteriaceae;g__Gillisia;s__	2724073	88	0.98
20120510_Bin_79_1	d__Bacteria;p__Proteobacteria;c__Gammaproteobacteria;o__Pseudomonadales;f__Pseudohongiellaceae;g__UBA9145;s__	3658236	87.88	1.3
20120416_Bin_84_1	d__Bacteria;p__Marinisomatota;c__Marinisomatia;o__Marinisomatales;f__TCS55;g__TCS55;s__	1793739	87.76	2.2
20160412_Bin_28_4	d__Bacteria;p__Proteobacteria;c__Gammaproteobacteria;o__Pseudomonadales;f__Spongiibacteraceae;g__Oceanicoccus;s__Oceanicoccus sp000169075	3429401	87.72	2
20120426_Bin_77_1	d__Bacteria;p__Bacteroidota;c__Bacteroidia;o__Flavobacteriales;f__Flavobacteriaceae;g__MAG-121220-bin8;s__	1705961	87.65	0.82
20110324_Bin_70_1	d__Bacteria;p__Proteobacteria;c__Alphaproteobacteria;o__TMED109;f__TMED109;g__GCA-2684605;s__GCA-2684605 sp002684605	1551264	87.54	1.08
20110509_Bin_84_1	d__Bacteria;p__Proteobacteria;c__Gammaproteobacteria;o__Pseudomonadales;f__Porticoccaceae;g__HTCC2207;s__	1743860	87.54	0.49
20120607_Bin_109	d__Bacteria;p__Bacteroidota;c__Bacteroidia;o__Flavobacteriales;f__Flavobacteriaceae;g__UBA724;s__	2146321	87.51	5.8
20110526_Bin_22_1	d__Bacteria;p__Bacteroidota;c__Bacteroidia;o__Flavobacteriales;f__Flavobacteriaceae;g__UBA7428;s__	1861000	87.5	0.74
20160512_Bin_50_2	d__Bacteria;p__Proteobacteria;c__Alphaproteobacteria;o__Sphingomonadales;f__Sphingomonadaceae;g__Sphingomonas;s__Sphingomonas paucimobilis	3728452	87.23	2.24
20120405_Bin_54_1	d__Bacteria;p__Bacteroidota;c__Bacteroidia;o__NS11-12g;f__UBA9320;g__UBA9320;s__UBA9320 sp002384205	2069484	87.13	1.84
20160321_Bin_18_1	d__Bacteria;p__Bacteroidota;c__Bacteroidia;o__Flavobacteriales;f__Flavobacteriaceae;g__MAG-121220-bin8;s__MAG-121220-bin8 sp002700465	1510618	86.9	0.88
20120416_Bin_7_16	d__Bacteria;p__Proteobacteria;c__Alphaproteobacteria;o__Pelagibacterales;f__Pelagibacteraceae;g__Pelagibacter;s__	1354785	86.89	6.87
20110523_Bin_35_2	d__Bacteria;p__Bacteroidota;c__Bacteroidia;o__Flavobacteriales;f__Flavobacteriaceae;g__UBA7428;s__	2002905	86.84	2.53
20160331_Bin_26_1	d__Archaea;p__Thermoplasmatota;c__Poseidoniia;o__Poseidoniales;f__Poseidoniaceae;g__Poseidonia;s__Poseidonia alphae	1972231	86.27	0
20120416_Bin_105_2	d__Bacteria;p__Marinisomatota;c__Marinisomatia;o__Marinisomatales;f__Marinisomataceae;g__Marinisoma;s__Marinisoma atlanticum	949287	86.26	0
20120416_Bin_28_1	d__Bacteria;p__Proteobacteria;c__Alphaproteobacteria;o__Rhodospirillales_A;f__UBA4479;g__UBA4479;s__UBA4479 sp002389175	2861985	86.19	2.86
20110428_Bin_141_1	d__Archaea;p__Thermoplasmatota;c__Poseidoniia;o__Poseidoniales;f__Thalassoarchaeaceae;g__MGIIb-O3;s__MGIIb-O3 sp002503285	1628153	86.13	0
20160512_Bin_26_10	d__Bacteria;p__Bacteroidota;c__Bacteroidia;o__Flavobacteriales;f__UBA10066;g__;s__	2414716	86.02	0.38
20120510_Bin_9_1	d__Bacteria;p__Verrucomicrobiota;c__Verrucomicrobiae;o__Opitutales;f__MB11C04;g__MB11C04;s__	2497786	85.66	2.02
20160316_Bin_56_1	d__Archaea;p__Thermoplasmatota;c__Poseidoniia;o__Poseidoniales;f__Poseidoniaceae;g__MGIIa-L1;s__MGIIa-L1 sp002502605	1944648	85.6	0
20160517_Bin_25_4	d__Bacteria;p__Proteobacteria;c__Alphaproteobacteria;o__Rhodobacterales;f__Rhodobacteraceae;g__;s__	4121918	85.59	1.8
20110324_Bin_31_1	d__Bacteria;p__Proteobacteria;c__Gammaproteobacteria;o__Pseudomonadales;f__Pseudohongiellaceae;g__UBA5109;s__	2216661	85.56	4
20100518_Bin_124_1	d__Bacteria;p__Bacteroidota;c__Bacteroidia;o__Flavobacteriales;f__Flavobacteriaceae;g__Hel1-33-131;s__	2041028	85.52	0
20160316_Bin_26_1	d__Bacteria;p__Proteobacteria;c__Alphaproteobacteria;o__Rhodobacterales;f__Rhodobacteraceae;g__Amylibacter_A;s__Amylibacter_A sp900197625	2099698	85.25	2.3
20110509_Bin_8_1	d__Bacteria;p__Bacteroidota;c__Bacteroidia;o__Flavobacteriales;f__Flavobacteriaceae;g__;s__	1627394	85.17	1.02
20100504_Bin_6_2	d__Bacteria;p__Proteobacteria;c__Gammaproteobacteria;o__Pseudomonadales;f__Porticoccaceae;g__HTCC2207;s__	2309616	85.07	1.67
20160316_Bin_75_1	d__Archaea;p__Thermoplasmatota;c__Poseidoniia;o__Poseidoniales;f__Poseidoniaceae;g__MGIIa-L2;s__	2067164	84.93	0.4
20100303_Bin_27	d__Bacteria;p__Proteobacteria;c__Alphaproteobacteria;o__Sphingomonadales;f__Sphingomonadaceae;g__Sphingomonas;s__Sphingomonas sp002292295	3803831	84.92	1.08
20160412_Bin_23_2	d__Archaea;p__Thermoplasmatota;c__Poseidoniia;o__Poseidoniales;f__Poseidoniaceae;g__MGIIa-L1;s__MGIIa-L1 sp002506275	1996969	84.8	0
20110324_Bin_75_1	d__Bacteria;p__Proteobacteria;c__Alphaproteobacteria;o__Rhodobacterales;f__Rhodobacteraceae;g__GCA-2697345;s__GCA-2697345 sp002697345	2264171	84.66	1.67
20160517_Bin_62_2	d__Bacteria;p__Bacteroidota;c__Bacteroidia;o__Flavobacteriales;f__Flavobacteriaceae;g__BACL21;s__BACL21 sp002335345	1884269	84.6	1
20160502_Bin_19_1	d__Bacteria;p__Proteobacteria;c__Zetaproteobacteria;o__Mariprofundales;f__Mariprofundaceae;g__GCA-2401635;s__	1924567	84.52	0.84
20160419_Bin_12_2	d__Bacteria;p__Bacteroidota;c__Rhodothermia;o__Balneolales;f__Balneolaceae;g__Balneola;s__	3525532	84.45	1.67
20160502_Bin_20_4	d__Bacteria;p__Proteobacteria;c__Gammaproteobacteria;o__Pseudomonadales;f__Pseudomonadaceae;g__Pseudomonas_E;s__Pseudomonas_E lactis	5159253	84.36	1.04
20120412_Bin_49	d__Bacteria;p__Proteobacteria;c__Alphaproteobacteria;o__Rhodobacterales;f__Rhodobacteraceae;g__Flavimaricola;s__	2643456	84.34	2.17
20120607_Bin_76_1	d__Bacteria;p__Bacteroidota;c__Bacteroidia;o__Flavobacteriales;f__Flavobacteriaceae;g__UBA8316;s__	1921204	84.33	0.23
20160426_Bin_44_1	d__Bacteria;p__Proteobacteria;c__Alphaproteobacteria;o__Rhodobacterales;f__Rhodobacteraceae;g__Planktotalea;s__Planktotalea frisia	2821701	84.3	0.16
20120503_Bin_71_1	d__Bacteria;p__Proteobacteria;c__Alphaproteobacteria;o__Puniceispirillales;f__AAA536-G10;g__AAA536-G10;s__	1796956	84.16	1.07
20120308_Bin_120_1	d__Archaea;p__Thermoplasmatota;c__Poseidoniia;o__Poseidoniales;f__Poseidoniaceae;g__Poseidonia;s__Poseidonia sp002494645	1793166	84	0
20110526_Bin_11_1	d__Bacteria;p__Bacteroidota;c__Bacteroidia;o__Flavobacteriales;f__Flavobacteriaceae;g__Hel1-33-131;s__	1820929	83.97	2.78
20160412_Bin_3_6	d__Bacteria;p__Bacteroidota;c__Bacteroidia;o__Cytophagales;f__Cyclobacteriaceae;g__UBA4465;s__	2420124	83.87	0.95
20160316_Bin_27_2	d__Bacteria;p__Bacteroidota;c__Bacteroidia;o__Flavobacteriales;f__Flavobacteriaceae;g__MED-G11;s__	1085468	83.82	0.74
20110324_Bin_41_4	d__Bacteria;p__Bacteroidota;c__Bacteroidia;o__Flavobacteriales;f__Flavobacteriaceae;g__MED-G11;s__	1223067	83.46	0
20110324_Bin_45_1	d__Archaea;p__Thermoplasmatota;c__Poseidoniia;o__Poseidoniales;f__Thalassoarchaeaceae;g__MGIIb-O2;s__MGIIb-O2 sp002494975	1453923	83.07	0
20110324_Bin_5_5	d__Bacteria;p__Proteobacteria;c__Gammaproteobacteria;o__GCA-002705445;f__GCA-002716945;g__GCA-2698665;s__	1128494	83	2.49
20120308_Bin_56_1	d__Bacteria;p__Verrucomicrobiota;c__Verrucomicrobiae;o__Opitutales;f__MB11C04;g__MB11C04;s__	1965350	82.9	0.85
20160502_Bin_27_3	d__Bacteria;p__Proteobacteria;c__Gammaproteobacteria;o__Pseudomonadales;f__Porticoccaceae;g__HTCC2207;s__	2122423	82.69	0.81
20110428_Bin_1_24	d__Bacteria;p__Proteobacteria;c__Alphaproteobacteria;o__Pelagibacterales;f__Pelagibacteraceae;g__Pelagibacter;s__	1066922	82.64	0.87
20110428_Bin_40_2	d__Bacteria;p__Actinobacteriota;c__Actinobacteria;o__Actinomycetales;f__Microbacteriaceae;g__Pontimonas;s__	1406571	82.63	4.14
20120412_Bin_36_1	d__Bacteria;p__Bacteroidota;c__Bacteroidia;o__Flavobacteriales;f__Flavobacteriaceae;g__LPB0005;s__	2551417	82.61	3.57
20160502_Bin_28_2	d__Bacteria;p__Verrucomicrobiota;c__Verrucomicrobiae;o__Opitutales;f__Puniceicoccaceae;g__BACL24;s__	2180838	82.43	0
20160316_Bin_33_4	d__Bacteria;p__Proteobacteria;c__Gammaproteobacteria;o__Pseudomonadales;f__Alcanivoracaceae;g__Alcanivorax;s__	3558865	82.07	0
20110530_Bin_12_1	d__Bacteria;p__Bacteroidota;c__Bacteroidia;o__Flavobacteriales;f__Flavobacteriaceae;g__;s__	3022161	81.92	2.01
20100518_Bin_135_1	d__Bacteria;p__Verrucomicrobiota;c__Verrucomicrobiae;o__Verrucomicrobiales;f__Akkermansiaceae;g__UBA4581;s__UBA4581 sp002387565	1364149	81.8	0
20110523_Bin_38_1	d__Bacteria;p__Bacteroidota;c__Bacteroidia;o__Flavobacteriales;f__Flavobacteriaceae;g__Hel1-33-131;s__	1726206	81.73	3.58
20120510_Bin_22	d__Bacteria;p__Myxococcota;c__UBA9160;o__UBA9160;f__UBA4427;g__UBA4427;s__UBA4427 sp002390675	4418857	81.72	0.21
20160316_Bin_14_5	d__Bacteria;p__Proteobacteria;c__Alphaproteobacteria;o__Pelagibacterales;f__Pelagibacteraceae;g__Pelagibacter;s__Pelagibacter ubique_R	936197	81.6	0.28
20120412_Bin_40	d__Bacteria;p__Bacteroidota;c__Bacteroidia;o__Flavobacteriales;f__Flavobacteriaceae;g__LPB0005;s__	2762348	81.58	3.55
20100303_Bin_46	d__Bacteria;p__Proteobacteria;c__Gammaproteobacteria;o__Pseudomonadales;f__HTCC2089;g__UBA9926;s__	2702889	81.56	2.19
20120308_Bin_122_2	d__Archaea;p__Thermoplasmatota;c__Poseidoniia;o__Poseidoniales;f__Thalassoarchaeaceae;g__MGIIb-O2;s__MGIIb-O2 sp002498985	1399966	81.47	0
20100408_Bin_49_1	d__Bacteria;p__Proteobacteria;c__Gammaproteobacteria;o__Pseudomonadales;f__Porticoccaceae;g__HTCC2207;s__HTCC2207 sp000511875	1756030	81.43	0.37
20120412_Bin_16_1	d__Bacteria;p__Proteobacteria;c__Gammaproteobacteria;o__Pseudomonadales;f__Halieaceae;g__;s__	4029534	81.26	2.61
20110421_Bin_9_2	d__Bacteria;p__Proteobacteria;c__Alphaproteobacteria;o__Puniceispirillales;f__Puniceispirillaceae;g__Puniceispirillum;s__	1836100	81.23	1.75
20120503_Bin_5_4	d__Bacteria;p__Proteobacteria;c__Alphaproteobacteria;o__Rhodobacterales;f__Rhodobacteraceae;g__Planktomarina;s__	2180819	80.96	0.98
20160512_Bin_17_11	d__Bacteria;p__Bacteroidota;c__Bacteroidia;o__Flavobacteriales;f__Flavobacteriaceae;g__;s__	1529668	80.65	1.52
20120416_Bin_85_1	d__Archaea;p__Nanoarchaeota;c__Nanoarchaeia;o__Woesearchaeales;f__UBA9989;g__;s__	1083536	80.61	1.87
20110526_Bin_44_1	d__Bacteria;p__Bacteroidota;c__Bacteroidia;o__Flavobacteriales;f__Flavobacteriaceae;g__MED-G11;s__	1273169	80.59	1.89
20120405_Bin_34_1	d__Bacteria;p__Proteobacteria;c__Alphaproteobacteria;o__Rhodobacterales;f__Rhodobacteraceae;g__Lentibacter;s__Lentibacter algarum	2222626	80.43	2.53
20120412_Bin_55	d__Bacteria;p__Bacteroidota;c__Bacteroidia;o__Flavobacteriales;f__Flavobacteriaceae;g__Maribacter;s__	2159123	79.79	1.02
20100518_Bin_1_2	d__Bacteria;p__Bacteroidota;c__Bacteroidia;o__Flavobacteriales;f__Flavobacteriaceae;g__MAG-121220-bin8;s__	1373660	79.71	1.1
20110512_Bin_4	d__Bacteria;p__Proteobacteria;c__Gammaproteobacteria;o__Burkholderiales;f__Burkholderiaceae;g__Acidovorax_D;s__Acidovorax_D temperans	3908029	79.52	1.55
20110526_Bin_21_1	d__Bacteria;p__Proteobacteria;c__Alphaproteobacteria;o__Puniceispirillales;f__AAA536-G10;g__AAA536-G10;s__	1723812	79.28	3.33
20120412_Bin_42_1	d__Bacteria;p__Proteobacteria;c__Alphaproteobacteria;o__Rhodobacterales;f__Rhodobacteraceae;g__Roseovarius;s__	2735934	79.26	1.28
20160512_Bin_25_7	d__Bacteria;p__Verrucomicrobiota;c__Verrucomicrobiae;o__Opitutales;f__Puniceicoccaceae;g__BACL24;s__	1872597	79.01	1.35
20110523_Bin_64_1	d__Bacteria;p__Actinobacteriota;c__Actinobacteria;o__Nanopelagicales;f__;g__;s__	1850661	78.83	0
20160512_Bin_24_7	d__Bacteria;p__Bacteroidota;c__Bacteroidia;o__Flavobacteriales;f__UA16;g__UBA8752;s__	2084651	78.63	0.54
20160512_Bin_57_1	d__Bacteria;p__Proteobacteria;c__Alphaproteobacteria;o__Micavibrionales;f__Micavibrionaceae;g__UBA1664;s__	1563358	78.56	1.56
20120607_Bin_69_1	d__Bacteria;p__Proteobacteria;c__Alphaproteobacteria;o__Parvibaculales;f__RS24;g__UBA8337;s__	1301824	77.81	0.45
20110526_Bin_2_13	d__Bacteria;p__Verrucomicrobiota;c__Verrucomicrobiae;o__Opitutales;f__MB11C04;g__MB11C04;s__	1709642	77.7	2.03
20110506_Bin_6	d__Bacteria;p__Verrucomicrobiota;c__Verrucomicrobiae;o__Opitutales;f__Verruco-01;g__;s__	3461824	77.48	2.84
20160512_Bin_59_4	d__Bacteria;p__Bacteroidota;c__Bacteroidia;o__Flavobacteriales;f__Flavobacteriaceae;g__Polaribacter;s__	1846673	77.43	3.83
20120607_Bin_61_1	d__Bacteria;p__Bacteroidota;c__Bacteroidia;o__Flavobacteriales;f__Flavobacteriaceae;g__MS024-2A;s__	1853348	77.28	6.16
20160419_Bin_4_9	d__Bacteria;p__Proteobacteria;c__Alphaproteobacteria;o__Pelagibacterales;f__Pelagibacteraceae;g__Pelagibacter;s__	927975	77.25	2.73
20120405_Bin_31	d__Bacteria;p__Bacteroidota;c__Bacteroidia;o__Flavobacteriales;f__1G12;g__UBA2108;s__	2593514	77.06	1.5
20160512_Bin_26_12	d__Bacteria;p__Bacteroidota;c__Bacteroidia;o__Flavobacteriales;f__Flavobacteriaceae;g__UBA7428;s__	1489597	77.05	0.43
20100518_Bin_30_2	d__Bacteria;p__Bacteroidota;c__Bacteroidia;o__Flavobacteriales;f__Flavobacteriaceae;g__SCGC-AAA160-P02;s__	1707888	76.89	0.84
20110331_Bin_57_1	d__Bacteria;p__Proteobacteria;c__Alphaproteobacteria;o__Pelagibacterales;f__Pelagibacteraceae;g__IMCC9063;s__	917189	76.85	1.19
20120510_Bin_82_2	d__Bacteria;p__Proteobacteria;c__Gammaproteobacteria;o__GCA-002705445;f__GCA-002705445;g__GCA-2705445;s__	1116295	76.85	1.01
20110519_Bin_4_1	d__Bacteria;p__Proteobacteria;c__Alphaproteobacteria;o__Rhodobacterales;f__Rhodobacteraceae;g__Yoonia;s__	2857765	76.62	2.07
20120412_Bin_69_2	d__Bacteria;p__Bacteroidota;c__Bacteroidia;o__Flavobacteriales;f__Flavobacteriaceae;g__Psychroserpens;s__	2717586	76.18	0
20120405_Bin_6_1	d__Bacteria;p__Proteobacteria;c__Gammaproteobacteria;o__Burkholderiales;f__Methylophilaceae;g__BACL14;s__	1000038	76.16	2.16
20120412_Bin_137_1	d__Bacteria;p__Patescibacteria;c__Paceibacteria;o__UBA9983_A;f__UBA2163;g__OLB19;s__	952611	75.76	0
20160517_Bin_10_1	d__Bacteria;p__Actinobacteriota;c__Actinobacteria;o__Actinomycetales;f__Microbacteriaceae;g__Pontimonas;s__	1145898	75.57	1.23
20120405_Bin_65_3	d__Bacteria;p__Proteobacteria;c__Gammaproteobacteria;o__SAR86;f__SAR86;g__;s__	1645105	74.76	2.1
20110407_Bin_15	d__Bacteria;p__Proteobacteria;c__Alphaproteobacteria;o__Puniceispirillales;f__Puniceispirillaceae;g__Puniceispirillum;s__	1926939	74.51	1.98
20120607_Bin_2_1	d__Bacteria;p__Proteobacteria;c__Gammaproteobacteria;o__Enterobacterales;f__Alteromonadaceae;g__Psychrosphaera;s__	1974534	74.09	0.78
20160517_Bin_12	d__Archaea;p__Crenarchaeota;c__Korarchaeia;o__;f__;g__;s__	13886055	74.04	41.57
20110426_Bin_22	d__Bacteria;p__Bacteroidota;c__Bacteroidia;o__Flavobacteriales;f__Flavobacteriaceae;g__;s__	2540832	73.78	1.79
20160419_Bin_12_1	d__Bacteria;p__Bacteroidota;c__Rhodothermia;o__Balneolales;f__Balneolaceae;g__Balneola;s__	3037269	73.59	2.25
20120416_Bin_112_1	d__Bacteria;p__Patescibacteria;c__Gracilibacteria;o__UBA4473;f__UBA4473;g__UBA4473;s__UBA4473 sp002389285	1207900	73.5	1.28
20160331_Bin_18_1	d__Bacteria;p__Proteobacteria;c__Gammaproteobacteria;o__Enterobacterales;f__Alteromonadaceae;g__P0211;s__	3259055	73.34	2.98
20160321_Bin_35_4	d__Bacteria;p__Actinobacteriota;c__Acidimicrobiia;o__TMED189;f__TMED189;g__TMED189;s__	916126	73.08	1.28
20110526_Bin_64	d__Bacteria;p__Bacteroidota;c__Bacteroidia;o__NS11-12g;f__UBA9320;g__UBA9320;s__UBA9320 sp003485825	1603647	73	2.19
20110516_Bin_8_1	d__Bacteria;p__Proteobacteria;c__Alphaproteobacteria;o__Rhodobacterales;f__Rhodobacteraceae;g__Yoonia;s__	3148077	72.68	0.34
20120308_Bin_24_2	d__Bacteria;p__Proteobacteria;c__Alphaproteobacteria;o__Rhizobiales;f__TMED25;g__MED-G09;s__	1160249	72.24	2.84
20120416_Bin_11_2	d__Bacteria;p__Verrucomicrobiota;c__Verrucomicrobiae;o__Opitutales;f__MB11C04;g__MB11C04;s__	1817076	72.24	2.86
20120607_Bin_21_1	d__Bacteria;p__Bacteroidota;c__Bacteroidia;o__Flavobacteriales;f__GCA-002722245;g__;s__	2152567	72.11	1.08
20100430_Bin_2_1	d__Bacteria;p__Proteobacteria;c__Gammaproteobacteria;o__Pseudomonadales;f__UBA6940;g__UBA6940;s__	2315882	71.73	0
20110523_Bin_43_1	d__Bacteria;p__Bacteroidota;c__Bacteroidia;o__Flavobacteriales;f__Flavobacteriaceae;g__UBA7428;s__	1815318	71.71	1.72
20110428_Bin_93_1	d__Bacteria;p__Proteobacteria;c__Gammaproteobacteria;o__Thiomicrospirales;f__Thioglobaceae;g__Thioglobus;s__Thioglobus singularis	1253034	71.61	0
20120308_Bin_19	d__Bacteria;p__SAR324;c__SAR324;o__SAR324;f__NAC60-12;g__JCVI-SCAAA005;s__JCVI-SCAAA005 sp002683655	2700596	71.61	1.42
20100423_Bin_12_1	d__Bacteria;p__Proteobacteria;c__Gammaproteobacteria;o__Pseudomonadales;f__UBA7434;g__UBA7434;s__	1959289	70.95	1.73
20110530_Bin_15_1	d__Bacteria;p__Proteobacteria;c__Gammaproteobacteria;o__Pseudomonadales;f__HTCC2089;g__UBA4421;s__	2079390	70.93	1.89
20100518_Bin_12_1	d__Bacteria;p__Verrucomicrobiota;c__Verrucomicrobiae;o__Opitutales;f__Puniceicoccaceae;g__BACL24;s__	2543994	70.67	1.49
20120524_Bin_43_2	d__Bacteria;p__Proteobacteria;c__Gammaproteobacteria;o__SAR86;f__D2472;g__D2472;s__D2472 sp002469975	1316766	70.56	0.07
20110526_Bin_2_14	d__Bacteria;p__Verrucomicrobiota;c__Verrucomicrobiae;o__Opitutales;f__MB11C04;g__MB11C04;s__	1783093	70.33	7.7
20160502_Bin_32_9	d__Bacteria;p__Proteobacteria;c__Gammaproteobacteria;o__SAR86;f__D2472;g__D2472;s__	1408876	70.21	1.12
20160502_Bin_23_4	d__Bacteria;p__Bacteroidota;c__Bacteroidia;o__Flavobacteriales;f__Flavobacteriaceae;g__GCA-002733185;s__	1576156	69.81	1.13
20120412_Bin_12	d__Bacteria;p__Proteobacteria;c__Alphaproteobacteria;o__Rhodobacterales;f__Rhodobacteraceae;g__Sulfitobacter;s__	3681588	69.21	2.12
20100518_Bin_106_1	d__Bacteria;p__Bacteroidota;c__Bacteroidia;o__Flavobacteriales;f__Flavobacteriaceae;g__Hel1-33-131;s__	2005550	68.97	0.86
20120308_Bin_77	d__Bacteria;p__Proteobacteria;c__Alphaproteobacteria;o__TMED109;f__TMED109;g__TMED109;s__TMED109 sp002171375	1533034	68.73	4.3
20110526_Bin_92	d__Bacteria;p__Bacteroidota;c__Bacteroidia;o__Flavobacteriales;f__Flavobacteriaceae;g__;s__	1157966	68.53	1.49
20100413_Bin_38_2_1	d__Bacteria;p__Patescibacteria;c__Saccharimonadia;o__Saccharimonadales;f__Saccharimonadaceae;g__;s__	937709	68.52	0
20160412_Bin_34_4	d__Bacteria;p__Bacteroidota;c__Bacteroidia;o__Cytophagales;f__Cyclobacteriaceae;g__UBA4465;s__	2195434	68.12	3.27
20100408_Bin_26_1	d__Bacteria;p__Proteobacteria;c__Alphaproteobacteria;o__Rhodobacterales;f__Rhodobacteraceae;g__Planktomarina;s__	1517734	68.09	1.81
20120412_Bin_64_2	d__Bacteria;p__Bacteroidota;c__Bacteroidia;o__Flavobacteriales;f__Flavobacteriaceae;g__Gillisia;s__	2891885	67.59	0
20160321_Bin_59	d__Bacteria;p__Bacteroidota;c__Bacteroidia;o__NS11-12g;f__UBA9320;g__;s__	2006376	67.54	0.48
20120524_Bin_14_6	d__Bacteria;p__Proteobacteria;c__Gammaproteobacteria;o__SAR86;f__D2472;g__SCGC-AAA076-P13;s__	1191660	67.2	0.56
20160512_Bin_39_1	d__Bacteria;p__Proteobacteria;c__Alphaproteobacteria;o__UBA7985;f__UBA7985;g__UBA7985;s__	1913217	66.81	1.01
20120405_Bin_9	d__Bacteria;p__Planctomycetota;c__Planctomycetes;o__Pirellulales;f__Pirellulaceae;g__;s__	4411699	66.8	0
20160512_Bin_21_3	d__Bacteria;p__Bacteroidota;c__Bacteroidia;o__Cytophagales;f__Cyclobacteriaceae;g__;s__	2331816	66.6	2.51
20110324_Bin_45_4	d__Archaea;p__Thermoplasmatota;c__Poseidoniia;o__Poseidoniales;f__Thalassoarchaeaceae;g__MGIIb-O2;s__	1334399	66.53	1.64
20160512_Bin_33_2	d__Bacteria;p__Proteobacteria;c__Gammaproteobacteria;o__Pseudomonadales;f__Porticoccaceae;g__HTCC2207;s__HTCC2207 sp000153445	2034276	66.38	0
20110526_Bin_21_2	d__Bacteria;p__Bacteroidota;c__Bacteroidia;o__Flavobacteriales;f__Flavobacteriaceae;g__MAG-121220-bin8;s__	1538582	66.09	8.94
20160426_Bin_8_3	d__Bacteria;p__Proteobacteria;c__Gammaproteobacteria;o__SAR86;f__D2472;g__;s__	1205779	65.89	0.93
20120510_Bin_2_13	d__Bacteria;p__Proteobacteria;c__Alphaproteobacteria;o__Pelagibacterales;f__Pelagibacteraceae;g__Pelagibacter;s__	862539	65.55	1.9
20160512_Bin_30_3	d__Bacteria;p__Proteobacteria;c__Gammaproteobacteria;o__SAR86;f__D2472;g__SCGC-AAA076-P13;s__	1184624	65.14	1.69
20120412_Bin_9_1	d__Bacteria;p__Proteobacteria;c__Alphaproteobacteria;o__Caulobacterales;f__Maricaulaceae;g__Hellea;s__	2823498	65.06	2.7
20120510_Bin_26_1	d__Bacteria;p__Bacteroidota;c__Bacteroidia;o__Flavobacteriales;f__1G12;g__SHAN690;s__	1701451	64.75	2.69
20120405_Bin_28	d__Bacteria;p__Proteobacteria;c__Alphaproteobacteria;o__Rhodobacterales;f__Rhodobacteraceae;g__;s__	2273134	64.74	0.21
20160502_Bin_34_1	d__Bacteria;p__Proteobacteria;c__Alphaproteobacteria;o__Rhodobacterales;f__Rhodobacteraceae;g__Ascidiaceihabitans;s__	2017126	64.46	0.72
20160316_Bin_35_1	d__Bacteria;p__Proteobacteria;c__Gammaproteobacteria;o__Thiomicrospirales;f__Thioglobaceae;g__Thioglobus;s__	1048146	64.06	0.22
20100504_Bin_115_1	d__Bacteria;p__Proteobacteria;c__Gammaproteobacteria;o__SAR86;f__D2472;g__SCGC-AAA076-P13;s__	1155930	63.81	0.37
20120405_Bin_39_1	d__Bacteria;p__Proteobacteria;c__Gammaproteobacteria;o__Pseudomonadales;f__Pseudohongiellaceae;g__;s__	1949658	63.8	0.27
20120412_Bin_156	d__Bacteria;p__Patescibacteria;c__Paceibacteria;o__UBA9983_A;f__GCA-2747955;g__;s__	666507	63.76	0.85
20120416_Bin_61_1	d__Bacteria;p__Actinobacteriota;c__Acidimicrobiia;o__TMED189;f__TMED189;g__TMED189;s__TMED189 sp002683085	919938	63.68	1.28
20120308_Bin_24_1	d__Bacteria;p__Proteobacteria;c__Gammaproteobacteria;o__SAR86;f__SAR86;g__GCA-2707915;s__	1306164	63.56	0.62
20160512_Bin_19_1	d__Bacteria;p__Proteobacteria;c__Gammaproteobacteria;o__Burkholderiales;f__SG8-40;g__;s__	1717666	62.61	2.18
20110523_Bin_61_1	d__Bacteria;p__Bacteroidota;c__Bacteroidia;o__Flavobacteriales;f__Flavobacteriaceae;g__Hel1-33-131;s__	1940199	62.41	0
20160316_Bin_11_1	d__Archaea;p__Thermoplasmatota;c__Poseidoniia;o__Poseidoniales;f__Thalassoarchaeaceae;g__MGIIb-O3;s__	1357350	62.09	1.04
20120308_Bin_20_1	d__Bacteria;p__Proteobacteria;c__Gammaproteobacteria;o__Pseudomonadales;f__HTCC2089;g__UBA9926;s__	2041154	61.69	3
20120531_Bin_19_5	d__Bacteria;p__Proteobacteria;c__Alphaproteobacteria;o__Pelagibacterales;f__Pelagibacteraceae;g__Pelagibacter;s__	772408	61.61	3.55
20120510_Bin_27_1	d__Bacteria;p__Proteobacteria;c__Alphaproteobacteria;o__Rhodobacterales;f__Rhodobacteraceae;g__Planktomarina;s__	1932165	61.14	2.74
20100423_Bin_2_1	d__Bacteria;p__Proteobacteria;c__Alphaproteobacteria;o__Pelagibacterales;f__Pelagibacteraceae;g__IMCC9063;s__	1546495	60.99	4.17
20120412_Bin_65_1	d__Bacteria;p__Patescibacteria;c__Saccharimonadia;o__Saccharimonadales;f__Saccharimonadaceae;g__UBA5946;s__	874193	60.83	0
20100423_Bin_77	d__Bacteria;p__Patescibacteria;c__Paceibacteria;o__UBA9983_A;f__UBA2163;g__OLB19;s__	1018955	60.66	0.85
20110526_Bin_61	d__Bacteria;p__Bacteroidota;c__Bacteroidia;o__Flavobacteriales;f__Flavobacteriaceae;g__;s__	1595963	60.58	3.65
20100430_Bin_55_1	d__Bacteria;p__Patescibacteria;c__Saccharimonadia;o__Saccharimonadales;f__Saccharimonadaceae;g__;s__	911964	60.4	1.71
20120308_Bin_54_1	d__Bacteria;p__Bacteroidota;c__Bacteroidia;o__Flavobacteriales;f__UBA10066;g__;s__	2390896	60.34	3.45
20110516_Bin_10_5	d__Bacteria;p__Proteobacteria;c__Gammaproteobacteria;o__Burkholderiales;f__Methylophilaceae;g__BACL14;s__	820337	59.75	0.9
20120412_Bin_66_2	d__Bacteria;p__Proteobacteria;c__Alphaproteobacteria;o__Micavibrionales;f__Micavibrionaceae;g__TMED27;s__	1378885	59.23	1.33
20100430_Bin_91	d__Bacteria;p__Patescibacteria;c__Paceibacteria;o__UBA9983_A;f__UBA2163;g__OLB19;s__OLB19 sp002477545	907886	58.95	0.95
20100504_Bin_90	d__Archaea;p__Nanoarchaeota;c__Nanoarchaeia;o__Woesearchaeales;f__BM511;g__;s__	719631	58.88	1.32
20110428_Bin_15	d__Bacteria;p__Bacteroidota;c__Bacteroidia;o__Flavobacteriales;f__Crocinitomicaceae;g__UBA4466;s__	2923510	58.65	1.08
20110404_Bin_13_1	d__Bacteria;p__Proteobacteria;c__Alphaproteobacteria;o__Rhodobacterales;f__Rhodobacteraceae;g__Octadecabacter;s__	2080780	58.18	1.98
20120531_Bin_98	d__Bacteria;p__Patescibacteria;c__Paceibacteria;o__UBA6257;f__2-01-FULL-56-20;g__;s__	1083564	57.95	1.52
20110328_Bin_1_11	d__Bacteria;p__Proteobacteria;c__Alphaproteobacteria;o__Pelagibacterales;f__Pelagibacteraceae;g__Pelagibacter;s__	1149351	57.89	4.58
20100303_Bin_45_2	d__Bacteria;p__Proteobacteria;c__Gammaproteobacteria;o__Burkholderiales;f__Methylophilaceae;g__BACL14;s__	1360870	57.63	12.84
20110324_Bin_33_2	d__Archaea;p__Thermoplasmatota;c__Poseidoniia;o__Poseidoniales;f__Poseidoniaceae;g__;s__	1289194	56.98	2.27
20110321_Bin_17	d__Bacteria;p__Actinobacteriota;c__Acidimicrobiia;o__Microtrichales;f__UBA11606;g__UBA11606;s__	1841411	56.55	1.8
20120412_Bin_65_2	d__Bacteria;p__Patescibacteria;c__Saccharimonadia;o__Saccharimonadales;f__UBA7683;g__UBA7683;s__	809550	55.71	2.16
20110523_Bin_15_2	d__Bacteria;p__Proteobacteria;c__Alphaproteobacteria;o__Rhodobacterales;f__Rhodobacteraceae;g__Planktomarina;s__	1395930	55.48	4.33
20120308_Bin_5_2	d__Bacteria;p__Dadabacteria;c__UBA1144;o__UBA1144;f__UBA1144;g__TMED58;s__TMED58 sp002701865	901683	55.16	5.98
20100408_Bin_32_1	d__Bacteria;p__Proteobacteria;c__Alphaproteobacteria;o__Rickettsiales;f__Rickettsiaceae;g__GCA-2402195;s__	1021215	55.15	3.55
20160419_Bin_15	d__Bacteria;p__Proteobacteria;c__Gammaproteobacteria;o__Pseudomonadales;f__Pseudomonadaceae;g__Pseudomonas_E;s__Pseudomonas_E veronii	3849549	54.97	0.81
20120416_Bin_7_6	d__Bacteria;p__Proteobacteria;c__Alphaproteobacteria;o__Pelagibacterales;f__Pelagibacteraceae;g__Pelagibacter;s__	790591	54.72	0
20120412_Bin_65_4	d__Bacteria;p__Patescibacteria;c__Saccharimonadia;o__Saccharimonadales;f__Saccharimonadaceae;g__;s__	696154	54.69	6.48
20120607_Bin_3	d__Bacteria;p__AB1-6;c__AB1-6;o__;f__;g__;s__	6997740	54.6	4.34
20120412_Bin_125_1	d__Bacteria;p__Patescibacteria;c__Paceibacteria;o__UBA9983_A;f__UBA1006;g__UBA1006;s__	590197	54.37	0.95
20160316_Bin_6_22	d__Bacteria;p__Proteobacteria;c__Alphaproteobacteria;o__Pelagibacterales;f__Pelagibacteraceae;g__Pelagibacter;s__	601590	54.25	3.87
20160316_Bin_35_5	d__Bacteria;p__Proteobacteria;c__Gammaproteobacteria;o__SAR86;f__D2472;g__D2472;s__	955408	53.87	0.56
20120308_Bin_59	d__Bacteria;p__Nitrospinota;c__Nitrospinia;o__Nitrospinales;f__Nitrospinaceae;g__UBA8687;s__	1282282	53.7	3.42
20110324_Bin_21_5	d__Bacteria;p__Dadabacteria;c__UBA1144;o__UBA1144;f__UBA1144;g__GCA-2701925;s__GCA-2701925 sp002701925	1020499	53.18	2.52
20110331_Bin_11_3	d__Bacteria;p__Proteobacteria;c__Alphaproteobacteria;o__Pelagibacterales;f__Pelagibacteraceae;g__Pelagibacter;s__	868853	52.94	4.5
20100330_Bin_11	d__Bacteria;p__Proteobacteria;c__Alphaproteobacteria;o__Sphingomonadales;f__Sphingomonadaceae;g__Sphingomonas;s__	2077581	52.33	0.54
20100504_Bin_85	d__Bacteria;p__Patescibacteria;c__Gracilibacteria;o__BD1-5;f__UBA6164;g__UBA6489;s__	767729	52.29	1.12
20100330_Bin_62_1	d__Bacteria;p__Bacteroidota;c__Bacteroidia;o__Flavobacteriales;f__Flavobacteriaceae;g__HC6-5;s__	1097442	51.72	0
20110428_Bin_20	d__Bacteria;p__Verrucomicrobiota;c__Lentisphaeria;o__Lentisphaerales;f__Lentisphaeraceae;g__Lentisphaera;s__	2256546	51.71	0.9
20160321_Bin_44_3	d__Bacteria;p__Proteobacteria;c__Gammaproteobacteria;o__Burkholderiales;f__Burkholderiaceae;g__RS62;s__	1026941	51.1	1.4
20110530_Bin_56	d__Bacteria;p__Cyanobacteria;c__Cyanobacteriia;o__Synechococcales;f__Cyanobiaceae;g__Synechococcus_C;s__	1043088	51.04	0.01
20100518_Bin_17	d__Bacteria;p__Verrucomicrobiota;c__Verrucomicrobiae;o__Opitutales;f__Puniceicoccaceae;g__BACL24;s__BACL24 sp003485085	2053312	50.96	0.68
20120607_Bin_82	d__Bacteria;p__Bacteroidota;c__Bacteroidia;o__Flavobacteriales;f__Flavobacteriaceae;g__UBA7428;s__UBA7428 sp002708445	1231770	50.63	0.8
20160512_Bin_2_11	d__Bacteria;p__Bacteroidota;c__Bacteroidia;o__NS11-12g;f__UBA9320;g__;s__	1010075	50.41	0
20160426_Bin_63_1	d__Bacteria;p__Bdellovibrionota;c__Bacteriovoracia;o__Bacteriovoracales;f__Bacteriovoracaceae;g__;s__	1515149	49.89	1.86
20120405_Bin_113_1	d__Bacteria;p__Proteobacteria;c__Gammaproteobacteria;o__Thiomicrospirales;f__Thioglobaceae;g__Thioglobus;s__	810054	49.66	0.66
20160331_Bin_33_1	d__Bacteria;p__Bacteroidota;c__Bacteroidia;o__Flavobacteriales;f__BACL11;g__GCA-2683775;s__GCA-2683775 sp002683775	1257964	49.55	0.78
20110321_Bin_26	d__Bacteria;p__Proteobacteria;c__Gammaproteobacteria;o__Nevskiales;f__Salinisphaeraceae;g__;s__	1629216	46.7	0.59
20120405_Bin_8_8	d__Bacteria;p__Proteobacteria;c__Gammaproteobacteria;o__SAR86;f__D2472;g__D2472;s__D2472 sp002358345	910734	46.49	4.02
20120426_Bin_9	d__Bacteria;p__Verrucomicrobiota;c__Verrucomicrobiae;o__Verrucomicrobiales;f__;g__;s__	2953002	46.22	1.36
20160502_Bin_69_4	d__Bacteria;p__Verrucomicrobiota;c__Verrucomicrobiae;o__Opitutales;f__MB11C04;g__MB11C04;s__	1074427	44.61	0.03
20160412_Bin_9_2	d__Bacteria;p__Proteobacteria;c__Alphaproteobacteria;o__Pelagibacterales;f__Pelagibacteraceae;g__IMCC9063;s__	1218911	44.44	3.57
20120308_Bin_15_2	d__Bacteria;p__Proteobacteria;c__Alphaproteobacteria;o__Rhodobacterales;f__Rhodobacteraceae;g__GCA-002712045;s__GCA-002712045 sp002683355	1063201	44.2	0.85
20120416_Bin_7_22	d__Bacteria;p__Proteobacteria;c__Alphaproteobacteria;o__Pelagibacterales;f__Pelagibacteraceae;g__Pelagibacter_A;s__	359809	43.37	9.64
20110324_Bin_41_3	d__Bacteria;p__Bacteroidota;c__Bacteroidia;o__Flavobacteriales;f__Flavobacteriaceae;g__MAG-121220-bin8;s__	690643	43.18	0.7
20160316_Bin_34_1	d__Bacteria;p__Verrucomicrobiota;c__Verrucomicrobiae;o__Opitutales;f__MB11C04;g__MB11C04;s__	941874	42.34	3.65
20160512_Bin_63_3	d__Bacteria;p__Verrucomicrobiota;c__Verrucomicrobiae;o__Opitutales;f__MB11C04;g__MB11C04;s__	1378433	42.28	3.38
20110321_Bin_11_6	d__Bacteria;p__Proteobacteria;c__Gammaproteobacteria;o__SAR86;f__D2472;g__D2472;s__	643585	41.91	1.76
20100504_Bin_24	d__Bacteria;p__Verrucomicrobiota;c__Lentisphaeria;o__Lentisphaerales;f__Lentisphaeraceae;g__Lentisphaera;s__	1835125	40.98	1.31
20100413_Bin_35_1	d__Bacteria;p__Proteobacteria;c__Gammaproteobacteria;o__Pseudomonadales;f__Porticoccaceae;g__HTCC2207;s__HTCC2207 sp001438605	895259	39.99	0.37
20160512_Bin_30_2	d__Bacteria;p__Proteobacteria;c__Gammaproteobacteria;o__SAR86;f__D2472;g__SCGC-AAA076-P13;s__SCGC-AAA076-P13 sp000385055	607863	39.66	0.31
20110414_Bin_12_1	d__Bacteria;p__Bacteroidota;c__Bacteroidia;o__Flavobacteriales;f__UBA10066;g__;s__	1246345	38.86	0.57
20120308_Bin_24_4	d__Bacteria;p__Proteobacteria;c__Gammaproteobacteria;o__SAR86;f__D2472;g__;s__	665903	36.77	1.36
20110324_Bin_64_3	d__Bacteria;p__Cyanobacteria;c__;o__;f__;g__;s__	360868	35.67	2.56
20120412_Bin_54_1	d__Bacteria;p__Proteobacteria;c__Alphaproteobacteria;o__Rhodobacterales;f__Rhodobacteraceae;g__Monaibacterium;s__	1108728	31.37	0
20100413_Bin_72	d__Bacteria;p__Patescibacteria;c__Saccharimonadia;o__Saccharimonadales;f__Saccharimonadaceae;g__UBA10027;s__	445620	27.75	0
20120412_Bin_107_5	d__Bacteria;p__Cyanobacteria;c__Cyanobacteriia;o__;f__;g__;s__	394875	26.27	2.56
20110324_Bin_7_9	d__Bacteria;p__Proteobacteria;c__Gammaproteobacteria;o__SAR86;f__D2472;g__D2472;s__	481509	21.83	2.33

## Sheet: S4
Subject_ID	Annotation	2010_Pre	2010_Mid	2010_Post	2010_Post2	2011_Pre	2011_Mid	2011_Post	2012_Pre	2012_Mid	2012_Post	MAG_name	Class	Order	KO	KEGG_L2	KEGG_L3	KEGG_L4
0324_310329	|ABC-type_transport_system_involved_in_resistance_to_organic_solvents_periplasmic_component|Flavobacteriales	#N/A	#N/A	#N/A	#N/A	0	0.004499	0	#N/A	#N/A	#N/A	20100518_Bin_1_2	c__Bacteroidia	o__Flavobacteriales	K02067	Environmental Information Processing	Membrane transport	ABC transporters
0416_424002	|Predicted_ATPase_involved_in_cell_division_COG2884|Maribacter_sp._HTCC2170	0	0.0119294	0	0	#N/A	#N/A	#N/A	#N/A	#N/A	#N/A	20120531_Bin_70_1	c__Bacteroidia	o__Flavobacteriales	K09812	Environmental Information Processing	Membrane transport	ABC transporters
0303_477283	|ABC-type_branched-chain_amino_acid_transport_systems_periplasmic_component|Candidatus_Pelagibacter_ubique	#N/A	#N/A	#N/A	#N/A	0	0.00963235	0	0.0746053	0.0444008	0.0370934	20160419_Bin_4_9	c__Alphaproteobacteria	o__Pelagibacterales	K01999	Environmental Information Processing	Membrane transport	ABC transporters
0324_289690	|ABC-type_branched-chain_amino_acid_transport_systems_periplasmic_component|Candidatus_Pelagibacter_ubique	#N/A	#N/A	#N/A	#N/A	#N/A	#N/A	#N/A	0.00400518	0.00330044	0.098572	20110428_Bin_1_24	c__Alphaproteobacteria	o__Pelagibacterales	K01999	Environmental Information Processing	Membrane transport	ABC transporters
0324_338153	|ABC-type_branched-chain_amino_acid_transport_systems_periplasmic_component|Candidatus_Pelagibacter_ubique	0.0557792	0	0	0	#N/A	#N/A	#N/A	#N/A	#N/A	#N/A	20110428_Bin_1_24	c__Alphaproteobacteria	o__Pelagibacterales	K01999	Environmental Information Processing	Membrane transport	ABC transporters
0324_344243	|ABC-type_amino_acid_transport/signal_transduction_systems_periplasmic_component/domain|Candidatus_Pelagibacter_ubique	0	0	0	0.0161922	0	0.011338	0.00974829	0.010977	0.0140708	0.0187121	20110331_Bin_57_1	c__Alphaproteobacteria	o__Pelagibacterales	K09969	Environmental Information Processing	Membrane transport	ABC transporters
0331_158593	|extracellular_solute-binding_protein_family_1|Candidatus_Pelagibacter_ubique	0	0	0.0114915	0	#N/A	#N/A	#N/A	#N/A	#N/A	#N/A	20160316_Bin_14_5	c__Alphaproteobacteria	o__Pelagibacterales	K17315	Environmental Information Processing	Membrane transport	ABC transporters
0331_159310	|phosphate_ABC_transporter_periplasmic_phosphate-binding_protein|Candidatus_Pelagibacter_ubique	0	0	0.0211299	0	#N/A	#N/A	#N/A	0	0.0084981	0	20160316_Bin_14_5	c__Alphaproteobacteria	o__Pelagibacterales	K02040	Environmental Information Processing	Membrane transport	ABC transporters
0408_294455	|ABC-type_amino_acid_transport_system_permease_component|Candidatus_Pelagibacter_ubique	#N/A	#N/A	#N/A	#N/A	#N/A	#N/A	#N/A	0	0.0123301	0	20160419_Bin_4_9	c__Alphaproteobacteria	o__Pelagibacterales	K09970	Environmental Information Processing	Membrane transport	ABC transporters
0414_576833	|secreted_protein|Candidatus_Pelagibacter_ubique	0	0	0	0.0424361	0	0.0445714	0.0437967	0	0	0.0332208	20160316_Bin_14_5	c__Alphaproteobacteria	o__Pelagibacterales	K02040	Environmental Information Processing	Membrane transport	ABC transporters
0414_640487	|branched-chain_amino_acid_ABC_transporter_periplasmic_substrate-binding_protein|Candidatus_Pelagibacter_ubique	0.0271389	0	0.0055417	0.0162082	0.0280218	0.0536904	0.0231617	0.0349357	0.0260025	0.0403428	20160316_Bin_14_5	c__Alphaproteobacteria	o__Pelagibacterales	K01999	Environmental Information Processing	Membrane transport	ABC transporters
0428_279010	|ABC-type_(unclassified)_transport_system_ATPase_component|Methylophilales_bacterium_HTCC2181	#N/A	#N/A	#N/A	#N/A	#N/A	#N/A	#N/A	0.0066769	0	0	20160419_Bin_4_9	c__Alphaproteobacteria	o__Pelagibacterales	K06861	Environmental Information Processing	Membrane transport	ABC transporters
0428_325827	|ABC-type_branched-chain_amino_acid_transport_systems_periplasmic_component|Candidatus_Pelagibacter_ubique	#N/A	#N/A	#N/A	#N/A	#N/A	#N/A	#N/A	0.0056119	0	0.0186545	20120503_Bin_1_6	c__Alphaproteobacteria	o__Pelagibacterales	K01999	Environmental Information Processing	Membrane transport	ABC transporters
0428_354876	|ABC-type_Fe3+_transport_system_periplasmic_component|Candidatus_Pelagibacter_ubique	#N/A	#N/A	#N/A	#N/A	0.0266735	0.00280465	0	0.0313774	0.0198895	0.020058	20110428_Bin_1_24	c__Alphaproteobacteria	o__Pelagibacterales	K02012	Environmental Information Processing	Membrane transport	ABC transporters
0428_434786	|ABC-type_proline/glycine_betaine_transport_systems_periplasmic_components|Candidatus_Pelagibacter_ubique	0	0	0	0.0127758	0.0212696	0.0596384	0.0307659	0.0243789	0.0570959	0.0475729	20160419_Bin_4_9	c__Alphaproteobacteria	o__Pelagibacterales	K02002	Environmental Information Processing	Membrane transport	ABC transporters
0428_514289	|ABC-type_amino_acid_transport/signal_transduction_systems_periplasmic_component/domain|Candidatus_Pelagibacter_ubique	#N/A	#N/A	#N/A	#N/A	0	0.0069593	0	0.0694734	0.0335598	0.0459423	20160419_Bin_4_9	c__Alphaproteobacteria	o__Pelagibacterales	K09969	Environmental Information Processing	Membrane transport	ABC transporters
0510_358401	|ABC-type_proline/glycine_betaine_transport_system_ATPase_component|Candidatus_Pelagibacter_ubique	0	0	0	0.00648168	#N/A	#N/A	#N/A	#N/A	#N/A	#N/A	20120510_Bin_2_5	c__Alphaproteobacteria	o__Pelagibacterales	K02000	Environmental Information Processing	Membrane transport	ABC transporters
0510_613505	|ABC-type_amino_acid_transport/signal_transduction_systems_periplasmic_component/domain|Candidatus_Pelagibacter_ubique	0.0377459	0	0	0	0.0599598	0.0196144	0	0.0180856	0.0596132	0.0323714	20120416_Bin_7_11	c__Alphaproteobacteria	o__Pelagibacterales	K09969	Environmental Information Processing	Membrane transport	ABC transporters
0526_451752	|ABC-type_proline/glycine_betaine_transport_systems_periplasmic_components|Candidatus_Pelagibacter_ubique	#N/A	#N/A	#N/A	#N/A	0.0604503	0	0	0.0115837	0.0933331	0.0954404	20110428_Bin_1_24	c__Alphaproteobacteria	o__Pelagibacterales	K02002	Environmental Information Processing	Membrane transport	ABC transporters
0606_17737	|sugar_ABC_transporter_substrate-binding_protein|Candidatus_Pelagibacter_ubique	0	0	0	0.0267283	0.0417171	0.0690135	0.041378	0.014093	0.0514302	0.158301	20160316_Bin_14_5	c__Alphaproteobacteria	o__Pelagibacterales	K17315	Environmental Information Processing	Membrane transport	ABC transporters
0303_435898	|ABC-type_branched-chain_amino_acid_transport_systems_periplasmic_component|Burkholderiales	#N/A	#N/A	#N/A	#N/A	#N/A	#N/A	#N/A	0.0138948	0	0	20110324_Bin_31_1	c__Gammaproteobacteria	o__Pseudomonadales	K01999	Environmental Information Processing	Membrane transport	ABC transporters
0308_358680	|ABC-type_phosphate_transport_system_ATPase_component|Rhodobacteraceae	0	0	0	0.0053031	#N/A	#N/A	#N/A	#N/A	#N/A	#N/A	20100511_Bin_19_1	c__Gammaproteobacteria	o__Pseudomonadales	K02036	Environmental Information Processing	Membrane transport	ABC transporters
0324_354476	|ABC-type_phosphate_transport_system_periplasmic_component|Gammaproteobacteria	0	0	0	0.00710212	#N/A	#N/A	#N/A	#N/A	#N/A	#N/A	20160412_Bin_5_6	c__Gammaproteobacteria	o__Pseudomonadales	K02040	Environmental Information Processing	Membrane transport	ABC transporters
0324_412733	|ABC-type_transport_system_involved_in_resistance_to_organic_solvents_auxiliary_component|Oceanospirillales	#N/A	#N/A	#N/A	#N/A	0	0	0.0042199	#N/A	#N/A	#N/A	20160412_Bin_5_6	c__Gammaproteobacteria	o__Pseudomonadales	K07323	Environmental Information Processing	Membrane transport	ABC transporters
0331_110060	|glutamate/glutamine/aspartate/asparagine_ABC_transporter_periplasmic_substrate-binding_protein|Marinomonas_sp._MED121	0	0	0.316017	0	0	0.0174567	0	#N/A	#N/A	#N/A	20120531_Bin_63_1	c__Gammaproteobacteria	o__Pseudomonadales	K09969	Environmental Information Processing	Membrane transport	ABC transporters
0407_131366	|glutamate/aspartate_ABC_transporter_periplasmic_substrate-binding_protein|Rhodobacteraceae	0	0	0.0949811	0.0730109	0	0.00561108	0	#N/A	#N/A	#N/A	20120531_Bin_63_1	c__Gammaproteobacteria	o__Pseudomonadales	K10001	Environmental Information Processing	Membrane transport	ABC transporters
0407_42968	|phosphate_ABC_transporter_periplasmic_binding_protein-|gamma_proteobacterium_HTCC2207	0	0	0.0369371	0	#N/A	#N/A	#N/A	#N/A	#N/A	#N/A	20100420_Bin_41_1	c__Gammaproteobacteria	o__Pseudomonadales	K02040	Environmental Information Processing	Membrane transport	ABC transporters
0408_124185	|Uncharacterized_ABC-type_transport_system_periplasmic_component/surface_lipoprotein|Alteromonadales	0	0.0570012	0	0	#N/A	#N/A	#N/A	#N/A	#N/A	#N/A	20100413_Bin_60_1	c__Gammaproteobacteria	o__Pseudomonadales	K07335	Environmental Information Processing	Membrane transport	ABC transporters
0408_132284	|ABC-type_proline/glycine_betaine_transport_systems_periplasmic_components|Gammaproteobacteria	0	0.00386197	0	0	#N/A	#N/A	#N/A	#N/A	#N/A	#N/A	20100413_Bin_60_1	c__Gammaproteobacteria	o__Pseudomonadales	K02002	Environmental Information Processing	Membrane transport	ABC transporters
0408_138669	|ABC-type_proline/glycine_betaine_transport_systems_periplasmic_components|Reinekea_blandensis	0	0	0	0.013662	#N/A	#N/A	#N/A	#N/A	#N/A	#N/A	20100420_Bin_35_1	c__Gammaproteobacteria	o__Pseudomonadales	K02002	Environmental Information Processing	Membrane transport	ABC transporters
0408_142710	|ABC-type_phosphate_transport_system_periplasmic_component|Reinekea_blandensis	0	0	0	0.0230119	#N/A	#N/A	#N/A	#N/A	#N/A	#N/A	20100420_Bin_35_1	c__Gammaproteobacteria	o__Pseudomonadales	K02040	Environmental Information Processing	Membrane transport	ABC transporters
0408_145320	|ABC-type_sugar_transport_system_periplasmic_component|Gammaproteobacteria	0	0.0486253	0	0	#N/A	#N/A	#N/A	#N/A	#N/A	#N/A	20100413_Bin_60_1	c__Gammaproteobacteria	o__Pseudomonadales	K17315	Environmental Information Processing	Membrane transport	ABC transporters
0408_158057	|Uncharacterized_ABC-type_transport_system_periplasmic_component/surface_lipoprotein|Gammaproteobacteria	0	0.00734806	0	0.0237173	#N/A	#N/A	#N/A	#N/A	#N/A	#N/A	20100420_Bin_35_1	c__Gammaproteobacteria	o__Pseudomonadales	K07335	Environmental Information Processing	Membrane transport	ABC transporters
0408_170527	|ABC-type_branched-chain_amino_acid_transport_systems_periplasmic_component|Reinekea_blandensis	0	0.0058702	0	0.0219389	#N/A	#N/A	#N/A	#N/A	#N/A	#N/A	20100420_Bin_35_1	c__Gammaproteobacteria	o__Pseudomonadales	K01999	Environmental Information Processing	Membrane transport	ABC transporters
0408_172452	|Uncharacterized_ABC-type_transport_system_periplasmic_component/surface_lipoprotein|Photobacterium_profundum	0	0	0.0683087	0.031697	0	0	0.0535309	0	0	0.011655	20120531_Bin_63_1	c__Gammaproteobacteria	o__Pseudomonadales	K07335	Environmental Information Processing	Membrane transport	ABC transporters
0408_178446	|Uncharacterized_ABC-type_transport_system_periplasmic_component/surface_lipoprotein|Reinekea_blandensis	0	0.0230808	0.00633736	0.034219	#N/A	#N/A	#N/A	#N/A	#N/A	#N/A	20100420_Bin_35_1	c__Gammaproteobacteria	o__Pseudomonadales	K07335	Environmental Information Processing	Membrane transport	ABC transporters
0408_184031	|ABC-type_sugar_transport_system_periplasmic_component|Reinekea_blandensis	0	0	0	0.012419	#N/A	#N/A	#N/A	#N/A	#N/A	#N/A	20100420_Bin_35_1	c__Gammaproteobacteria	o__Pseudomonadales	K10439	Environmental Information Processing	Membrane transport	ABC transporters
0408_200224	|ABC-type_sugar_transport_system_periplasmic_component|Polaribacter_irgensii	0	0	0.121987	0.0512652	0	0	0.0705452	0	0	0.0179525	20120531_Bin_63_1	c__Gammaproteobacteria	o__Pseudomonadales	K10439	Environmental Information Processing	Membrane transport	ABC transporters
0408_330377	|ABC-type_phosphate_transport_system_periplasmic_component|Rhodothermus_marinus	0	0.008386	0.0379924	0.0413135	0	0.0389035	0.0235245	0.00257537	0	0.042804	20100511_Bin_19_1	c__Gammaproteobacteria	o__Pseudomonadales	K02040	Environmental Information Processing	Membrane transport	ABC transporters
0414_629871	|ABC_proline/glycine_betaine_transporter_periplasmic_substrate-binding_protein|Photobacterium	0	0	0.0291609	0.0275548	0	0	0.0514598	0	0	0.0227451	20120531_Bin_63_1	c__Gammaproteobacteria	o__Pseudomonadales	K02002	Environmental Information Processing	Membrane transport	ABC transporters
0414_713991	|Extracellular_solute-binding_protein_family_3|Oceanospirillales	0	0.352361	0.211955	0.29967	0	0	0.0248666	#N/A	#N/A	#N/A	20100420_Bin_35_1	c__Gammaproteobacteria	o__Pseudomonadales	K09969	Environmental Information Processing	Membrane transport	ABC transporters
0414_723116	|branched-chain_amino_acid_ABC_transporter_periplasmic_binding_protein|Polaromonas_sp._JS666	0	0	0.0345794	0.0159131	#N/A	#N/A	#N/A	#N/A	#N/A	#N/A	20120531_Bin_63_1	c__Gammaproteobacteria	o__Pseudomonadales	K01999	Environmental Information Processing	Membrane transport	ABC transporters
0414_770164	|Basic_membrane_lipoprotein|Rhodobacteraceae_bacterium_HTCC2150	#N/A	#N/A	#N/A	#N/A	#N/A	#N/A	#N/A	0	0	0.018642	20120531_Bin_63_1	c__Gammaproteobacteria	o__Pseudomonadales	K07335	Environmental Information Processing	Membrane transport	ABC transporters
0414_784510	|hypothetical_protein|Rhodobacteraceae	0	0	0.0472795	0.00997223	0	0	0.00205839	0	0	0.00460967	20120531_Bin_63_1	c__Gammaproteobacteria	o__Pseudomonadales	K01999	Environmental Information Processing	Membrane transport	ABC transporters
0416_340051	|ABC-type_sugar_transport_system_periplasmic_component|Proteobacteria	0	0	0	0.00377736	0	0	0.00467816	#N/A	#N/A	#N/A	20160412_Bin_5_6	c__Gammaproteobacteria	o__Pseudomonadales	K17321	Environmental Information Processing	Membrane transport	ABC transporters
0504_212769	|ABC-type_sugar_transport_system_periplasmic_component|Reinekea_blandensis	0	0	0	0.057173	#N/A	#N/A	#N/A	#N/A	#N/A	#N/A	20100420_Bin_35_1	c__Gammaproteobacteria	o__Pseudomonadales	K17315	Environmental Information Processing	Membrane transport	ABC transporters
0504_234563	|ABC-type_proline/glycine_betaine_transport_systems_periplasmic_components|Rhodobacteraceae	0	0	0.0253561	0.0242449	0	0	0.014719	0	0	0.00824059	20120531_Bin_63_1	c__Gammaproteobacteria	o__Pseudomonadales	K02002	Environmental Information Processing	Membrane transport	ABC transporters
0504_242836	|ABC-type_phosphate_transport_system_ATPase_component|Vibrio_cholerae	0	0	0.0155373	0	#N/A	#N/A	#N/A	#N/A	#N/A	#N/A	20100518_Bin_10_2	c__Gammaproteobacteria	o__Pseudomonadales	K02036	Environmental Information Processing	Membrane transport	ABC transporters
0504_255134	|ABC-type_sugar_transport_system_periplasmic_component|Reinekea_blandensis	0	0.0180115	0.0181335	0.055076	#N/A	#N/A	#N/A	#N/A	#N/A	#N/A	20100420_Bin_35_1	c__Gammaproteobacteria	o__Pseudomonadales	K10232	Environmental Information Processing	Membrane transport	ABC transporters
0504_293445	|ABC-type_phosphate_transport_system_periplasmic_component|gamma_proteobacterium_HTCC2207	0	0	0.130951	0	#N/A	#N/A	#N/A	#N/A	#N/A	#N/A	20120524_Bin_25_2	c__Gammaproteobacteria	o__Pseudomonadales	K02040	Environmental Information Processing	Membrane transport	ABC transporters
0504_319330	|ABC-type_phosphate_transport_system_periplasmic_component|Gammaproteobacteria	0	0	0.0059267	0	#N/A	#N/A	#N/A	#N/A	#N/A	#N/A	20110519_Bin_53_1	c__Gammaproteobacteria	o__Pseudomonadales	K02040	Environmental Information Processing	Membrane transport	ABC transporters
0504_354881	|ABC-type_proline/glycine_betaine_transport_systems_periplasmic_components|Vibrio	0	0.0390997	0	0	#N/A	#N/A	#N/A	#N/A	#N/A	#N/A	20100413_Bin_60_1	c__Gammaproteobacteria	o__Pseudomonadales	K02002	Environmental Information Processing	Membrane transport	ABC transporters
0504_365916	|ABC-type_branched-chain_amino_acid_transport_systems_periplasmic_component|Alphaproteobacteria	0	0	0.0646399	0.0186979	0	0	0.0514598	0	0	0.0216078	20120531_Bin_63_1	c__Gammaproteobacteria	o__Pseudomonadales	K01999	Environmental Information Processing	Membrane transport	ABC transporters
0504_376069	|ABC-type_branched-chain_amino_acid_transport_systems_periplasmic_component|Vibrio_shilonii	0	0.054001	0	0	#N/A	#N/A	#N/A	#N/A	#N/A	#N/A	20100413_Bin_60_1	c__Gammaproteobacteria	o__Pseudomonadales	K01999	Environmental Information Processing	Membrane transport	ABC transporters
0504_391033	|ABC-type_amino_acid_transport/signal_transduction_systems_periplasmic_component/domain|Rhodobacteraceae_bacterium_HTCC2083	0	0.24685	0	0	#N/A	#N/A	#N/A	#N/A	#N/A	#N/A	20100413_Bin_60_1	c__Gammaproteobacteria	o__Pseudomonadales	K09969	Environmental Information Processing	Membrane transport	ABC transporters
0504_449069	|Uncharacterized_ABC-type_transport_system_periplasmic_component/surface_lipoprotein|Shewanella_sediminis	0	0.0233311	0	0	#N/A	#N/A	#N/A	#N/A	#N/A	#N/A	20100413_Bin_60_1	c__Gammaproteobacteria	o__Pseudomonadales	K07335	Environmental Information Processing	Membrane transport	ABC transporters
0510_275531	|Spermidine/putrescine-binding_periplasmic_protein|Alphaproteobacteria	#N/A	#N/A	#N/A	#N/A	0	0	0.00593472	#N/A	#N/A	#N/A	20120531_Bin_63_1	c__Gammaproteobacteria	o__Pseudomonadales	K11073	Environmental Information Processing	Membrane transport	ABC transporters
0510_334004	|ABC-type_sugar_transport_system_periplasmic_component|Rhodobacteraceae	#N/A	#N/A	#N/A	#N/A	#N/A	#N/A	#N/A	0	0	0.00744855	20160517_Bin_21_4	c__Gammaproteobacteria	o__Pseudomonadales	K10439	Environmental Information Processing	Membrane transport	ABC transporters
0510_341202	|ABC-type_sugar_transport_system_periplasmic_component|Vibrionaceae	0	0	0.115666	0.0622286	0	0	0.0957518	0	0	0.0418402	20120531_Bin_63_1	c__Gammaproteobacteria	o__Pseudomonadales	K17315	Environmental Information Processing	Membrane transport	ABC transporters
0510_354626	|ABC-type_branched-chain_amino_acid_transport_systems_ATPase_component|Candidatus_Pelagibacter_ubique	0	0	0.00572431	0	#N/A	#N/A	#N/A	#N/A	#N/A	#N/A	20120531_Bin_63_1	c__Gammaproteobacteria	o__Pseudomonadales	K01996	Environmental Information Processing	Membrane transport	ABC transporters
0510_376994	|Uncharacterized_ABC-type_transport_system_periplasmic_component/surface_lipoprotein|Hoeflea_phototrophica	#N/A	#N/A	#N/A	#N/A	0	0	0.0117622	#N/A	#N/A	#N/A	20120531_Bin_63_1	c__Gammaproteobacteria	o__Pseudomonadales	K07335	Environmental Information Processing	Membrane transport	ABC transporters
0518_200679	|ABC-type_amino_acid_transport/signal_transduction_systems_periplasmic_component/domain|Gammaproteobacteria	0	0	0	0.172434	0	0	0.256266	0	0	0.129126	20120531_Bin_63_1	c__Gammaproteobacteria	o__Pseudomonadales	K09969	Environmental Information Processing	Membrane transport	ABC transporters
0518_253723	|Uncharacterized_ABC-type_transport_system_periplasmic_component/surface_lipoprotein|Vibrionales	0	0	0	0.0313766	#N/A	#N/A	#N/A	#N/A	#N/A	#N/A	20160419_Bin_63_1	c__Gammaproteobacteria	o__Pseudomonadales	K07335	Environmental Information Processing	Membrane transport	ABC transporters
0518_269343	|ABC-type_sugar_transport_system_periplasmic_component|Gammaproteobacteria	0	0.0693242	0.0663038	0.118552	#N/A	#N/A	#N/A	#N/A	#N/A	#N/A	20100420_Bin_35_1	c__Gammaproteobacteria	o__Pseudomonadales	K17321	Environmental Information Processing	Membrane transport	ABC transporters
0518_311157	|ABC-type_phosphate_transport_system_periplasmic_component|Bacteria	0	0	0.0211069	0.0299167	#N/A	#N/A	#N/A	#N/A	#N/A	#N/A	20100518_Bin_10_2	c__Gammaproteobacteria	o__Pseudomonadales	K02040	Environmental Information Processing	Membrane transport	ABC transporters
0526_325499	|ABC-type_sugar_transport_system_periplasmic_component|Gammaproteobacteria	0	0	0.0875886	0.0528117	0	0.0024837	0.0130161	#N/A	#N/A	#N/A	20160512_Bin_34_3	c__Gammaproteobacteria	o__Pseudomonadales	K17321	Environmental Information Processing	Membrane transport	ABC transporters
0526_331524	|ABC-type_phosphate_transport_system_periplasmic_component|Alteromonadales	#N/A	#N/A	#N/A	#N/A	0	0	0.00404891	#N/A	#N/A	#N/A	20110516_Bin_47_1	c__Gammaproteobacteria	o__Pseudomonadales	K02040	Environmental Information Processing	Membrane transport	ABC transporters
0526_351252	|ABC-type_amino_acid_transport/signal_transduction_systems_periplasmic_component/domain|Vibrio_alginolyticus	#N/A	#N/A	#N/A	#N/A	0	0	0.0680827	0	0	0.0272264	20120531_Bin_63_1	c__Gammaproteobacteria	o__Pseudomonadales	K10001	Environmental Information Processing	Membrane transport	ABC transporters
0526_371148	|ABC-type_sugar_transport_system_periplasmic_component|Gammaproteobacteria	0	0	0.0392742	0.0115972	0	0	0.00683947	#N/A	#N/A	#N/A	20120531_Bin_63_1	c__Gammaproteobacteria	o__Pseudomonadales	K10439	Environmental Information Processing	Membrane transport	ABC transporters
0526_750704	|ABC-type_amino_acid_transport/signal_transduction_systems_periplasmic_component/domain|Vibrio_parahaemolyticus	#N/A	#N/A	#N/A	#N/A	0	0.00797741	0.0372341	0.0171631	0.0169718	0.0307203	20110526_Bin_19_1	c__Gammaproteobacteria	o__Pseudomonadales	K09969	Environmental Information Processing	Membrane transport	ABC transporters
0211_66485	|iron(III)_ABC_transporter_periplasmic_iron(III)-binding_protein|Rhodobacteraceae_bacterium_HTCC2150	0	0	0	0.00934896	#N/A	#N/A	#N/A	#N/A	#N/A	#N/A	20110506_Bin_63_1	c__Alphaproteobacteria	o__Rhodobacterales	K02012	Environmental Information Processing	Membrane transport	ABC transporters
0303_248555	|ABC-type_phosphate/phosphonate_transport_system_periplasmic_component|Rhodobacterales	0	0.0331229	0.0479364	0.0633023	0	0	0.024681	0.00381456	0	0.0243846	20160316_Bin_26_1	c__Alphaproteobacteria	o__Rhodobacterales	K02044	Environmental Information Processing	Membrane transport	ABC transporters
0303_259682	|ABC-type_proline/glycine_betaine_transport_systems_periplasmic_components|Gammaproteobacteria	0	0.100669	0.12824	0.0921392	0	0.00733149	0.0878894	0.00757126	0	0.0742123	20110506_Bin_63_1	c__Alphaproteobacteria	o__Rhodobacterales	K02002	Environmental Information Processing	Membrane transport	ABC transporters
0303_273473	|ABC-type_branched-chain_amino_acid_transport_systems_periplasmic_component|Rhodobacterales	0.0161207	0	0	0	0.055484	0	0	0.0379339	0.0073551	0	20110324_Bin_75_1	c__Alphaproteobacteria	o__Rhodobacterales	K01999	Environmental Information Processing	Membrane transport	ABC transporters
0303_277338	|Uncharacterized_ABC-type_transport_system_periplasmic_component/surface_lipoprotein|Enterobacteriaceae	0	0.0062895	0.00633207	0.0185199	0	0	0.0323462	#N/A	#N/A	#N/A	20110506_Bin_63_1	c__Alphaproteobacteria	o__Rhodobacterales	K07335	Environmental Information Processing	Membrane transport	ABC transporters
0303_295824	|hypothetical_protein|Rhodobacteraceae	#N/A	#N/A	#N/A	#N/A	#N/A	#N/A	#N/A	0	0	0.00723343	20100511_Bin_77	c__Alphaproteobacteria	o__Rhodobacterales	K10232	Environmental Information Processing	Membrane transport	ABC transporters
0303_298004	|ABC-type_sugar_transport_system_periplasmic_component|Proteobacteria	0	0.00568687	0	0	#N/A	#N/A	#N/A	0.00582154	0	0	20160316_Bin_26_1	c__Alphaproteobacteria	o__Rhodobacterales	K10439	Environmental Information Processing	Membrane transport	ABC transporters
0303_299702	|Uncharacterized_ABC-type_transport_system_periplasmic_component/surface_lipoprotein|Rhodobacteraceae	#N/A	#N/A	#N/A	#N/A	#N/A	#N/A	#N/A	0	0	0.0436373	20160316_Bin_26_1	c__Alphaproteobacteria	o__Rhodobacterales	K07335	Environmental Information Processing	Membrane transport	ABC transporters
0303_328034	|ABC-type_sugar_transport_system_periplasmic_component|unknown	#N/A	#N/A	#N/A	#N/A	0	0	0.00839115	#N/A	#N/A	#N/A	20110516_Bin_1_1	c__Alphaproteobacteria	o__Rhodobacterales	K17315	Environmental Information Processing	Membrane transport	ABC transporters
0303_330175	|ABC-type_sugar_transport_system_periplasmic_component|Loktanella_vestfoldensis	0	0	0	0.0133571	0	0	0.0597364	0	0.00829079	0.0180084	20110506_Bin_63_1	c__Alphaproteobacteria	o__Rhodobacterales	K10227	Environmental Information Processing	Membrane transport	ABC transporters
0303_346394	|ABC-type_sugar_transport_system_periplasmic_component|Rhodobacterales	#N/A	#N/A	#N/A	#N/A	#N/A	#N/A	#N/A	0	0	0.0172506	20160512_Bin_27_4	c__Alphaproteobacteria	o__Rhodobacterales	K17315	Environmental Information Processing	Membrane transport	ABC transporters
0303_364876	|ABC-type_sugar_transport_systems_ATPase_components|Candidatus_Pelagibacter_ubique	0	0.0128947	0	0	#N/A	#N/A	#N/A	#N/A	#N/A	#N/A	20160316_Bin_26_1	c__Alphaproteobacteria	o__Rhodobacterales	K17324	Environmental Information Processing	Membrane transport	ABC transporters
0303_377642	|ABC-type_branched-chain_amino_acid_transport_systems_periplasmic_component|Kordia_algicida	#N/A	#N/A	#N/A	#N/A	#N/A	#N/A	#N/A	0.00607453	0	0.0323595	20110530_Bin_22_1	c__Alphaproteobacteria	o__Rhodobacterales	K01999	Environmental Information Processing	Membrane transport	ABC transporters
0303_382537	|Uncharacterized_ABC-type_transport_system_periplasmic_component/surface_lipoprotein|Rhodobacteraceae	#N/A	#N/A	#N/A	#N/A	#N/A	#N/A	#N/A	0.00377905	0	0.0418731	20110530_Bin_22_1	c__Alphaproteobacteria	o__Rhodobacterales	K07335	Environmental Information Processing	Membrane transport	ABC transporters
0303_455492	|ABC-type_proline/glycine_betaine_transport_systems_periplasmic_components|Rhodobacteraceae	#N/A	#N/A	#N/A	#N/A	#N/A	#N/A	#N/A	0	0	0.0152526	20110516_Bin_1_1	c__Alphaproteobacteria	o__Rhodobacterales	K02002	Environmental Information Processing	Membrane transport	ABC transporters
0303_464460	|ABC-type_Fe3+_transport_system_periplasmic_component|Vibrio_cholerae	#N/A	#N/A	#N/A	#N/A	#N/A	#N/A	#N/A	0	0	0.00262625	20110530_Bin_22_1	c__Alphaproteobacteria	o__Rhodobacterales	K02012	Environmental Information Processing	Membrane transport	ABC transporters
0303_572475	|ABC-type_transport_system_involved_in_resistance_to_organic_solvents_auxiliary_component|Phaeobacter_gallaeciensis	#N/A	#N/A	#N/A	#N/A	0	0	0.00701725	#N/A	#N/A	#N/A	20100511_Bin_77	c__Alphaproteobacteria	o__Rhodobacterales	K07323	Environmental Information Processing	Membrane transport	ABC transporters
0308_258191	|hypothetical_protein|Rhodobacterales	0	0.0183345	0.115366	0.0840953	0	0	0.0439315	0.00750746	0.00463985	0.107981	20160316_Bin_26_1	c__Alphaproteobacteria	o__Rhodobacterales	K10232	Environmental Information Processing	Membrane transport	ABC transporters
0308_287470	|ABC-type_branched-chain_amino_acid_transport_systems_periplasmic_component|Candidatus_Pelagibacter_ubique	0.0197583	0	0	0	0.0736708	0	0	0.100508	0	0	20110324_Bin_75_1	c__Alphaproteobacteria	o__Rhodobacterales	K01999	Environmental Information Processing	Membrane transport	ABC transporters
0308_300008	|ABC-type_branched-chain_amino_acid_transport_systems_ATPase_component|Rhodobacteraceae	#N/A	#N/A	#N/A	#N/A	0	0	0.0036757	#N/A	#N/A	#N/A	20100511_Bin_77	c__Alphaproteobacteria	o__Rhodobacterales	K01995	Environmental Information Processing	Membrane transport	ABC transporters
0308_308118	|ABC-type_amino_acid_transport/signal_transduction_systems_periplasmic_component/domain|Rhodobacterales	0.225491	0	0	0	0.29319	0.0203104	0	0.179782	0.0452676	0.0622515	20110324_Bin_75_1	c__Alphaproteobacteria	o__Rhodobacterales	K09969	Environmental Information Processing	Membrane transport	ABC transporters
0308_347481	|ABC-type_sugar_transport_system_ATPase_component|Rhodobacteraceae	0	0	0	0.0052158	0	0.00913043	0.00717738	0.00628602	0	0	20100511_Bin_77	c__Alphaproteobacteria	o__Rhodobacterales	K10554	Environmental Information Processing	Membrane transport	ABC transporters
0308_363529	|ABC-type_sugar_transport_system_periplasmic_component|Leucothrix_mucor	#N/A	#N/A	#N/A	#N/A	#N/A	#N/A	#N/A	0	0	0.00663313	20160316_Bin_26_1	c__Alphaproteobacteria	o__Rhodobacterales	K10552	Environmental Information Processing	Membrane transport	ABC transporters
0308_808772	|Bacterial_extracellular_solute-binding_proteins_family_3|Phaeobacter_gallaeciensis	#N/A	#N/A	#N/A	#N/A	#N/A	#N/A	#N/A	0.03534	0	0	20120405_Bin_34_1	c__Alphaproteobacteria	o__Rhodobacterales	K09969	Environmental Information Processing	Membrane transport	ABC transporters
0324_292569	|ABC-type_branched-chain_amino_acid_transport_systems_periplasmic_component|Rhodobacteraceae	0	0.0106775	0.0394157	0	#N/A	#N/A	#N/A	0	0	0.0335386	20160316_Bin_26_1	c__Alphaproteobacteria	o__Rhodobacterales	K01999	Environmental Information Processing	Membrane transport	ABC transporters
0324_309971	|ABC-type_proline/glycine_betaine_transport_systems_periplasmic_components|Alphaproteobacteria	#N/A	#N/A	#N/A	#N/A	#N/A	#N/A	#N/A	0	0	0.0726889	20160316_Bin_26_1	c__Alphaproteobacteria	o__Rhodobacterales	K02002	Environmental Information Processing	Membrane transport	ABC transporters
0324_357744	|ABC-type_spermidine/putrescine_transport_systems_ATPase_components|Rhodobacterales	0	0	0	0.00775622	#N/A	#N/A	#N/A	#N/A	#N/A	#N/A	20160316_Bin_26_1	c__Alphaproteobacteria	o__Rhodobacterales	K02010	Environmental Information Processing	Membrane transport	ABC transporters
0324_404575	|Uncharacterized_ABC-type_transport_system_periplasmic_component/surface_lipoprotein|Rhodobacterales	0.018806	0	0	0	0.0647262	0	0	0.0208248	0	0	20110324_Bin_75_1	c__Alphaproteobacteria	o__Rhodobacterales	K07335	Environmental Information Processing	Membrane transport	ABC transporters
0324_435899	|ABC-type_xylose_transport_system_periplasmic_component|Loktanella_vestfoldensis	0.399495	0.427122	0.179172	0.288813	0.28068	0.503585	0.465464	0.109309	0.116568	0.379796	20100511_Bin_77	c__Alphaproteobacteria	o__Rhodobacterales	K10543	Environmental Information Processing	Membrane transport	ABC transporters
0324_537520	|Uncharacterized_ABC-type_transport_system_periplasmic_component/surface_lipoprotein|Rhodobacteraceae_bacterium_HTCC2150	#N/A	#N/A	#N/A	#N/A	#N/A	#N/A	#N/A	0	0	0.0101308	20110428_Bin_29_1	c__Alphaproteobacteria	o__Rhodobacterales	K07335	Environmental Information Processing	Membrane transport	ABC transporters
0324_718828	|ABC-type_transport_system_involved_in_resistance_to_organic_solvents_periplasmic_component|Alphaproteobacteria	#N/A	#N/A	#N/A	#N/A	#N/A	#N/A	#N/A	0.00563363	0	0	20120503_Bin_5_4	c__Alphaproteobacteria	o__Rhodobacterales	K02067	Environmental Information Processing	Membrane transport	ABC transporters
0331_101388	|sugar_ABC_transporter_ATP-binding_protein|Rhodobacteraceae_bacterium_HTCC2150	0	0.0201788	0	0	#N/A	#N/A	#N/A	#N/A	#N/A	#N/A	20110506_Bin_63_1	c__Alphaproteobacteria	o__Rhodobacterales	K17325	Environmental Information Processing	Membrane transport	ABC transporters
0331_127118	|extracellular_solute-binding_protein_family_1|unknown	0	0.0304248	0	0	#N/A	#N/A	#N/A	#N/A	#N/A	#N/A	20100511_Bin_77	c__Alphaproteobacteria	o__Rhodobacterales	K10227	Environmental Information Processing	Membrane transport	ABC transporters
0407_132687	|glycine_betaine/L-proline_ABC_transporterATP-binding_protein|Rhodobacteraceae_bacterium_HTCC2150	0	0	0	0.00747917	#N/A	#N/A	#N/A	#N/A	#N/A	#N/A	20110506_Bin_63_1	c__Alphaproteobacteria	o__Rhodobacterales	K02000	Environmental Information Processing	Membrane transport	ABC transporters
0407_149596	|branched-chain_amino_acid_ABC_transporter_ATP-binding_protein|Roseobacter	#N/A	#N/A	#N/A	#N/A	0	0	0.0131451	0.00767508	0	0.0147189	20100511_Bin_77	c__Alphaproteobacteria	o__Rhodobacterales	K01996	Environmental Information Processing	Membrane transport	ABC transporters
0408_142128	|Uncharacterized_ABC-type_transport_system_periplasmic_component/surface_lipoprotein|Rhodobacteraceae	#N/A	#N/A	#N/A	#N/A	#N/A	#N/A	#N/A	0	0	0.00300394	20100408_Bin_75_1	c__Alphaproteobacteria	o__Rhodobacterales	K07335	Environmental Information Processing	Membrane transport	ABC transporters
0408_161517	|ABC-type_branched-chain_amino_acid_transport_systems_periplasmic_component|Rhodobacterales	0	0.0248647	0	0	0	0	0.00653912	0.00572703	0	0	20100408_Bin_75_1	c__Alphaproteobacteria	o__Rhodobacterales	K01999	Environmental Information Processing	Membrane transport	ABC transporters
0408_172811	|ABC-type_Fe3+_transport_system_periplasmic_component|Rhodobacterales	0	0	0.0264105	0.0260529	0	0	0.0438703	0	0	0.0063384	20110530_Bin_77_1	c__Alphaproteobacteria	o__Rhodobacterales	K02012	Environmental Information Processing	Membrane transport	ABC transporters
0408_177892	|ABC-type_amino_acid_transport/signal_transduction_systems_periplasmic_component/domain|Rhodobacteraceae	0	0.170139	0	0	#N/A	#N/A	#N/A	#N/A	#N/A	#N/A	20100408_Bin_75_1	c__Alphaproteobacteria	o__Rhodobacterales	K09969	Environmental Information Processing	Membrane transport	ABC transporters
0408_187502	|ABC-type_branched-chain_amino_acid_transport_systems_periplasmic_component|Rhodobacterales	#N/A	#N/A	#N/A	#N/A	#N/A	#N/A	#N/A	0.016586	0	0	20110324_Bin_75_1	c__Alphaproteobacteria	o__Rhodobacterales	K01999	Environmental Information Processing	Membrane transport	ABC transporters
0408_225765	|ABC-type_sugar_transport_system_periplasmic_component|Roseobacter_litoralis	0	0	0.0778602	0.0673737	0	0	0.0528458	0.00365391	0	0.0513868	20110506_Bin_63_1	c__Alphaproteobacteria	o__Rhodobacterales	K10552	Environmental Information Processing	Membrane transport	ABC transporters
0408_233848	|hypothetical_protein|Rhodobacteraceae_bacterium_HTCC2150	#N/A	#N/A	#N/A	#N/A	#N/A	#N/A	#N/A	0.0106833	0	0	20100511_Bin_77	c__Alphaproteobacteria	o__Rhodobacterales	K10232	Environmental Information Processing	Membrane transport	ABC transporters
0408_246223	|ABC-type_branched-chain_amino_acid_transport_systems_ATPase_component|Rhodobacteraceae	0.0165462	0.0223732	0.0225246	0.0114022	0	0.0279438	0.0490323	0.0343544	0.0198167	0.0351377	20100511_Bin_77	c__Alphaproteobacteria	o__Rhodobacterales	K01996	Environmental Information Processing	Membrane transport	ABC transporters
0408_291719	|ABC-type_sugar_transport_system_periplasmic_component|Phaeobacter_gallaeciensis	0	0	0	0.0473034	0	0.0261493	0.0102779	0	0.00927203	0.0244554	20100511_Bin_77	c__Alphaproteobacteria	o__Rhodobacterales	K17213	Environmental Information Processing	Membrane transport	ABC transporters
0414_571641	|branched-chain_amino_acid_ABC_transporter_periplasmic_substrate-binding_protein|Rhodobacterales	0.0197251	0.102241	0.144703	0.114784	0	0	0.0758585	0.0236627	0	0.0581785	20110506_Bin_63_1	c__Alphaproteobacteria	o__Rhodobacterales	K01999	Environmental Information Processing	Membrane transport	ABC transporters
0414_605665	|None|Oceanospirillaceae	#N/A	#N/A	#N/A	#N/A	0	0	0.0308759	#N/A	#N/A	#N/A	20110506_Bin_63_1	c__Alphaproteobacteria	o__Rhodobacterales	K11073	Environmental Information Processing	Membrane transport	ABC transporters
0414_704147	|secreted_protein|Phaeobacter_gallaeciensis	0.108533	0.0967959	0.029864	0	0.0185449	0.0958262	0.160949	0.119864	0.050572	0.148343	20100511_Bin_77	c__Alphaproteobacteria	o__Rhodobacterales	K01999	Environmental Information Processing	Membrane transport	ABC transporters
0416_246987	|ABC-type_sugar_transport_systems_ATPase_components|Rhodobacteraceae	#N/A	#N/A	#N/A	#N/A	0	0.0123403	0.0134731	0.00471996	0.00583418	0	20100511_Bin_77	c__Alphaproteobacteria	o__Rhodobacterales	K10111	Environmental Information Processing	Membrane transport	ABC transporters
0416_255313	|ABC-type_sugar_transport_system_periplasmic_component|Rhodobacteraceae	0.0448581	0.175468	0.0850565	0.0647687	0.0404359	0.171616	0.121537	0.0359246	0.0306999	0.132686	20100511_Bin_77	c__Alphaproteobacteria	o__Rhodobacterales	K10552	Environmental Information Processing	Membrane transport	ABC transporters
0416_270019	|ABC-type_transport_system_involved_in_resistance_to_organic_solvents_periplasmic_component|Rhodobacteraceae	#N/A	#N/A	#N/A	#N/A	#N/A	#N/A	#N/A	0	0	0.0150844	20100511_Bin_77	c__Alphaproteobacteria	o__Rhodobacterales	K02067	Environmental Information Processing	Membrane transport	ABC transporters
0416_270026	|ABC-type_branched-chain_amino_acid_transport_systems_ATPase_component|Rhodobacteraceae	0	0.00794115	0	0.00899355	0	0	0.0167074	0.0260134	0.00803857	0.0311795	20100511_Bin_77	c__Alphaproteobacteria	o__Rhodobacterales	K01995	Environmental Information Processing	Membrane transport	ABC transporters
0416_274261	|Uncharacterized_ABC-type_transport_system_periplasmic_component/surface_lipoprotein|Rhodobacteraceae	0.208349	0.217694	0.0687586	0.11312	0.134002	0.0974872	0.234991	0.110114	0.073455	0.115641	20100511_Bin_77	c__Alphaproteobacteria	o__Rhodobacterales	K07335	Environmental Information Processing	Membrane transport	ABC transporters
0416_288265	|ABC-type_branched-chain_amino_acid_transport_systems_periplasmic_component|Rhodobacteraceae	0.0305735	0.0357031	0.0227019	0.0293683	0.0924723	0.0818093	0.122558	0.0346249	0.0304346	0.128377	20100511_Bin_77	c__Alphaproteobacteria	o__Rhodobacterales	K01999	Environmental Information Processing	Membrane transport	ABC transporters
0416_337192	|ABC-type_proline/glycine_betaine_transport_systems_periplasmic_components|Rhodobacteraceae	#N/A	#N/A	#N/A	#N/A	0	0	0.0574289	0.0238248	0	0.0253834	20100511_Bin_77	c__Alphaproteobacteria	o__Rhodobacterales	K02002	Environmental Information Processing	Membrane transport	ABC transporters
0416_490200	|ABC-type_sugar_transport_system_periplasmic_component|Phaeobacter_gallaeciensis	#N/A	#N/A	#N/A	#N/A	#N/A	#N/A	#N/A	0.0288442	0	0	20160316_Bin_26_1	c__Alphaproteobacteria	o__Rhodobacterales	K05813	Environmental Information Processing	Membrane transport	ABC transporters
0416_576643	|ABC-type_amino_acid_transport/signal_transduction_systems_periplasmic_component/domain|Maritimibacter_alkaliphilus	#N/A	#N/A	#N/A	#N/A	0	0.00464365	0	0.00532835	0.021954	0.0068123	20120405_Bin_124	c__Alphaproteobacteria	o__Rhodobacterales	K09969	Environmental Information Processing	Membrane transport	ABC transporters
0416_595601	|Uncharacterized_ABC-type_transport_system_periplasmic_component/surface_lipoprotein|Roseobacter	#N/A	#N/A	#N/A	#N/A	#N/A	#N/A	#N/A	0	0.0124019	0	20120405_Bin_124	c__Alphaproteobacteria	o__Rhodobacterales	K07335	Environmental Information Processing	Membrane transport	ABC transporters
0428_237539	|ABC-type_sugar_transport_system_periplasmic_component|Loktanella_vestfoldensis	#N/A	#N/A	#N/A	#N/A	#N/A	#N/A	#N/A	0	0	0.00981451	20110428_Bin_29_1	c__Alphaproteobacteria	o__Rhodobacterales	K10559	Environmental Information Processing	Membrane transport	ABC transporters
0428_241470	|ABC-type_branched-chain_amino_acid_transport_systems_periplasmic_component|Candidatus_Pelagibacter_ubique	#N/A	#N/A	#N/A	#N/A	0	0.0065913	0	0	0	0.0145043	20110428_Bin_29_1	c__Alphaproteobacteria	o__Rhodobacterales	K01999	Environmental Information Processing	Membrane transport	ABC transporters
0428_257854	|Maltose-binding_periplasmic_proteins/domains|Rhodobacteraceae	#N/A	#N/A	#N/A	#N/A	0	0.00284715	0	0	0	0.0208841	20120510_Bin_64_1	c__Alphaproteobacteria	o__Rhodobacterales	K10232	Environmental Information Processing	Membrane transport	ABC transporters
0428_260558	|Uncharacterized_ABC-type_transport_system_periplasmic_component/surface_lipoprotein|Rhodobacteraceae	#N/A	#N/A	#N/A	#N/A	0	0.199915	0	0	0	0.193297	20120510_Bin_64_1	c__Alphaproteobacteria	o__Rhodobacterales	K07335	Environmental Information Processing	Membrane transport	ABC transporters
0428_260823	|Uncharacterized_ABC-type_transport_system_periplasmic_component/surface_lipoprotein|Phaeobacter_gallaeciensis	#N/A	#N/A	#N/A	#N/A	#N/A	#N/A	#N/A	0	0	0.00833326	20110428_Bin_29_1	c__Alphaproteobacteria	o__Rhodobacterales	K07335	Environmental Information Processing	Membrane transport	ABC transporters
0428_263896	|ABC-type_branched-chain_amino_acid_transport_systems_periplasmic_component|Rhodobacterales	#N/A	#N/A	#N/A	#N/A	0	0.00480695	0	0	0	0.0436334	20110428_Bin_29_1	c__Alphaproteobacteria	o__Rhodobacterales	K01999	Environmental Information Processing	Membrane transport	ABC transporters
0428_279960	|Uncharacterized_ABC-type_transport_system_periplasmic_component/surface_lipoprotein|Rhodobacteraceae	#N/A	#N/A	#N/A	#N/A	0	0.0126958	0	0	0	0.0192069	20120510_Bin_64_1	c__Alphaproteobacteria	o__Rhodobacterales	K07335	Environmental Information Processing	Membrane transport	ABC transporters
0428_283265	|ABC-type_branched-chain_amino_acid_transport_systems_periplasmic_component|Vibrio_alginolyticus	#N/A	#N/A	#N/A	#N/A	0	0.0100451	0	0	0	0.0221046	20120510_Bin_64_1	c__Alphaproteobacteria	o__Rhodobacterales	K01999	Environmental Information Processing	Membrane transport	ABC transporters
0428_300184	|ABC-type_amino_acid_transport/signal_transduction_systems_periplasmic_component/domain|Rhodobacterales	#N/A	#N/A	#N/A	#N/A	0.0828072	0.0580465	0	0	0.0205821	0.0846228	20110428_Bin_29_1	c__Alphaproteobacteria	o__Rhodobacterales	K09969	Environmental Information Processing	Membrane transport	ABC transporters
0428_324438	|ABC-type_xylose_transport_system_periplasmic_component|Rhodobacteraceae_bacterium_HTCC2150	0	0	0	0.022846	0.0213946	0.196464	0.00736829	0	0.0297793	0.120457	20120510_Bin_64_1	c__Alphaproteobacteria	o__Rhodobacterales	K10543	Environmental Information Processing	Membrane transport	ABC transporters
0428_349595	|ABC-type_Fe3+_transport_system_periplasmic_component|Roseobacter	0	0.0140839	0.00405122	0.00683589	0.00682838	0	0.00846608	0	0	0.0489783	20160316_Bin_26_1	c__Alphaproteobacteria	o__Rhodobacterales	K02012	Environmental Information Processing	Membrane transport	ABC transporters
0428_416699	|ABC-type_branched-chain_amino_acid_transport_systems_ATPase_component|Rhodobacteraceae_bacterium_HTCC2150	0	0	0.0273608	0	#N/A	#N/A	#N/A	0	0	0.0128046	20160316_Bin_26_1	c__Alphaproteobacteria	o__Rhodobacterales	K01996	Environmental Information Processing	Membrane transport	ABC transporters
0428_435336	|ABC-type_proline/glycine_betaine_transport_systems_periplasmic_components|Rhodobacteraceae_bacterium_HTCC2150	0.0220343	0.0681006	0.0621339	0.0723053	0	0	0.0417892	#N/A	#N/A	#N/A	20110506_Bin_63_1	c__Alphaproteobacteria	o__Rhodobacterales	K02002	Environmental Information Processing	Membrane transport	ABC transporters
0428_450865	|ABC-type_amino_acid_transport/signal_transduction_systems_periplasmic_component/domain|Rhodobacteraceae_bacterium_HTCC2150	0.113142	0.167077	0.0385055	0.0232534	0.167377	0.0244236	0.033881	0.038328	0.0387158	0.2624	20160316_Bin_26_1	c__Alphaproteobacteria	o__Rhodobacterales	K09969	Environmental Information Processing	Membrane transport	ABC transporters
0428_460019	|Uncharacterized_ABC-type_transport_system_periplasmic_component/surface_lipoprotein|unknown	#N/A	#N/A	#N/A	#N/A	#N/A	#N/A	#N/A	0	0	0.00640231	20120510_Bin_64_1	c__Alphaproteobacteria	o__Rhodobacterales	K07335	Environmental Information Processing	Membrane transport	ABC transporters
0428_509705	|ABC-type_sugar_transport_system_ATPase_component|Croceibacter_atlanticus	#N/A	#N/A	#N/A	#N/A	0	0	0.0037609	#N/A	#N/A	#N/A	20110506_Bin_63_1	c__Alphaproteobacteria	o__Rhodobacterales	K10545	Environmental Information Processing	Membrane transport	ABC transporters
0428_528882	|ABC-type_branched-chain_amino_acid_transport_systems_ATPase_component|Clostridium_botulinum	0	0	0.0187457	0	#N/A	#N/A	#N/A	#N/A	#N/A	#N/A	20110506_Bin_63_1	c__Alphaproteobacteria	o__Rhodobacterales	K01995	Environmental Information Processing	Membrane transport	ABC transporters
0504_187502	|ABC-type_branched-chain_amino_acid_transport_systems_periplasmic_component|Rhodobacteraceae	0	0	0.029536	0.00498381	#N/A	#N/A	#N/A	#N/A	#N/A	#N/A	20100423_Bin_54_1	c__Alphaproteobacteria	o__Rhodobacterales	K01999	Environmental Information Processing	Membrane transport	ABC transporters
0504_193664	|Spermidine/putrescine-binding_periplasmic_protein|Rhodobacterales	#N/A	#N/A	#N/A	#N/A	#N/A	#N/A	#N/A	0	0	0.0417751	20160316_Bin_26_1	c__Alphaproteobacteria	o__Rhodobacterales	K11073	Environmental Information Processing	Membrane transport	ABC transporters
0504_210994	|Uncharacterized_ABC-type_transport_system_periplasmic_component/surface_lipoprotein|Rhodobacteraceae	0	0.014963	0.0602572	0.00290503	#N/A	#N/A	#N/A	#N/A	#N/A	#N/A	20100423_Bin_54_1	c__Alphaproteobacteria	o__Rhodobacterales	K07335	Environmental Information Processing	Membrane transport	ABC transporters
0504_211741	|ABC-type_xylose_transport_system_periplasmic_component|Rhodobacteraceae	0	0.00839901	0.0887865	0.0428044	#N/A	#N/A	#N/A	#N/A	#N/A	#N/A	20100423_Bin_54_1	c__Alphaproteobacteria	o__Rhodobacterales	K10543	Environmental Information Processing	Membrane transport	ABC transporters
0504_227100	|ABC-type_xylose_transport_system_periplasmic_component|Rhodobacteraceae	0	0	0.455314	0.109551	0	0	0.0616711	0	0	0.0970053	20160316_Bin_26_1	c__Alphaproteobacteria	o__Rhodobacterales	K10543	Environmental Information Processing	Membrane transport	ABC transporters
0504_227278	|ABC-type_sugar_transport_systems_ATPase_components|Rhodobacteraceae_bacterium_HTCC2150	0	0	0	0.00749206	#N/A	#N/A	#N/A	#N/A	#N/A	#N/A	20110530_Bin_77_1	c__Alphaproteobacteria	o__Rhodobacterales	K17324	Environmental Information Processing	Membrane transport	ABC transporters
0504_227355	|ABC-type_amino_acid_transport/signal_transduction_systems_periplasmic_component/domain|Rhodobacteraceae	0	0.0435428	0.0521876	0.029588	0	0	0.0247202	0.0356591	0.020989	0.0521031	20100423_Bin_54_1	c__Alphaproteobacteria	o__Rhodobacterales	K09969	Environmental Information Processing	Membrane transport	ABC transporters
0504_241446	|ABC-type_branched-chain_amino_acid_transport_systems_periplasmic_component|Rhodobacteraceae	0	0	0	0.0525756	#N/A	#N/A	#N/A	#N/A	#N/A	#N/A	20100511_Bin_77	c__Alphaproteobacteria	o__Rhodobacterales	K01999	Environmental Information Processing	Membrane transport	ABC transporters
0504_244189	|ABC-type_branched-chain_amino_acid_transport_systems_ATPase_component|Rhodobacterales	#N/A	#N/A	#N/A	#N/A	0	0	0.0112944	#N/A	#N/A	#N/A	20110530_Bin_77_1	c__Alphaproteobacteria	o__Rhodobacterales	K01996	Environmental Information Processing	Membrane transport	ABC transporters
0504_252949	|ABC-type_sugar_transport_system_periplasmic_component|unknown	0	0	0.0310147	0.0197703	0	0	0.00840174	0	0	0.00403184	20110506_Bin_63_1	c__Alphaproteobacteria	o__Rhodobacterales	K17315	Environmental Information Processing	Membrane transport	ABC transporters
0504_274725	|ABC-type_sugar_transport_system_periplasmic_component|Rhodobacteraceae	#N/A	#N/A	#N/A	#N/A	0	0	0.0194556	0	0.00660764	0.0115332	20160316_Bin_26_1	c__Alphaproteobacteria	o__Rhodobacterales	K10227	Environmental Information Processing	Membrane transport	ABC transporters
0504_302149	|ABC-type_xylose_transport_system_periplasmic_component|Vibrio_splendidus	0.0678138	0.206315	0	0.223744	0	0.0118989	0.166612	0.01408	0	0.0949162	20110530_Bin_77_1	c__Alphaproteobacteria	o__Rhodobacterales	K10543	Environmental Information Processing	Membrane transport	ABC transporters
0504_346382	|ABC-type_branched-chain_amino_acid_transport_systems_periplasmic_component|Rhodobacteraceae_bacterium_HTCC2083	0	0	0	0.00932749	0	0.0232675	0.0228631	0.0432091	0.0138951	0.0323373	20100511_Bin_77	c__Alphaproteobacteria	o__Rhodobacterales	K01999	Environmental Information Processing	Membrane transport	ABC transporters
0504_395593	|Uncharacterized_ABC-type_transport_system_periplasmic_component/surface_lipoprotein|Rhodobacteraceae_bacterium_HTCC2150	0	0.0305968	0.0231029	0.0324859	0	0	0.0402329	0	0	0.0135149	20110506_Bin_63_1	c__Alphaproteobacteria	o__Rhodobacterales	K07335	Environmental Information Processing	Membrane transport	ABC transporters
0504_479176	|ABC-type_amino_acid_transport/signal_transduction_systems_periplasmic_component/domain|Phaeobacter_gallaeciensis	0	0	0.0529974	0.026439	0	0	0.0208663	0.0323326	0	0	20160512_Bin_5_6	c__Alphaproteobacteria	o__Rhodobacterales	K09969	Environmental Information Processing	Membrane transport	ABC transporters
0510_312814	|ABC-type_sugar_transport_system_periplasmic_component|Rhodobacteraceae	#N/A	#N/A	#N/A	#N/A	0	0	0.00357009	0	0	0.0253176	20120503_Bin_5_4	c__Alphaproteobacteria	o__Rhodobacterales	K17315	Environmental Information Processing	Membrane transport	ABC transporters
0510_312975	|ABC-type_branched-chain_amino_acid_transport_systems_periplasmic_component|Proteobacteria	#N/A	#N/A	#N/A	#N/A	#N/A	#N/A	#N/A	0	0	0.0332975	20110428_Bin_29_1	c__Alphaproteobacteria	o__Rhodobacterales	K01999	Environmental Information Processing	Membrane transport	ABC transporters
0510_320291	|ABC-type_xylose_transport_system_periplasmic_component|Rhodobacteraceae	#N/A	#N/A	#N/A	#N/A	0	0.0284537	0.0382599	0	0	0.0659085	20120503_Bin_5_4	c__Alphaproteobacteria	o__Rhodobacterales	K10543	Environmental Information Processing	Membrane transport	ABC transporters
0510_345868	|Uncharacterized_ABC-type_transport_system_periplasmic_component/surface_lipoprotein|Rhodobacteraceae	#N/A	#N/A	#N/A	#N/A	#N/A	#N/A	#N/A	0.00775688	0	0.0429745	20110530_Bin_22_1	c__Alphaproteobacteria	o__Rhodobacterales	K07335	Environmental Information Processing	Membrane transport	ABC transporters
0510_382562	|ABC-type_sugar_transport_system_periplasmic_component|Rhodobacterales	0.0460876	0.106831	0.0717027	0	0.0264372	0.104838	0.121746	0.0259732	0	0	20110506_Bin_63_1	c__Alphaproteobacteria	o__Rhodobacterales	K17213	Environmental Information Processing	Membrane transport	ABC transporters
0510_388108	|Uncharacterized_ABC-type_transport_system_periplasmic_component/surface_lipoprotein|Caldicellulosiruptor_bescii	#N/A	#N/A	#N/A	#N/A	#N/A	#N/A	#N/A	0	0	0.00625874	20110428_Bin_29_1	c__Alphaproteobacteria	o__Rhodobacterales	K07335	Environmental Information Processing	Membrane transport	ABC transporters
0510_391157	|ABC-type_sugar_transport_system_periplasmic_component|Rhodobacterales	#N/A	#N/A	#N/A	#N/A	#N/A	#N/A	#N/A	0	0	0.0679505	20120510_Bin_64_1	c__Alphaproteobacteria	o__Rhodobacterales	K17213	Environmental Information Processing	Membrane transport	ABC transporters
0510_398587	|ABC-type_amino_acid_transport_system_permease_component|Rhodobacterales	0	0	0	0.0107143	#N/A	#N/A	#N/A	#N/A	#N/A	#N/A	20110506_Bin_63_1	c__Alphaproteobacteria	o__Rhodobacterales	K09970	Environmental Information Processing	Membrane transport	ABC transporters
0510_406504	|ABC-type_proline/glycine_betaine_transport_systems_periplasmic_components|Photobacterium_profundum	#N/A	#N/A	#N/A	#N/A	#N/A	#N/A	#N/A	0	0	0.00634861	20110428_Bin_29_1	c__Alphaproteobacteria	o__Rhodobacterales	K02002	Environmental Information Processing	Membrane transport	ABC transporters
0510_430170	|ABC-type_amino_acid_transport/signal_transduction_systems_periplasmic_component/domain|Rhodobacteraceae_bacterium_HTCC2150	0	0	0	0.0429923	0.0380965	0.369985	0.05439	0	0.0413196	0.158665	20120510_Bin_64_1	c__Alphaproteobacteria	o__Rhodobacterales	K09969	Environmental Information Processing	Membrane transport	ABC transporters
0510_491248	|Uncharacterized_ABC-type_transport_system_periplasmic_component/surface_lipoprotein|Rhodobacteraceae_bacterium_HTCC2150	#N/A	#N/A	#N/A	#N/A	0	0	0.0107257	0	0	0.0510416	20160316_Bin_26_1	c__Alphaproteobacteria	o__Rhodobacterales	K07335	Environmental Information Processing	Membrane transport	ABC transporters
0510_510579	|ABC-type_Fe3+_transport_system_periplasmic_component|Vibrio_cholerae	0	0	0	0.00545976	0	0	0.0112696	0.00246752	0	0.0205057	20110530_Bin_22_1	c__Alphaproteobacteria	o__Rhodobacterales	K02012	Environmental Information Processing	Membrane transport	ABC transporters
0510_544310	|ABC-type_branched-chain_amino_acid_transport_systems_periplasmic_component|Roseobacter_litoralis	0	0	0	0.00719519	0	0	0.0024753	0.00433578	0	0.0166299	20160512_Bin_7_7	c__Alphaproteobacteria	o__Rhodobacterales	K01999	Environmental Information Processing	Membrane transport	ABC transporters
0510_568704	|Uncharacterized_ABC-type_transport_system_periplasmic_component/surface_lipoprotein|Rhodobacteraceae	#N/A	#N/A	#N/A	#N/A	0	0.00414057	0	0.00356332	0	0.01063	20110530_Bin_22_1	c__Alphaproteobacteria	o__Rhodobacterales	K07335	Environmental Information Processing	Membrane transport	ABC transporters
0510_578385	|ABC-type_sugar_transport_system_periplasmic_component|Roseobacter_litoralis	0	0	0.165389	0.155105	0	0	0.025467	0	0	0.00407372	20110506_Bin_63_1	c__Alphaproteobacteria	o__Rhodobacterales	K05813	Environmental Information Processing	Membrane transport	ABC transporters
0510_716168	|hypothetical_protein|Ruegeria_sp._TM1040	0	0	0	0.0244849	#N/A	#N/A	#N/A	0	0	0.0424431	20160512_Bin_7_7	c__Alphaproteobacteria	o__Rhodobacterales	K02044	Environmental Information Processing	Membrane transport	ABC transporters
0518_208383	|Uncharacterized_ABC-type_transport_system_periplasmic_component/surface_lipoprotein|Rhodobacteraceae	#N/A	#N/A	#N/A	#N/A	0	0	0.00541339	0	0	0.0454613	20160512_Bin_7_7	c__Alphaproteobacteria	o__Rhodobacterales	K07335	Environmental Information Processing	Membrane transport	ABC transporters
0518_210636	|ABC-type_sugar_transport_system_periplasmic_component|Rhodobacteraceae	0	0	0	0.0454642	0	0	0.0645176	0	0	0.0147768	20110516_Bin_1_1	c__Alphaproteobacteria	o__Rhodobacterales	K10552	Environmental Information Processing	Membrane transport	ABC transporters
0518_221816	|ABC-type_xylose_transport_system_periplasmic_component|Rhodobacteraceae	0	0	0	0.033979	0	0	0.016073	0	0	0.107984	20160512_Bin_7_7	c__Alphaproteobacteria	o__Rhodobacterales	K10543	Environmental Information Processing	Membrane transport	ABC transporters
0518_224853	|ABC-type_oligopeptide_transport_system_periplasmic_component|Rhodobacteraceae	#N/A	#N/A	#N/A	#N/A	#N/A	#N/A	#N/A	0	0	0.00242725	20160512_Bin_7_7	c__Alphaproteobacteria	o__Rhodobacterales	K13893	Environmental Information Processing	Membrane transport	ABC transporters
0518_238600	|ABC-type_amino_acid_transport/signal_transduction_systems_periplasmic_component/domain|Rhodobacteraceae	0	0	0	0.0851726	0.0348684	0.0190649	0.0417901	0.0290278	0	0.217832	20160512_Bin_7_7	c__Alphaproteobacteria	o__Rhodobacterales	K09969	Environmental Information Processing	Membrane transport	ABC transporters
0518_239352	|ABC-type_branched-chain_amino_acid_transport_systems_periplasmic_component|Rhodobacteraceae	#N/A	#N/A	#N/A	#N/A	#N/A	#N/A	#N/A	0	0	0.0219414	20160512_Bin_7_7	c__Alphaproteobacteria	o__Rhodobacterales	K01999	Environmental Information Processing	Membrane transport	ABC transporters
0518_241449	|ABC-type_sugar_transport_system_periplasmic_component|unknown	0	0	0	0.0205311	0	0	0.0105947	0	0	0.0254209	20160512_Bin_7_7	c__Alphaproteobacteria	o__Rhodobacterales	K10559	Environmental Information Processing	Membrane transport	ABC transporters
0518_244443	|Uncharacterized_ABC-type_transport_system_periplasmic_component/surface_lipoprotein|Rhodobacteraceae	0	0	0	0.0039204	0	0	0.0067435	#N/A	#N/A	#N/A	20110516_Bin_1_1	c__Alphaproteobacteria	o__Rhodobacterales	K07335	Environmental Information Processing	Membrane transport	ABC transporters
0518_245073	|ABC-type_proline/glycine_betaine_transport_systems_periplasmic_components|Rhodobacteraceae	#N/A	#N/A	#N/A	#N/A	0	0	0.010284	#N/A	#N/A	#N/A	20110516_Bin_1_1	c__Alphaproteobacteria	o__Rhodobacterales	K02002	Environmental Information Processing	Membrane transport	ABC transporters
0518_246905	|Uncharacterized_ABC-type_transport_system_periplasmic_component/surface_lipoprotein|Rhodobacteraceae	0	0	0	0.0430515	0	0	0.0207349	0	0	0.00995029	20160512_Bin_7_7	c__Alphaproteobacteria	o__Rhodobacterales	K07335	Environmental Information Processing	Membrane transport	ABC transporters
0518_264220	|ABC-type_branched-chain_amino_acid_transport_systems_periplasmic_component|Rhodobacteraceae	#N/A	#N/A	#N/A	#N/A	0	0	0.00438581	0.0115234	0	0	20160512_Bin_7_7	c__Alphaproteobacteria	o__Rhodobacterales	K01999	Environmental Information Processing	Membrane transport	ABC transporters
0518_264226	|ABC-type_sugar_transport_system_periplasmic_component|Rhodobacteraceae	0	0	0	0.0361407	0	0	0.0402834	0.00914683	0	0.0968951	20160512_Bin_7_7	c__Alphaproteobacteria	o__Rhodobacterales	K10552	Environmental Information Processing	Membrane transport	ABC transporters
0518_282456	|ABC-type_Fe3+_transport_system_periplasmic_component|Roseobacter_litoralis	#N/A	#N/A	#N/A	#N/A	0	0	0.00841509	#N/A	#N/A	#N/A	20110516_Bin_1_1	c__Alphaproteobacteria	o__Rhodobacterales	K02012	Environmental Information Processing	Membrane transport	ABC transporters
0518_304792	|ABC-type_branched-chain_amino_acid_transport_systems_periplasmic_component|Labrenzia	#N/A	#N/A	#N/A	#N/A	#N/A	#N/A	#N/A	0	0	0.00392546	20160512_Bin_7_7	c__Alphaproteobacteria	o__Rhodobacterales	K01999	Environmental Information Processing	Membrane transport	ABC transporters
0518_305659	|ABC-type_branched-chain_amino_acid_transport_systems_periplasmic_component|Phaeobacter_gallaeciensis	0	0	0	0.018521	#N/A	#N/A	#N/A	0	0	0.0163672	20160512_Bin_7_7	c__Alphaproteobacteria	o__Rhodobacterales	K01999	Environmental Information Processing	Membrane transport	ABC transporters
0518_309334	|ABC-type_branched-chain_amino_acid_transport_systems_periplasmic_component|Hoeflea_phototrophica	0	0	0	0.0149436	0	0	0.00949093	0.00207806	0	0.0332101	20160512_Bin_7_7	c__Alphaproteobacteria	o__Rhodobacterales	K01999	Environmental Information Processing	Membrane transport	ABC transporters
0518_319740	|ABC-type_branched-chain_amino_acid_transport_systems_periplasmic_component|unknown	#N/A	#N/A	#N/A	#N/A	#N/A	#N/A	#N/A	0	0	0.00870074	20160512_Bin_7_7	c__Alphaproteobacteria	o__Rhodobacterales	K01999	Environmental Information Processing	Membrane transport	ABC transporters
0518_344301	|ABC-type_proline/glycine_betaine_transport_systems_periplasmic_components|Rhodobacterales	#N/A	#N/A	#N/A	#N/A	#N/A	#N/A	#N/A	0	0	0.0339249	20160512_Bin_7_7	c__Alphaproteobacteria	o__Rhodobacterales	K02002	Environmental Information Processing	Membrane transport	ABC transporters
0518_349263	|ABC-type_Fe3+_transport_system_periplasmic_component|Rhodobacteraceae	0	0	0	0.00373044	#N/A	#N/A	#N/A	#N/A	#N/A	#N/A	20160512_Bin_7_7	c__Alphaproteobacteria	o__Rhodobacterales	K02012	Environmental Information Processing	Membrane transport	ABC transporters
0518_349782	|ABC-type_sugar_transport_system_periplasmic_component|Rhodobacteraceae	0	0.175234	0	0	0	0	0.129304	0	0	0.19504	20160316_Bin_26_1	c__Alphaproteobacteria	o__Rhodobacterales	K05813	Environmental Information Processing	Membrane transport	ABC transporters
0518_376307	|ABC-type_amino_acid_transport/signal_transduction_systems_periplasmic_component/domain|Rhodobacteraceae_bacterium_HTCC2150	0.208064	0.711618	0.570649	0.643803	0	0.437019	0.792111	0.218541	0	0.752118	20110506_Bin_63_1	c__Alphaproteobacteria	o__Rhodobacterales	K09969	Environmental Information Processing	Membrane transport	ABC transporters
0518_416261	|ABC-type_sugar_transport_system_periplasmic_component|Rhodobacteraceae	0	0	0	0.0149585	0	0	0.0162507	#N/A	#N/A	#N/A	20110516_Bin_1_1	c__Alphaproteobacteria	o__Rhodobacterales	K17321	Environmental Information Processing	Membrane transport	ABC transporters
0518_430831	|Uncharacterized_ABC-type_transport_system_periplasmic_component/surface_lipoprotein|Rhodobacteraceae	0	0	0	0.0117204	#N/A	#N/A	#N/A	#N/A	#N/A	#N/A	20160512_Bin_25_4	c__Alphaproteobacteria	o__Rhodobacterales	K07335	Environmental Information Processing	Membrane transport	ABC transporters
0518_432420	|ABC-type_Fe3+_transport_system_periplasmic_component|Labrenzia_alexandrii	0	0	0	0.00547066	#N/A	#N/A	#N/A	0	0	0.0173856	20160512_Bin_7_7	c__Alphaproteobacteria	o__Rhodobacterales	K02012	Environmental Information Processing	Membrane transport	ABC transporters
0518_578783	|ABC-type_branched-chain_amino_acid_transport_systems_ATPase_component|Rhodobacteraceae_bacterium_HTCC2150	0	0	0	0.0166204	#N/A	#N/A	#N/A	#N/A	#N/A	#N/A	20110506_Bin_63_1	c__Alphaproteobacteria	o__Rhodobacterales	K01996	Environmental Information Processing	Membrane transport	ABC transporters
0526_237845	|ABC-type_sugar_transport_system_periplasmic_component|Rhodobacteraceae	0	0	0	0.00629073	0	0	0.00432828	0	0	0.0121162	20110516_Bin_1_1	c__Alphaproteobacteria	o__Rhodobacterales	K05813	Environmental Information Processing	Membrane transport	ABC transporters
0526_240441	|ABC-type_sugar_transport_system_periplasmic_component|Rhodobacteraceae	#N/A	#N/A	#N/A	#N/A	0	0	0.00908946	#N/A	#N/A	#N/A	20110516_Bin_1_1	c__Alphaproteobacteria	o__Rhodobacterales	K10559	Environmental Information Processing	Membrane transport	ABC transporters
0526_249142	|ABC-type_amino_acid_transport/signal_transduction_systems_periplasmic_component/domain|Rhodobacteraceae	0.0638782	0.0164522	0.173917	0.142539	0.0907336	0.0308229	0.0692277	0.0303152	0.0270628	0.0532922	20110516_Bin_1_1	c__Alphaproteobacteria	o__Rhodobacterales	K09969	Environmental Information Processing	Membrane transport	ABC transporters
0526_272103	|ABC-type_Fe3+_transport_system_periplasmic_component|Rhodobacteraceae	#N/A	#N/A	#N/A	#N/A	0	0	0.0170097	#N/A	#N/A	#N/A	20110516_Bin_1_1	c__Alphaproteobacteria	o__Rhodobacterales	K02012	Environmental Information Processing	Membrane transport	ABC transporters
0526_272379	|ABC-type_branched-chain_amino_acid_transport_systems_periplasmic_component|Rhodobacteraceae	0	0	0	0.00749067	0	0	0.0115963	#N/A	#N/A	#N/A	20110516_Bin_1_1	c__Alphaproteobacteria	o__Rhodobacterales	K01999	Environmental Information Processing	Membrane transport	ABC transporters
0526_484244	|ABC-type_amino_acid_transport/signal_transduction_systems_periplasmic_component/domain|Rhodobacteraceae	0.0641946	0	0	0	0	0.0309756	0	0.0406205	0.0188286	0.0697854	20110530_Bin_22_1	c__Alphaproteobacteria	o__Rhodobacterales	K09969	Environmental Information Processing	Membrane transport	ABC transporters
0526_499324	|ABC-type_branched-chain_amino_acid_transport_systems_periplasmic_component|Rhodobacteraceae	#N/A	#N/A	#N/A	#N/A	0	0.034653	0.00392892	0	0	0.0307952	20120510_Bin_64_1	c__Alphaproteobacteria	o__Rhodobacterales	K01999	Environmental Information Processing	Membrane transport	ABC transporters
0526_577987	|ABC-type_sugar_transport_system_periplasmic_component|Ruegeria_pomeroyi	0	0	0	0.00429122	#N/A	#N/A	#N/A	0.0106667	0	0.0768651	20160512_Bin_7_7	c__Alphaproteobacteria	o__Rhodobacterales	K05813	Environmental Information Processing	Membrane transport	ABC transporters
0616_81031	|extracellular_solute-binding_protein_family_1|Rhodobacteraceae	#N/A	#N/A	#N/A	#N/A	#N/A	#N/A	#N/A	0	0	0.0641869	20160316_Bin_26_1	c__Alphaproteobacteria	o__Rhodobacterales	K17315	Environmental Information Processing	Membrane transport	ABC transporters
0616_93225	|glycine_betaine/proline_ABC_transporter_periplasmic_glycine_betaine/proline-binding_protein|Rhodobacterales	0	0.0179792	0	0	#N/A	#N/A	#N/A	#N/A	#N/A	#N/A	20110506_Bin_63_1	c__Alphaproteobacteria	o__Rhodobacterales	K02002	Environmental Information Processing	Membrane transport	ABC transporters
0303_326254	|Argininosuccinate_synthase|Flavobacteriales	#N/A	#N/A	#N/A	#N/A	#N/A	#N/A	#N/A	0	0	0.00652483	20120607_Bin_121_1	c__Bacteroidia	o__Flavobacteriales	K01940	Metabolism	Amino acid metabolism	Alanine, aspartate and glutamate metabolism
0303_449197	|NAD-dependent_aldehyde_dehydrogenases|Kordia_algicida	0	0.00797582	0	0	#N/A	#N/A	#N/A	#N/A	#N/A	#N/A	20100420_Bin_31_1	c__Bacteroidia	o__Flavobacteriales	K00294	Metabolism	Amino acid metabolism	Alanine, aspartate and glutamate metabolism
0324_261295	|NAD-dependent_aldehyde_dehydrogenases|Flavobacteria_bacterium_MS024-2A	#N/A	#N/A	#N/A	#N/A	0	0	0.0154546	0	0.012393	0	20100330_Bin_64_1	c__Bacteroidia	o__Flavobacteriales	K00294	Metabolism	Amino acid metabolism	Alanine, aspartate and glutamate metabolism
0324_355606	|NAD-dependent_aldehyde_dehydrogenases|Flavobacteriales	0	0.0123942	0	0	#N/A	#N/A	#N/A	0	0	0.00389311	20120531_Bin_70_1	c__Bacteroidia	o__Flavobacteriales	K00294	Metabolism	Amino acid metabolism	Alanine, aspartate and glutamate metabolism
0408_126715	|NAD-dependent_aldehyde_dehydrogenases|Polaribacter_irgensii	#N/A	#N/A	#N/A	#N/A	0	0.00355052	0	#N/A	#N/A	#N/A	20100408_Bin_86	c__Bacteroidia	o__Flavobacteriales	K00294	Metabolism	Amino acid metabolism	Alanine, aspartate and glutamate metabolism
0504_297361	|NAD-dependent_aldehyde_dehydrogenases|Flavobacteriaceae	#N/A	#N/A	#N/A	#N/A	#N/A	#N/A	#N/A	0	0	0.00382521	20160502_Bin_54_2	c__Bacteroidia	o__Flavobacteriales	K00294	Metabolism	Amino acid metabolism	Alanine, aspartate and glutamate metabolism
0510_259308	|Asparaginase|Flavobacteria_bacterium_MS024-2A	#N/A	#N/A	#N/A	#N/A	#N/A	#N/A	#N/A	0.00247706	0	0	20100330_Bin_64_1	c__Bacteroidia	o__Flavobacteriales	K13051	Metabolism	Amino acid metabolism	Alanine, aspartate and glutamate metabolism
0510_339462	|NAD-dependent_aldehyde_dehydrogenases|Myxococcales	#N/A	#N/A	#N/A	#N/A	#N/A	#N/A	#N/A	0	0	0.00289983	20160331_Bin_10_4	c__Bacteroidia	o__Flavobacteriales	K00294	Metabolism	Amino acid metabolism	Alanine, aspartate and glutamate metabolism
0510_409237	|NAD-dependent_aldehyde_dehydrogenases|Kordia_algicida	#N/A	#N/A	#N/A	#N/A	#N/A	#N/A	#N/A	0	0	0.0390249	20120412_Bin_1_20	c__Bacteroidia	o__Flavobacteriales	K00294	Metabolism	Amino acid metabolism	Alanine, aspartate and glutamate metabolism
0518_342529	|NAD-dependent_aldehyde_dehydrogenases|Flavobacteriaceae	0	0.0368557	0	0	#N/A	#N/A	#N/A	#N/A	#N/A	#N/A	20100330_Bin_54_1	c__Bacteroidia	o__Flavobacteriales	K00294	Metabolism	Amino acid metabolism	Alanine, aspartate and glutamate metabolism
0518_342626	|NAD-dependent_aldehyde_dehydrogenases|Flavobacteriaceae	#N/A	#N/A	#N/A	#N/A	#N/A	#N/A	#N/A	0	0	0.00382541	20100518_Bin_62_2	c__Bacteroidia	o__Flavobacteriales	K00294	Metabolism	Amino acid metabolism	Alanine, aspartate and glutamate metabolism
0518_420073	|NAD-dependent_aldehyde_dehydrogenases|Kordia_algicida	#N/A	#N/A	#N/A	#N/A	#N/A	#N/A	#N/A	0.00302357	0	0	20100511_Bin_81	c__Bacteroidia	o__Flavobacteriales	K00294	Metabolism	Amino acid metabolism	Alanine, aspartate and glutamate metabolism
0526_301387	|NAD-dependent_aldehyde_dehydrogenases|Bacteroidetes	#N/A	#N/A	#N/A	#N/A	0	0.0104879	0	#N/A	#N/A	#N/A	20100511_Bin_63	c__Bacteroidia	o__Flavobacteriales	K00294	Metabolism	Amino acid metabolism	Alanine, aspartate and glutamate metabolism
0526_475251	|NAD-dependent_aldehyde_dehydrogenases|Kordia_algicida	0	0	0.00495465	0	#N/A	#N/A	#N/A	#N/A	#N/A	#N/A	20110530_Bin_43_1	c__Bacteroidia	o__Flavobacteriales	K00294	Metabolism	Amino acid metabolism	Alanine, aspartate and glutamate metabolism
0408_191336	|Argininosuccinate_lyase|Candidatus_Pelagibacter_ubique	#N/A	#N/A	#N/A	#N/A	0	0.00788502	0	0	0.0181732	0	20160316_Bin_14_5	c__Alphaproteobacteria	o__Pelagibacterales	K01755	Metabolism	Amino acid metabolism	Alanine, aspartate and glutamate metabolism
0504_297439	|Alanine_dehydrogenase|Marinobacter	#N/A	#N/A	#N/A	#N/A	#N/A	#N/A	#N/A	0.00343259	0	0	20100511_Bin_19_1	c__Gammaproteobacteria	o__Pseudomonadales	K00259	Metabolism	Amino acid metabolism	Alanine, aspartate and glutamate metabolism
0303_353380	|Argininosuccinate_synthase|Rhodobacteraceae	#N/A	#N/A	#N/A	#N/A	#N/A	#N/A	#N/A	0	0	0.0180332	20120503_Bin_5_4	c__Alphaproteobacteria	o__Rhodobacterales	K01940	Metabolism	Amino acid metabolism	Alanine, aspartate and glutamate metabolism
0308_253333	|Argininosuccinate_synthase|Rhodobacteraceae	0	0	0.00659097	0	0	0.0046724	0.0103302	0.0020105	0	0	20100511_Bin_77	c__Alphaproteobacteria	o__Rhodobacterales	K01940	Metabolism	Amino acid metabolism	Alanine, aspartate and glutamate metabolism
0308_338736	|Argininosuccinate_lyase|Rhodobacteraceae	#N/A	#N/A	#N/A	#N/A	0	0	0.00717955	#N/A	#N/A	#N/A	20100511_Bin_77	c__Alphaproteobacteria	o__Rhodobacterales	K01755	Metabolism	Amino acid metabolism	Alanine, aspartate and glutamate metabolism
0526_506180	|Argininosuccinate_lyase|Rhodobacteraceae	#N/A	#N/A	#N/A	#N/A	#N/A	#N/A	#N/A	0	0	0.00343792	20120503_Bin_5_4	c__Alphaproteobacteria	o__Rhodobacterales	K01755	Metabolism	Amino acid metabolism	Alanine, aspartate and glutamate metabolism
0308_277139	|UDP-N-acetylglucosamine_enolpyruvyl_transferase|Flavobacteriaceae	0	0.0186448	0	0	#N/A	#N/A	#N/A	#N/A	#N/A	#N/A	20120531_Bin_70_1	c__Bacteroidia	o__Flavobacteriales	K00790	Metabolism	Carbohydrate metabolism	Amino sugar and nucleotide sugar metabolism
0324_314424	|UDP-N-acetylglucosamine_enolpyruvyl_transferase|Flavobacteriales	0	0.0140292	0	0	#N/A	#N/A	#N/A	#N/A	#N/A	#N/A	20100420_Bin_31_1	c__Bacteroidia	o__Flavobacteriales	K00790	Metabolism	Carbohydrate metabolism	Amino sugar and nucleotide sugar metabolism
0324_354747	|Glucosamine_6-phosphate_synthetase_contains_amidotransferase_and_phosphosugar_isomerase_domains|Flavobacteriia	0	0.0130384	0	0	#N/A	#N/A	#N/A	#N/A	#N/A	#N/A	20120531_Bin_70_1	c__Bacteroidia	o__Flavobacteriales	K00820	Metabolism	Carbohydrate metabolism	Amino sugar and nucleotide sugar metabolism
0408_137141	|Predicted_pyridoxal_phosphate-dependent_enzyme_apparently_involved_in_regulation_of_cell_wall_biogenesis_COG0399|Flavobacteriales	0	0	0	0.00236929	#N/A	#N/A	#N/A	#N/A	#N/A	#N/A	20120503_Bin_84_1	c__Bacteroidia	o__Flavobacteriales	K13017	Metabolism	Carbohydrate metabolism	Amino sugar and nucleotide sugar metabolism
0408_172045	|UDP-N-acetyl-D-mannosaminuronate_dehydrogenase|Flavobacteriaceae	0	0.0312245	0	0	#N/A	#N/A	#N/A	#N/A	#N/A	#N/A	20100518_Bin_30_2	c__Bacteroidia	o__Flavobacteriales	K02474	Metabolism	Carbohydrate metabolism	Amino sugar and nucleotide sugar metabolism
0428_268793	|Glucosamine_6-phosphate_synthetase_contains_amidotransferase_and_phosphosugar_isomerase_domains|Flavobacteriales_bacterium_ALC-1	0	0	0.00759422	0	#N/A	#N/A	#N/A	#N/A	#N/A	#N/A	20160502_Bin_42_1	c__Bacteroidia	o__Flavobacteriales	K00820	Metabolism	Carbohydrate metabolism	Amino sugar and nucleotide sugar metabolism
0504_381808	|Glucosamine_6-phosphate_synthetase_contains_amidotransferase_and_phosphosugar_isomerase_domains|Polaribacter_irgensii	0	0.0193915	0.0206074	0.00951662	0	0.00384442	0	#N/A	#N/A	#N/A	20100408_Bin_85_1	c__Bacteroidia	o__Flavobacteriales	K00820	Metabolism	Carbohydrate metabolism	Amino sugar and nucleotide sugar metabolism
0526_349829	|UDP-N-acetylglucosamine_enolpyruvyl_transferase|Flavobacteria_bacterium_MS024-2A	#N/A	#N/A	#N/A	#N/A	0	0	0.00215478	#N/A	#N/A	#N/A	20100330_Bin_64_1	c__Bacteroidia	o__Flavobacteriales	K00790	Metabolism	Carbohydrate metabolism	Amino sugar and nucleotide sugar metabolism
0308_331465	|UDP-N-acetylglucosamine_enolpyruvyl_transferase|Rhodobacteraceae	#N/A	#N/A	#N/A	#N/A	0	0	0.037264	#N/A	#N/A	#N/A	20100511_Bin_77	c__Alphaproteobacteria	o__Rhodobacterales	K00790	Metabolism	Carbohydrate metabolism	Amino sugar and nucleotide sugar metabolism
0331_21798	|UDP-N-acetylglucosamine_1-carboxyvinyltransferase|Ruegeria	#N/A	#N/A	#N/A	#N/A	0	0.0142828	0	#N/A	#N/A	#N/A	20100511_Bin_77	c__Alphaproteobacteria	o__Rhodobacterales	K00790	Metabolism	Carbohydrate metabolism	Amino sugar and nucleotide sugar metabolism
0303_269770	|Arginyl-tRNA_synthetase|Flavobacteriaceae	0	0.00336145	0	0	#N/A	#N/A	#N/A	#N/A	#N/A	#N/A	20120531_Bin_70_1	c__Bacteroidia	o__Flavobacteriales	K01887	Genetic Information Processing	Translation	Aminoacyl-tRNA biosynthesis
0303_386676	|Threonyl-tRNA_synthetase|Polaribacter_irgensii	0	0.00397546	0	0	#N/A	#N/A	#N/A	#N/A	#N/A	#N/A	20100330_Bin_54_1	c__Bacteroidia	o__Flavobacteriales	K01868	Genetic Information Processing	Translation	Aminoacyl-tRNA biosynthesis
0324_282567	|Valyl-tRNA_synthetase|Flavobacteriaceae	0	0.0045038	0	0	#N/A	#N/A	#N/A	#N/A	#N/A	#N/A	20100420_Bin_31_1	c__Bacteroidia	o__Flavobacteriales	K01873	Genetic Information Processing	Translation	Aminoacyl-tRNA biosynthesis
0324_291558	|Prolyl-tRNA_synthetase|Flavobacteriaceae	0	0.0157238	0	0	#N/A	#N/A	#N/A	#N/A	#N/A	#N/A	20100420_Bin_31_1	c__Bacteroidia	o__Flavobacteriales	K01881	Genetic Information Processing	Translation	Aminoacyl-tRNA biosynthesis
0324_304283	|Arginyl-tRNA_synthetase|Flavobacteriaceae	0	0.00447071	0	0	#N/A	#N/A	#N/A	#N/A	#N/A	#N/A	20100420_Bin_31_1	c__Bacteroidia	o__Flavobacteriales	K01887	Genetic Information Processing	Translation	Aminoacyl-tRNA biosynthesis
0324_323411	|Threonyl-tRNA_synthetase|Flavobacteriaceae	0	0.0100697	0	0	#N/A	#N/A	#N/A	#N/A	#N/A	#N/A	20120531_Bin_70_1	c__Bacteroidia	o__Flavobacteriales	K01868	Genetic Information Processing	Translation	Aminoacyl-tRNA biosynthesis
0510_297076	|Isoleucyl-tRNA_synthetase|Flavobacteriales_bacterium_ALC-1	0	0	0	0.000771074	#N/A	#N/A	#N/A	#N/A	#N/A	#N/A	20110526_Bin_138_1	c__Bacteroidia	o__Flavobacteriales	K01870	Genetic Information Processing	Translation	Aminoacyl-tRNA biosynthesis
0510_389096	|Prolyl-tRNA_synthetase|Dokdonia_donghaensis	0	0	0	0.00795826	#N/A	#N/A	#N/A	#N/A	#N/A	#N/A	20160502_Bin_30_1	c__Bacteroidia	o__Flavobacteriales	K01881	Genetic Information Processing	Translation	Aminoacyl-tRNA biosynthesis
0510_404279	|Phenylalanyl-tRNA_synthetase_beta_subunit|Flavobacteriaceae	0	0.00323787	0	0	#N/A	#N/A	#N/A	#N/A	#N/A	#N/A	20100518_Bin_30_2	c__Bacteroidia	o__Flavobacteriales	K01890	Genetic Information Processing	Translation	Aminoacyl-tRNA biosynthesis
0510_423074	|Prolyl-tRNA_synthetase|Polaribacter_irgensii	0	0.0195775	0.00657002	0	#N/A	#N/A	#N/A	#N/A	#N/A	#N/A	20100330_Bin_54_1	c__Bacteroidia	o__Flavobacteriales	K01881	Genetic Information Processing	Translation	Aminoacyl-tRNA biosynthesis
0518_232367	|Prolyl-tRNA_synthetase|Flavobacteriaceae	0	0.00786941	0	0	#N/A	#N/A	#N/A	#N/A	#N/A	#N/A	20120531_Bin_70_1	c__Bacteroidia	o__Flavobacteriales	K01881	Genetic Information Processing	Translation	Aminoacyl-tRNA biosynthesis
0518_332689	|Phenylalanyl-tRNA_synthetase_beta_subunit|Polaribacter_irgensii	0	0	0	0.00220067	#N/A	#N/A	#N/A	#N/A	#N/A	#N/A	20100511_Bin_81	c__Bacteroidia	o__Flavobacteriales	K01890	Genetic Information Processing	Translation	Aminoacyl-tRNA biosynthesis
0526_323330	|Prolyl-tRNA_synthetase|Flavobacteria_bacterium_MS024-3C	0	0.00264425	0	0	#N/A	#N/A	#N/A	#N/A	#N/A	#N/A	20110523_Bin_120_1	c__Bacteroidia	o__Flavobacteriales	K01881	Genetic Information Processing	Translation	Aminoacyl-tRNA biosynthesis
0526_339028	|Lysyl-tRNA_synthetase_(class_II)|Kordia_algicida	0	0	0	0.00309626	#N/A	#N/A	#N/A	#N/A	#N/A	#N/A	20160502_Bin_30_1	c__Bacteroidia	o__Flavobacteriales	K04567	Genetic Information Processing	Translation	Aminoacyl-tRNA biosynthesis
0526_401496	|Histidyl-tRNA_synthetase|Polaribacter_irgensii	0	0	0	0.00390663	#N/A	#N/A	#N/A	#N/A	#N/A	#N/A	20110526_Bin_138_1	c__Bacteroidia	o__Flavobacteriales	K01892	Genetic Information Processing	Translation	Aminoacyl-tRNA biosynthesis
0408_234694	|Lysyl-tRNA_synthetase_(class_I)|Candidatus_Pelagibacter_ubique	0	0	0	0.00331354	0	0.00348028	0	#N/A	#N/A	#N/A	20160419_Bin_4_9	c__Alphaproteobacteria	o__Pelagibacterales	K04566	Genetic Information Processing	Translation	Aminoacyl-tRNA biosynthesis
0408_253065	|Prolyl-tRNA_synthetase|Candidatus_Pelagibacter_ubique	0	0	0	0.017524	0	0.00818037	0	#N/A	#N/A	#N/A	20160316_Bin_14_5	c__Alphaproteobacteria	o__Pelagibacterales	K01881	Genetic Information Processing	Translation	Aminoacyl-tRNA biosynthesis
0414_708032	|phenylalanyl-tRNA_synthetase_beta_subunit|Candidatus_Pelagibacter_ubique	#N/A	#N/A	#N/A	#N/A	0	0.00238267	0	#N/A	#N/A	#N/A	20160316_Bin_14_5	c__Alphaproteobacteria	o__Pelagibacterales	K01890	Genetic Information Processing	Translation	Aminoacyl-tRNA biosynthesis
0211_34275	|Aspartyl-tRNA_synthetase|Gammaproteobacteria	0	0	0	0.00203099	#N/A	#N/A	#N/A	#N/A	#N/A	#N/A	20100511_Bin_19_1	c__Gammaproteobacteria	o__Pseudomonadales	K01876	Genetic Information Processing	Translation	Aminoacyl-tRNA biosynthesis
0428_239682	|Aspartyl-tRNA_synthetase|Gammaproteobacteria	0	0	0.00449096	0.00606231	#N/A	#N/A	#N/A	#N/A	#N/A	#N/A	20160412_Bin_5_6	c__Gammaproteobacteria	o__Pseudomonadales	K01876	Genetic Information Processing	Translation	Aminoacyl-tRNA biosynthesis
0303_397896	|Tyrosyl-tRNA_synthetase|Rhodobacteraceae	#N/A	#N/A	#N/A	#N/A	0.00541363	0	0	#N/A	#N/A	#N/A	20110516_Bin_1_1	c__Alphaproteobacteria	o__Rhodobacterales	K01866	Genetic Information Processing	Translation	Aminoacyl-tRNA biosynthesis
0324_312453	|Isoleucyl-tRNA_synthetase|Rhodobacteraceae	0	0.0080484	0	0.0027345	0	0.00430816	0.00329254	#N/A	#N/A	#N/A	20100511_Bin_77	c__Alphaproteobacteria	o__Rhodobacterales	K01870	Genetic Information Processing	Translation	Aminoacyl-tRNA biosynthesis
0407_78102	|Arginyl-tRNA_synthetase|Rhodobacteraceae	0	0.0103187	0	0.00311632	#N/A	#N/A	#N/A	#N/A	#N/A	#N/A	20100511_Bin_77	c__Alphaproteobacteria	o__Rhodobacterales	K01887	Genetic Information Processing	Translation	Aminoacyl-tRNA biosynthesis
0408_209522	|Histidyl-tRNA_synthetase|Roseobacter_litoralis	0	0	0	0.00273989	#N/A	#N/A	#N/A	#N/A	#N/A	#N/A	20110506_Bin_63_1	c__Alphaproteobacteria	o__Rhodobacterales	K01892	Genetic Information Processing	Translation	Aminoacyl-tRNA biosynthesis
0408_219922	|Alanyl-tRNA_synthetase|Candidatus_Pelagibacter_ubique	0	0	0	0.00256654	#N/A	#N/A	#N/A	#N/A	#N/A	#N/A	20110506_Bin_63_1	c__Alphaproteobacteria	o__Rhodobacterales	K01872	Genetic Information Processing	Translation	Aminoacyl-tRNA biosynthesis
0408_228368	|Seryl-tRNA_synthetase|Rhodobacteraceae	#N/A	#N/A	#N/A	#N/A	0	0	0.00328857	0	0	0.00245486	20100511_Bin_77	c__Alphaproteobacteria	o__Rhodobacterales	K01875	Genetic Information Processing	Translation	Aminoacyl-tRNA biosynthesis
0408_235282	|Threonyl-tRNA_synthetase|Rhodobacterales	#N/A	#N/A	#N/A	#N/A	0	0.00140738	0	#N/A	#N/A	#N/A	20110530_Bin_77_1	c__Alphaproteobacteria	o__Rhodobacterales	K01868	Genetic Information Processing	Translation	Aminoacyl-tRNA biosynthesis
0408_260952	|Prolyl-tRNA_synthetase|Rhodobacteraceae	#N/A	#N/A	#N/A	#N/A	0	0	0.00410793	#N/A	#N/A	#N/A	20100511_Bin_77	c__Alphaproteobacteria	o__Rhodobacterales	K01881	Genetic Information Processing	Translation	Aminoacyl-tRNA biosynthesis
0414_612427	|Threonyl-tRNA_synthetase|Roseovarius	#N/A	#N/A	#N/A	#N/A	0	0	0.00811075	#N/A	#N/A	#N/A	20100511_Bin_77	c__Alphaproteobacteria	o__Rhodobacterales	K01868	Genetic Information Processing	Translation	Aminoacyl-tRNA biosynthesis
0414_835698	|protein_containing_B3/B4_tRNA-binding_domain_//_tRNA_synthetase_B5|Rhodobacteraceae	#N/A	#N/A	#N/A	#N/A	0	0	0.0028325	#N/A	#N/A	#N/A	20100511_Bin_77	c__Alphaproteobacteria	o__Rhodobacterales	K01890	Genetic Information Processing	Translation	Aminoacyl-tRNA biosynthesis
0416_250171	|Arginyl-tRNA_synthetase|Rhodobacteraceae	#N/A	#N/A	#N/A	#N/A	0	0.00575785	0.012932	#N/A	#N/A	#N/A	20100511_Bin_77	c__Alphaproteobacteria	o__Rhodobacterales	K01887	Genetic Information Processing	Translation	Aminoacyl-tRNA biosynthesis
0504_205345	|Aspartyl-tRNA_synthetase|Alphaproteobacteria	0	0.00658351	0.0176749	0.0178944	#N/A	#N/A	#N/A	#N/A	#N/A	#N/A	20110530_Bin_77_1	c__Alphaproteobacteria	o__Rhodobacterales	K01876	Genetic Information Processing	Translation	Aminoacyl-tRNA biosynthesis
0504_288877	|Alanyl-tRNA_synthetase|Rhodobacteraceae	0	0.00300843	0	0	0	0.00536785	0.0152962	#N/A	#N/A	#N/A	20100511_Bin_77	c__Alphaproteobacteria	o__Rhodobacterales	K01872	Genetic Information Processing	Translation	Aminoacyl-tRNA biosynthesis
0504_315588	|Aspartyl-tRNA_synthetase|Rhodobacteraceae	0.00314285	0	0	0	#N/A	#N/A	#N/A	#N/A	#N/A	#N/A	20100423_Bin_54_1	c__Alphaproteobacteria	o__Rhodobacterales	K01876	Genetic Information Processing	Translation	Aminoacyl-tRNA biosynthesis
0510_296397	|Aspartyl-tRNA_synthetase|Rhodobacteraceae	0	0.0186675	0	0.00671552	0	0.0117557	0.0123215	#N/A	#N/A	#N/A	20120503_Bin_5_4	c__Alphaproteobacteria	o__Rhodobacterales	K01876	Genetic Information Processing	Translation	Aminoacyl-tRNA biosynthesis
0606_172093	|tryptophanyl-tRNA_synthetase|Phaeobacter_gallaeciensis	#N/A	#N/A	#N/A	#N/A	0	0	0.012377	#N/A	#N/A	#N/A	20100511_Bin_77	c__Alphaproteobacteria	o__Rhodobacterales	K01867	Genetic Information Processing	Translation	Aminoacyl-tRNA biosynthesis
0303_472027	|Glycine_cleavage_system_T_protein_(aminomethyltransferase)|Rhodobacteraceae_bacterium_HTCC2083	0	0.00561626	0.0042407	0.00286225	0	0	0.00492337	0.00948626	0.00710644	0.00661538	20100511_Bin_77	c__Alphaproteobacteria	o__Rhodobacterales	K15066	Metabolism	Xenobiotics biodegradation and metabolism	Aminobenzoate degradation
0308_345293	|Peroxiredoxin|Thiomicrospira_crunogena	0	0.0312932	0	0	#N/A	#N/A	#N/A	#N/A	#N/A	#N/A	20100420_Bin_31_1	c__Bacteroidia	o__Flavobacteriales	K03386	Cellular Processes	Cell growth and death	Apoptosis - fly
0504_280938	|Peroxiredoxin|Flavobacteriaceae	0	0	0.0503483	0.0233629	#N/A	#N/A	#N/A	#N/A	#N/A	#N/A	20160502_Bin_30_1	c__Bacteroidia	o__Flavobacteriales	K03386	Cellular Processes	Cell growth and death	Apoptosis - fly
0510_539519	|Peroxiredoxin|Polaribacter_irgensii	0	0	0.113449	0	#N/A	#N/A	#N/A	0	0	0.01229	20160426_Bin_11_1	c__Bacteroidia	o__Flavobacteriales	K03386	Cellular Processes	Cell growth and death	Apoptosis - fly
0428_331419	|Peroxiredoxin|gamma_proteobacterium_HTCC2207	0	0.0402743	0.0574415	0	#N/A	#N/A	#N/A	#N/A	#N/A	#N/A	20160512_Bin_14_2	c__Gammaproteobacteria	o__Pseudomonadales	K03386	Cellular Processes	Cell growth and death	Apoptosis - fly
0518_269183	|Peroxiredoxin|Reinekea_blandensis	0	0	0	0.0066664	#N/A	#N/A	#N/A	#N/A	#N/A	#N/A	20100420_Bin_35_1	c__Gammaproteobacteria	o__Pseudomonadales	K03386	Cellular Processes	Cell growth and death	Apoptosis - fly
0518_276502	|Peroxiredoxin|gamma_proteobacterium_HTCC2207	0	0	0	0.00684705	#N/A	#N/A	#N/A	0.00412599	0	0	20160419_Bin_63_1	c__Gammaproteobacteria	o__Pseudomonadales	K03386	Cellular Processes	Cell growth and death	Apoptosis - fly
0526_277240	|Peroxiredoxin|Gammaproteobacteria	0	0	0.0504327	0.0113465	0	0	0.0421569	0	0	0.0157347	20120531_Bin_63_1	c__Gammaproteobacteria	o__Pseudomonadales	K03386	Cellular Processes	Cell growth and death	Apoptosis - fly
0408_272683	|Glutathione_peroxidase|Flavobacteriales_bacterium_ALC-1	0	0.00615725	0	0	#N/A	#N/A	#N/A	#N/A	#N/A	#N/A	20100420_Bin_31_1	c__Bacteroidia	o__Flavobacteriales	K00432	Metabolism	Lipid metabolism	Arachidonic acid metabolism
0504_374316	|Asp-tRNAAsn/Glu-tRNAGln_amidotransferase_A_subunit_and_related_amidases|Candidatus_Pelagibacter_ubique	#N/A	#N/A	#N/A	#N/A	0	0.0029474	0	0	0.00557382	0	20160316_Bin_14_5	c__Alphaproteobacteria	o__Pelagibacterales	K01426	Metabolism	Amino acid metabolism	Arginine and proline metabolism
0324_272738	|Asp-tRNAAsn/Glu-tRNAGln_amidotransferase_A_subunit_and_related_amidases|gamma_proteobacterium_HTCC2207	#N/A	#N/A	#N/A	#N/A	#N/A	#N/A	#N/A	0	0	0.00332711	20110523_Bin_31_1	c__Gammaproteobacteria	o__Pseudomonadales	K01426	Metabolism	Amino acid metabolism	Arginine and proline metabolism
0331_156183	|glutamyl-tRNA(Gln)_amidotransferase_A_subunit|Gammaproteobacteria	#N/A	#N/A	#N/A	#N/A	#N/A	#N/A	#N/A	0	0	0.00338946	20100511_Bin_19_1	c__Gammaproteobacteria	o__Pseudomonadales	K01426	Metabolism	Amino acid metabolism	Arginine and proline metabolism
0416_257138	|N-methylhydantoinase_A/acetone_carboxylase_beta_subunit|marine_gamma_proteobacterium_HTCC2080	#N/A	#N/A	#N/A	#N/A	#N/A	#N/A	#N/A	0.00311158	0	0	20120416_Bin_90_1	c__Gammaproteobacteria	o__Pseudomonadales	K01473	Metabolism	Amino acid metabolism	Arginine and proline metabolism
0308_258606	|Asp-tRNAAsn/Glu-tRNAGln_amidotransferase_A_subunit_and_related_amidases|Rhodobacteraceae	#N/A	#N/A	#N/A	#N/A	#N/A	#N/A	#N/A	0	0	0.0121166	20100511_Bin_77	c__Alphaproteobacteria	o__Rhodobacterales	K01426	Metabolism	Amino acid metabolism	Arginine and proline metabolism
0308_352849	|Asp-tRNAAsn/Glu-tRNAGln_amidotransferase_A_subunit_and_related_amidases|Rhodobacteraceae	#N/A	#N/A	#N/A	#N/A	#N/A	#N/A	#N/A	0.00340144	0	0	20160316_Bin_26_1	c__Alphaproteobacteria	o__Rhodobacterales	K01426	Metabolism	Amino acid metabolism	Arginine and proline metabolism
0428_235703	|Asp-tRNAAsn/Glu-tRNAGln_amidotransferase_A_subunit_and_related_amidases|Rhodobacteraceae	#N/A	#N/A	#N/A	#N/A	#N/A	#N/A	#N/A	0	0	0.00438525	20120510_Bin_64_1	c__Alphaproteobacteria	o__Rhodobacterales	K01426	Metabolism	Amino acid metabolism	Arginine and proline metabolism
0504_275482	|N-methylhydantoinase_B/acetone_carboxylase_alpha_subunit|Rhodobacteraceae	#N/A	#N/A	#N/A	#N/A	#N/A	#N/A	#N/A	0	0	0.00187374	20100511_Bin_77	c__Alphaproteobacteria	o__Rhodobacterales	K01474	Metabolism	Amino acid metabolism	Arginine and proline metabolism
0504_381213	|Pyrroline-5-carboxylate_reductase|Fulvimarina_pelagi	#N/A	#N/A	#N/A	#N/A	#N/A	#N/A	#N/A	0	0	0.0102625	20100511_Bin_77	c__Alphaproteobacteria	o__Rhodobacterales	K00286	Metabolism	Amino acid metabolism	Arginine and proline metabolism
0308_253366	|N-acetylglutamate_synthase_(N-acetylornithine_aminotransferase)|Rhodobacteraceae	#N/A	#N/A	#N/A	#N/A	0	0	0.00395845	#N/A	#N/A	#N/A	20100511_Bin_77	c__Alphaproteobacteria	o__Rhodobacterales	K00620	Metabolism	Amino acid metabolism	Arginine biosynthesis
0407_131825	|Acetylglutamate_kinase|Rhodobacteraceae	0	0	0	0.0104971	#N/A	#N/A	#N/A	#N/A	#N/A	#N/A	20100511_Bin_77	c__Alphaproteobacteria	o__Rhodobacterales	K00930	Metabolism	Amino acid metabolism	Arginine biosynthesis
0428_361238	|Acetylglutamate_kinase|Roseobacter	#N/A	#N/A	#N/A	#N/A	0	0	0.0117255	#N/A	#N/A	#N/A	20100511_Bin_77	c__Alphaproteobacteria	o__Rhodobacterales	K00930	Metabolism	Amino acid metabolism	Arginine biosynthesis
0606_160854	|bifunctional_ornithine_acetyltransferase/N-acetylglutamate_synthase_protein|Sulfitobacter	#N/A	#N/A	#N/A	#N/A	#N/A	#N/A	#N/A	0	0	0.0118741	20100511_Bin_77	c__Alphaproteobacteria	o__Rhodobacterales	K00620	Metabolism	Amino acid metabolism	Arginine biosynthesis
0211_125041	|flagellar_motor_protein_MotB|Flavobacteriaceae	0	0.0135169	0	0	#N/A	#N/A	#N/A	#N/A	#N/A	#N/A	20100413_Bin_44_1	c__Bacteroidia	o__Flavobacteriales	K02557	Cellular Processes	Cell motility	Bacterial chemotaxis
0303_305286	|Flagellar_motor_protein|Shewanella_loihica	0	0.220485	0.0739926	0.0449469	0	0.0192332	0.0257711	0.0225706	0.00495978	0.0115426	20100420_Bin_31_1	c__Bacteroidia	o__Flavobacteriales	K02557	Cellular Processes	Cell motility	Bacterial chemotaxis
0324_334071	|Flagellar_motor_protein|Flavobacteriales	#N/A	#N/A	#N/A	#N/A	0	0.0452371	0	#N/A	#N/A	#N/A	20120503_Bin_3_5	c__Bacteroidia	o__Flavobacteriales	K02557	Cellular Processes	Cell motility	Bacterial chemotaxis
0324_335382	|Flagellar_motor_protein|Dokdonia_donghaensis	0	0.0205883	0	0	0	0	0.00288772	#N/A	#N/A	#N/A	20100420_Bin_31_1	c__Bacteroidia	o__Flavobacteriales	K02557	Cellular Processes	Cell motility	Bacterial chemotaxis
0324_389352	|Flagellar_motor_protein|Flavobacteriaceae	0.0237847	0	0	0	#N/A	#N/A	#N/A	#N/A	#N/A	#N/A	20110526_Bin_44_1	c__Bacteroidia	o__Flavobacteriales	K02557	Cellular Processes	Cell motility	Bacterial chemotaxis
0408_132705	|Flagellar_motor_protein|Flavobacteriaceae	0	0.0516535	0.0732771	0	0	0.0653525	0	#N/A	#N/A	#N/A	20100408_Bin_88	c__Bacteroidia	o__Flavobacteriales	K02557	Cellular Processes	Cell motility	Bacterial chemotaxis
0408_258138	|Flagellar_motor_protein|Polaribacter_irgensii	0	0.0328282	0.0198302	0	#N/A	#N/A	#N/A	#N/A	#N/A	#N/A	20100518_Bin_30_2	c__Bacteroidia	o__Flavobacteriales	K02557	Cellular Processes	Cell motility	Bacterial chemotaxis
0416_290611	|Flagellar_motor_protein|Flavobacteriaceae	#N/A	#N/A	#N/A	#N/A	0.0331727	0	0	0.0146752	0	0	20160316_Bin_27_2	c__Bacteroidia	o__Flavobacteriales	K02557	Cellular Processes	Cell motility	Bacterial chemotaxis
0504_186114	|Flagellar_motor_protein|Flavobacteria_bacterium_MS024-2A	0	0.0188423	0	0	0	0	0.00991063	#N/A	#N/A	#N/A	20100330_Bin_64_1	c__Bacteroidia	o__Flavobacteriales	K02557	Cellular Processes	Cell motility	Bacterial chemotaxis
0510_291585	|Flagellar_motor_protein|Flavobacteriaceae	0	0	0.0142441	0.0737072	#N/A	#N/A	#N/A	#N/A	#N/A	#N/A	20160502_Bin_30_1	c__Bacteroidia	o__Flavobacteriales	K02557	Cellular Processes	Cell motility	Bacterial chemotaxis
0510_314577	|Flagellar_motor_protein|Flavobacteriaceae	#N/A	#N/A	#N/A	#N/A	#N/A	#N/A	#N/A	0	0	0.00326691	20120503_Bin_84_1	c__Bacteroidia	o__Flavobacteriales	K02557	Cellular Processes	Cell motility	Bacterial chemotaxis
0518_474624	|Flagellar_motor_protein|Polaribacter_irgensii	0	0	0.178374	0.0484699	#N/A	#N/A	#N/A	#N/A	#N/A	#N/A	20160426_Bin_11_1	c__Bacteroidia	o__Flavobacteriales	K02557	Cellular Processes	Cell motility	Bacterial chemotaxis
0526_370724	|Flagellar_motor_protein|Flavobacteriaceae	0	0	0	0.0509461	#N/A	#N/A	#N/A	#N/A	#N/A	#N/A	20110526_Bin_22_1	c__Bacteroidia	o__Flavobacteriales	K02557	Cellular Processes	Cell motility	Bacterial chemotaxis
0416_418491	|Outer_membrane_protein|Maribacter_sp._HTCC2170	#N/A	#N/A	#N/A	#N/A	#N/A	#N/A	#N/A	0	0	0.0117594	20160512_Bin_17_11	c__Bacteroidia	o__Flavobacteriales	K12340	Environmental Information Processing	Membrane transport	Bacterial secretion system
0414_650914	|None|Candidatus_Pelagibacter_ubique	#N/A	#N/A	#N/A	#N/A	#N/A	#N/A	#N/A	0.00567101	0.00467316	0.00845879	20160419_Bin_4_9	c__Alphaproteobacteria	o__Pelagibacterales	K12340	Environmental Information Processing	Membrane transport	Bacterial secretion system
0606_9193	|Type_I_secretion_outer_membrane_protein_TolC|Candidatus_Pelagibacter_ubique	0	0	0	0.0189536	0	0.0387087	0.0271685	0.0247462	0.0596072	0.0511076	20160316_Bin_14_5	c__Alphaproteobacteria	o__Pelagibacterales	K12340	Environmental Information Processing	Membrane transport	Bacterial secretion system
0211_37141	|[weak_similarity_to]_General_secretion_pathway_protein_G|Pseudomonas	0	0	0	0.00997223	0	0.00523701	0	0.00450691	0	0	20100511_Bin_19_1	c__Gammaproteobacteria	o__Pseudomonadales	K02456	Environmental Information Processing	Membrane transport	Bacterial secretion system
0303_316675	|Outer_membrane_protein|Chlorobaculum_parvum	#N/A	#N/A	#N/A	#N/A	0	0.00284967	0	0	0.00505218	0.0109738	20100511_Bin_19_1	c__Gammaproteobacteria	o__Pseudomonadales	K12340	Environmental Information Processing	Membrane transport	Bacterial secretion system
0407_139390	|outer_membrane_channel_precursor_protein|marine_gamma_proteobacterium_HTCC2143	0	0	0	0.00570781	#N/A	#N/A	#N/A	0	0	0.00769544	20110523_Bin_31_1	c__Gammaproteobacteria	o__Pseudomonadales	K12340	Environmental Information Processing	Membrane transport	Bacterial secretion system
0414_609428	|type_I_secretion_outer_membrane_protein_TolC_family|Marinomonas_sp._MWYL1	0	0	0	0.015023	#N/A	#N/A	#N/A	0.0244424	0	0	20100511_Bin_19_1	c__Gammaproteobacteria	o__Pseudomonadales	K12340	Environmental Information Processing	Membrane transport	Bacterial secretion system
0526_267461	|Type_II_secretory_pathway_component_PulD|gamma_proteobacterium_HTCC2207	0	0	0.00215549	0	#N/A	#N/A	#N/A	#N/A	#N/A	#N/A	20160419_Bin_31_1	c__Gammaproteobacteria	o__Pseudomonadales	K02453	Environmental Information Processing	Membrane transport	Bacterial secretion system
0526_326299	|Type_II_secretory_pathway_pseudopilin_PulG|Vibrionales	#N/A	#N/A	#N/A	#N/A	#N/A	#N/A	#N/A	0	0.00928024	0.0179978	20100511_Bin_19_1	c__Gammaproteobacteria	o__Pseudomonadales	K02456	Environmental Information Processing	Membrane transport	Bacterial secretion system
0526_529428	|Outer_membrane_protein|marine_gamma_proteobacterium_HTCC2080	#N/A	#N/A	#N/A	#N/A	#N/A	#N/A	#N/A	0	0	0.00857591	20160517_Bin_29_1	c__Gammaproteobacteria	o__Pseudomonadales	K12340	Environmental Information Processing	Membrane transport	Bacterial secretion system
0428_513038	|Outer_membrane_protein|Oceanibulbus_indolifex	0.0112304	0	0	0	0	0	0.00745464	0.00559616	0	0	20100511_Bin_77	c__Alphaproteobacteria	o__Rhodobacterales	K12340	Environmental Information Processing	Membrane transport	Bacterial secretion system
0518_554749	|Outer_membrane_protein|Candidatus_Pelagibacter_ubique	0	0.0133971	0.0640671	0.0273106	0	0	0.00469771	#N/A	#N/A	#N/A	20110506_Bin_63_1	c__Alphaproteobacteria	o__Rhodobacterales	K12340	Environmental Information Processing	Membrane transport	Bacterial secretion system
0324_419051	|Uncharacterized_conserved_protein_COG3396|Sagittula_stellata	#N/A	#N/A	#N/A	#N/A	0	0	0.00187839	0	0	0.00630984	20100511_Bin_77	c__Alphaproteobacteria	o__Rhodobacterales	K15512	Metabolism	Xenobiotics biodegradation and metabolism	Benzoate degradation
0408_125739	|Uncharacterized_conserved_protein_COG3396|Rhodobacteraceae	#N/A	#N/A	#N/A	#N/A	#N/A	#N/A	#N/A	0.00328997	0	0	20100423_Bin_54_1	c__Alphaproteobacteria	o__Rhodobacterales	K15512	Metabolism	Xenobiotics biodegradation and metabolism	Benzoate degradation
0428_218137	|DnaK_suppressor_protein|Flavobacteriaceae	#N/A	#N/A	#N/A	#N/A	#N/A	#N/A	#N/A	0	0	0.00814555	20160502_Bin_54_2	c__Bacteroidia	o__Flavobacteriales	K06204	Cellular Processes	Cellular community - prokaryotes	Biofilm formation - Escherichia coli
0408_154088	|Uncharacterized_protein_conserved_in_bacteria|Reinekea_blandensis	0	0	0	0.0212845	#N/A	#N/A	#N/A	#N/A	#N/A	#N/A	20100420_Bin_35_1	c__Gammaproteobacteria	o__Pseudomonadales	K11900	Cellular Processes	Cellular community - prokaryotes	Biofilm formation - Pseudomonas aeruginosa
0408_151679	|hypothetical_protein|Rhodobacteraceae	0	0.0635708	0	0	#N/A	#N/A	#N/A	#N/A	#N/A	#N/A	20100408_Bin_75_1	c__Alphaproteobacteria	o__Rhodobacterales	K08720	Cellular Processes	Cellular community - prokaryotes	Biofilm formation - Vibrio cholerae
0526_265235	|hypothetical_protein|Rhodobacteraceae	0	0	0	0.054513	0.00716487	0.00452021	0.159899	0.00389004	0	0.0198937	20110516_Bin_1_1	c__Alphaproteobacteria	o__Rhodobacterales	K08720	Cellular Processes	Cellular community - prokaryotes	Biofilm formation - Vibrio cholerae
0416_267413	|Isopropylmalate/homocitrate/citramalate_synthases|Flavobacteriaceae	#N/A	#N/A	#N/A	#N/A	#N/A	#N/A	#N/A	0	0	0.00360571	20110530_Bin_95_1	c__Bacteroidia	o__Flavobacteriales	K01640	Metabolism	Carbohydrate metabolism	Butanoate metabolism
0606_28861	|acetolactate_synthase_large_subunit_biosynthetic_type|Candidatus_Pelagibacter_ubique	#N/A	#N/A	#N/A	#N/A	0	0.00240838	0	#N/A	#N/A	#N/A	20160316_Bin_14_5	c__Alphaproteobacteria	o__Pelagibacterales	K01652	Metabolism	Carbohydrate metabolism	Butanoate metabolism
0211_56071	|acetolactate_synthase_large_subunit_biosynthetic_type|Gammaproteobacteria	#N/A	#N/A	#N/A	#N/A	#N/A	#N/A	#N/A	0.00407827	0	0	20100511_Bin_19_1	c__Gammaproteobacteria	o__Pseudomonadales	K01652	Metabolism	Carbohydrate metabolism	Butanoate metabolism
0308_349719	|3-hydroxyacyl-CoA_dehydrogenase|gamma_proteobacterium_HTCC2207	0	0	0	0.00400303	0	0	0.00275425	#N/A	#N/A	#N/A	20160412_Bin_5_6	c__Gammaproteobacteria	o__Pseudomonadales	K07516	Metabolism	Carbohydrate metabolism	Butanoate metabolism
0331_157828	|acetolactate_synthase_large_subunit_biosynthetic_type|Oceanospirillales	#N/A	#N/A	#N/A	#N/A	#N/A	#N/A	#N/A	0	0	0.00274385	20120531_Bin_63_1	c__Gammaproteobacteria	o__Pseudomonadales	K01652	Metabolism	Carbohydrate metabolism	Butanoate metabolism
0414_573827	|acetolactate_synthase_III_small_subunit|Marinomonas_sp._MED121	0	0	0	0.0124653	#N/A	#N/A	#N/A	#N/A	#N/A	#N/A	20160512_Bin_34_3	c__Gammaproteobacteria	o__Pseudomonadales	K01653	Metabolism	Carbohydrate metabolism	Butanoate metabolism
0518_277876	|Acetolactate_synthase_small_(regulatory)_subunit|Shewanella_baltica	#N/A	#N/A	#N/A	#N/A	#N/A	#N/A	#N/A	0.00507769	0	0	20100511_Bin_19_1	c__Gammaproteobacteria	o__Pseudomonadales	K01653	Metabolism	Carbohydrate metabolism	Butanoate metabolism
0303_258833	|Thiamine_pyrophosphate-requiring_enzymes_[acetolactate_synthase_pyruvate_dehydrogenase_(cytochrome)_glyoxylate_carboligase_phosphonopyruvate_decarboxylase]|Hoeflea_phototrophica	0	0	0	0.00467448	#N/A	#N/A	#N/A	#N/A	#N/A	#N/A	20160316_Bin_26_1	c__Alphaproteobacteria	o__Rhodobacterales	K01652	Metabolism	Carbohydrate metabolism	Butanoate metabolism
0308_263104	|Thiamine_pyrophosphate-requiring_enzymes_[acetolactate_synthase_pyruvate_dehydrogenase_(cytochrome)_glyoxylate_carboligase_phosphonopyruvate_decarboxylase]|Rhodobacteraceae	#N/A	#N/A	#N/A	#N/A	#N/A	#N/A	#N/A	0	0	0.00488312	20100511_Bin_77	c__Alphaproteobacteria	o__Rhodobacterales	K01652	Metabolism	Carbohydrate metabolism	Butanoate metabolism
0308_326111	|Dehydrogenases_with_different_specificities_(related_to_short-chain_alcohol_dehydrogenases)|Rhodobacteraceae	#N/A	#N/A	#N/A	#N/A	0	0.00404203	0.0119153	0.00521777	0	0.0244601	20100511_Bin_77	c__Alphaproteobacteria	o__Rhodobacterales	K00019	Metabolism	Carbohydrate metabolism	Butanoate metabolism
0324_399950	|Thiamine_pyrophosphate-requiring_enzymes_[acetolactate_synthase_pyruvate_dehydrogenase_(cytochrome)_glyoxylate_carboligase_phosphonopyruvate_decarboxylase]|Rhodobacteraceae	#N/A	#N/A	#N/A	#N/A	0	0	0.00409969	0	0	0.00459052	20100511_Bin_77	c__Alphaproteobacteria	o__Rhodobacterales	K01652	Metabolism	Carbohydrate metabolism	Butanoate metabolism
0331_32295	|succinic_semialdehyde_dehydrogenase|Gammaproteobacteria	0	0	0.0108376	0	0	0	0.00215695	#N/A	#N/A	#N/A	20110506_Bin_63_1	c__Alphaproteobacteria	o__Rhodobacterales	K00135	Metabolism	Carbohydrate metabolism	Butanoate metabolism
0407_136079	|acetolactate_synthase_3_regulatory_subunit|Candidatus_Pelagibacter_ubique	#N/A	#N/A	#N/A	#N/A	0	0	0.010292	#N/A	#N/A	#N/A	20110506_Bin_63_1	c__Alphaproteobacteria	o__Rhodobacterales	K01653	Metabolism	Carbohydrate metabolism	Butanoate metabolism
0407_21407	|Succinyl-CoA:3-ketoacid-coenzyme_A_transferase_subunit_B|Rhodobacteraceae	#N/A	#N/A	#N/A	#N/A	0	0	0.0184812	#N/A	#N/A	#N/A	20100511_Bin_77	c__Alphaproteobacteria	o__Rhodobacterales	K01029	Metabolism	Carbohydrate metabolism	Butanoate metabolism
0408_299172	|Acetolactate_synthase_small_(regulatory)_subunit|Rhodobacteraceae	0	0.0110387	0	0	0	0	0.025805	0.0113001	0	0.0231156	20100511_Bin_77	c__Alphaproteobacteria	o__Rhodobacterales	K01653	Metabolism	Carbohydrate metabolism	Butanoate metabolism
0428_277647	|Poly(3-hydroxyalkanoate)_synthetase|Rhodobacteraceae	#N/A	#N/A	#N/A	#N/A	0	0	0.00158845	#N/A	#N/A	#N/A	20100511_Bin_77	c__Alphaproteobacteria	o__Rhodobacterales	K03821	Metabolism	Carbohydrate metabolism	Butanoate metabolism
0504_346123	|Thiamine_pyrophosphate-requiring_enzymes_[acetolactate_synthase_pyruvate_dehydrogenase_(cytochrome)_glyoxylate_carboligase_phosphonopyruvate_decarboxylase]|Oceanobacillus_iheyensis	0	0	0.00464339	0	#N/A	#N/A	#N/A	#N/A	#N/A	#N/A	20110506_Bin_63_1	c__Alphaproteobacteria	o__Rhodobacterales	K01652	Metabolism	Carbohydrate metabolism	Butanoate metabolism
0504_347166	|NAD-dependent_aldehyde_dehydrogenases|Rhodobacteraceae	#N/A	#N/A	#N/A	#N/A	0	0	0.00588708	0	0	0.0065919	20100511_Bin_77	c__Alphaproteobacteria	o__Rhodobacterales	K00135	Metabolism	Carbohydrate metabolism	Butanoate metabolism
0504_427243	|Acyl_CoA:acetate/3-ketoacid_CoA_transferase_alpha_subunit|Rhodobacteraceae	#N/A	#N/A	#N/A	#N/A	0	0	0.00410619	#N/A	#N/A	#N/A	20100511_Bin_77	c__Alphaproteobacteria	o__Rhodobacterales	K01028	Metabolism	Carbohydrate metabolism	Butanoate metabolism
0308_264604	|Isopropylmalate/homocitrate/citramalate_synthases|Flavobacteria_bacterium_MS024-2A	#N/A	#N/A	#N/A	#N/A	#N/A	#N/A	#N/A	0	0.00397916	0	20100330_Bin_64_1	c__Bacteroidia	o__Flavobacteriales	K09011	Metabolism	Carbohydrate metabolism	C5-Branched dibasic acid metabolism
0414_610007	|Isopropylmalate_dehydrogenase|Candidatus_Pelagibacter_ubique	#N/A	#N/A	#N/A	#N/A	0	0.00987924	0	#N/A	#N/A	#N/A	20160316_Bin_14_5	c__Alphaproteobacteria	o__Pelagibacterales	K00052	Metabolism	Carbohydrate metabolism	C5-Branched dibasic acid metabolism
0408_209737	|3-isopropylmalate_dehydratase_large_subunit|Proteobacteria	#N/A	#N/A	#N/A	#N/A	#N/A	#N/A	#N/A	0.00180276	0.00594221	0.00345725	20100511_Bin_19_1	c__Gammaproteobacteria	o__Pseudomonadales	K01703	Metabolism	Carbohydrate metabolism	C5-Branched dibasic acid metabolism
0308_301405	|3-isopropylmalate_dehydratase_large_subunit|Rhodobacteraceae	0	0	0.00882901	0.00397274	0	0.00417264	0.00615017	0.00538638	0	0.00573875	20100511_Bin_77	c__Alphaproteobacteria	o__Rhodobacterales	K01703	Metabolism	Carbohydrate metabolism	C5-Branched dibasic acid metabolism
0407_72247	|3-isopropylmalate_dehydrogenase|Roseobacter	#N/A	#N/A	#N/A	#N/A	0	0.0127609	0.0225703	0	0	0.0140403	20100511_Bin_77	c__Alphaproteobacteria	o__Rhodobacterales	K00052	Metabolism	Carbohydrate metabolism	C5-Branched dibasic acid metabolism
0414_837604	|isopropylmalate_isomerase_large_subunit|Roseovarius	0	0.016092	0	0	#N/A	#N/A	#N/A	#N/A	#N/A	#N/A	20100511_Bin_77	c__Alphaproteobacteria	o__Rhodobacterales	K01703	Metabolism	Carbohydrate metabolism	C5-Branched dibasic acid metabolism
0428_356084	|Formyltetrahydrofolate_synthetase|Flavobacteriaceae	#N/A	#N/A	#N/A	#N/A	0	0.00785552	0	#N/A	#N/A	#N/A	20110530_Bin_91_1	c__Bacteroidia	o__Flavobacteriales	K01938	Metabolism	Energy metabolism	Carbon fixation pathways in prokaryotes
0510_443767	|Formyltetrahydrofolate_synthetase|Candidatus_Pelagibacter_ubique	0	0	0	0.00572554	0	0.027491	0.00675328	0	0.00731082	0	20120416_Bin_7_16	c__Alphaproteobacteria	o__Pelagibacterales	K01938	Metabolism	Energy metabolism	Carbon fixation pathways in prokaryotes
0504_258160	|Formyltetrahydrofolate_synthetase|gamma_proteobacterium_HTCC2207	#N/A	#N/A	#N/A	#N/A	#N/A	#N/A	#N/A	0	0	0.00195882	20160512_Bin_14_2	c__Gammaproteobacteria	o__Pseudomonadales	K01938	Metabolism	Energy metabolism	Carbon fixation pathways in prokaryotes
0504_263889	|Formyltetrahydrofolate_synthetase|Rhodobacterales	0	0	0.0392258	0.0239933	#N/A	#N/A	#N/A	#N/A	#N/A	#N/A	20120531_Bin_63_1	c__Gammaproteobacteria	o__Pseudomonadales	K01938	Metabolism	Energy metabolism	Carbon fixation pathways in prokaryotes
0324_373436	|510-methylene-tetrahydrofolate_dehydrogenase/Methenyl_tetrahydrofolate_cyclohydrolase|Alphaproteobacteria	#N/A	#N/A	#N/A	#N/A	#N/A	#N/A	#N/A	0	0	0.012766	20160316_Bin_26_1	c__Alphaproteobacteria	o__Rhodobacterales	K01491	Metabolism	Energy metabolism	Carbon fixation pathways in prokaryotes
0416_261525	|Formyltetrahydrofolate_synthetase|Rhodobacteraceae	0.0454867	0.0455141	0	0	0.010437	0.0263382	0.0491728	0.0234219	0.0423369	0	20100511_Bin_77	c__Alphaproteobacteria	o__Rhodobacterales	K01938	Metabolism	Energy metabolism	Carbon fixation pathways in prokaryotes
0510_297958	|Formyltetrahydrofolate_synthetase|Rhodobacteraceae	#N/A	#N/A	#N/A	#N/A	#N/A	#N/A	#N/A	0	0	0.041496	20120503_Bin_5_4	c__Alphaproteobacteria	o__Rhodobacterales	K01938	Metabolism	Energy metabolism	Carbon fixation pathways in prokaryotes
0518_281313	|Formyltetrahydrofolate_synthetase|Alphaproteobacteria	0	0.00488792	0.0184538	0	0	0	0.0111407	0	0	0.0047979	20160316_Bin_26_1	c__Alphaproteobacteria	o__Rhodobacterales	K01938	Metabolism	Energy metabolism	Carbon fixation pathways in prokaryotes
0606_24792	|folD_bifunctional_protein|Rhodobacteraceae_bacterium_HTCC2150	0	0	0	0.00939889	#N/A	#N/A	#N/A	#N/A	#N/A	#N/A	20110506_Bin_63_1	c__Alphaproteobacteria	o__Rhodobacterales	K01491	Metabolism	Energy metabolism	Carbon fixation pathways in prokaryotes
0308_303670	|Predicted_dithiol-disulfide_isomerase_involved_in_polyketide_biosynthesis|gamma_proteobacterium_HTCC2207	0	0	0	0.00623264	#N/A	#N/A	#N/A	#N/A	#N/A	#N/A	20110523_Bin_31_1	c__Gammaproteobacteria	o__Pseudomonadales	K03673	Human Diseases	Drug resistance: antimicrobial	Cationic antimicrobial peptide (CAMP) resistance
0407_45886	|DSBA_oxidoreductase|Pseudomonas	#N/A	#N/A	#N/A	#N/A	0	0.00963297	0	0.00621751	0.010247	0.0185479	20100511_Bin_19_1	c__Gammaproteobacteria	o__Pseudomonadales	K03673	Human Diseases	Drug resistance: antimicrobial	Cationic antimicrobial peptide (CAMP) resistance
0303_262712	|Actin-like_ATPase_involved_in_cell_division|Flavobacteriaceae	0	0	0.00311927	0	#N/A	#N/A	#N/A	#N/A	#N/A	#N/A	20120607_Bin_121_1	c__Bacteroidia	o__Flavobacteriales	K03590	Cellular Processes	Cell growth and death	Cell cycle - Caulobacter
0303_284417	|ATP-dependent_Lon_protease_bacterial_type|Flavobacteriaceae	0	0.00639247	0.00965361	0	#N/A	#N/A	#N/A	#N/A	#N/A	#N/A	20120412_Bin_1_20	c__Bacteroidia	o__Flavobacteriales	K01338	Cellular Processes	Cell growth and death	Cell cycle - Caulobacter
0303_385451	|ATP-dependent_protease_Clp_ATPase_subunit|Flavobacteriaceae	0	0.00975419	0	0	#N/A	#N/A	#N/A	#N/A	#N/A	#N/A	20120531_Bin_70_1	c__Bacteroidia	o__Flavobacteriales	K03544	Cellular Processes	Cell growth and death	Cell cycle - Caulobacter
0303_452293	|Protease_subunit_of_ATP-dependent_Clp_proteases|Flavobacteriaceae	0	0.0176323	0	0	0	0.0230712	0	#N/A	#N/A	#N/A	20110428_Bin_114_1	c__Bacteroidia	o__Flavobacteriales	K01358	Cellular Processes	Cell growth and death	Cell cycle - Caulobacter
0324_261395	|Actin-like_ATPase_involved_in_cell_division|Flavobacteria_bacterium_MS024-2A	0	0	0	0.0125769	#N/A	#N/A	#N/A	#N/A	#N/A	#N/A	20100330_Bin_64_1	c__Bacteroidia	o__Flavobacteriales	K03590	Cellular Processes	Cell growth and death	Cell cycle - Caulobacter
0428_447182	|ATP-dependent_protease_Clp_ATPase_subunit|Polaribacter_irgensii	0	0	0.0113962	0	#N/A	#N/A	#N/A	#N/A	#N/A	#N/A	20100330_Bin_54_1	c__Bacteroidia	o__Flavobacteriales	K03544	Cellular Processes	Cell growth and death	Cell cycle - Caulobacter
0504_221633	|ATP-dependent_Lon_protease_bacterial_type|Flavobacteriaceae	#N/A	#N/A	#N/A	#N/A	0	0.00573967	0	#N/A	#N/A	#N/A	20100408_Bin_88	c__Bacteroidia	o__Flavobacteriales	K01338	Cellular Processes	Cell growth and death	Cell cycle - Caulobacter
0510_249358	|Protease_subunit_of_ATP-dependent_Clp_proteases|Flavobacteria_bacterium_MS024-2A	#N/A	#N/A	#N/A	#N/A	#N/A	#N/A	#N/A	0	0.00902158	0.013997	20100330_Bin_64_1	c__Bacteroidia	o__Flavobacteriales	K01358	Cellular Processes	Cell growth and death	Cell cycle - Caulobacter
0510_266755	|ATP-dependent_Lon_protease_bacterial_type|Flavobacteriaceae	0	0.00808813	0	0	#N/A	#N/A	#N/A	#N/A	#N/A	#N/A	20120531_Bin_70_1	c__Bacteroidia	o__Flavobacteriales	K01338	Cellular Processes	Cell growth and death	Cell cycle - Caulobacter
0510_272748	|ATP-dependent_protease_Clp_ATPase_subunit|Flavobacteriaceae	0	0.00328017	0	0	#N/A	#N/A	#N/A	#N/A	#N/A	#N/A	20100511_Bin_63	c__Bacteroidia	o__Flavobacteriales	K03544	Cellular Processes	Cell growth and death	Cell cycle - Caulobacter
0518_365044	|Protease_subunit_of_ATP-dependent_Clp_proteases|Polaribacter_irgensii	0	0	0.0295653	0	#N/A	#N/A	#N/A	#N/A	#N/A	#N/A	20160426_Bin_11_1	c__Bacteroidia	o__Flavobacteriales	K01358	Cellular Processes	Cell growth and death	Cell cycle - Caulobacter
0526_246544	|ATP-dependent_Lon_protease_bacterial_type|Flavobacteriaceae	0	0	0	0.0060045	#N/A	#N/A	#N/A	#N/A	#N/A	#N/A	20110526_Bin_138_1	c__Bacteroidia	o__Flavobacteriales	K01338	Cellular Processes	Cell growth and death	Cell cycle - Caulobacter
0308_306844	|ATP-dependent_Lon_protease_bacterial_type|Candidatus_Pelagibacter_ubique	#N/A	#N/A	#N/A	#N/A	0	0.00235148	0	#N/A	#N/A	#N/A	20120416_Bin_7_16	c__Alphaproteobacteria	o__Pelagibacterales	K01338	Cellular Processes	Cell growth and death	Cell cycle - Caulobacter
0504_310058	|ATP-dependent_Lon_protease_bacterial_type|gamma_proteobacterium_HTCC2207	#N/A	#N/A	#N/A	#N/A	0	0.00117652	0	#N/A	#N/A	#N/A	20110509_Bin_84_1	c__Gammaproteobacteria	o__Pseudomonadales	K01338	Cellular Processes	Cell growth and death	Cell cycle - Caulobacter
0510_382848	|ATP-dependent_Lon_protease_bacterial_type|gamma_proteobacterium_HTCC2207	#N/A	#N/A	#N/A	#N/A	0	0	0.00115717	#N/A	#N/A	#N/A	20160419_Bin_31_1	c__Gammaproteobacteria	o__Pseudomonadales	K01338	Cellular Processes	Cell growth and death	Cell cycle - Caulobacter
0416_331756	|ATP-dependent_Lon_protease_bacterial_type|Rhodobacteraceae	0	0.0108226	0	0	#N/A	#N/A	#N/A	#N/A	#N/A	#N/A	20100511_Bin_77	c__Alphaproteobacteria	o__Rhodobacterales	K01338	Cellular Processes	Cell growth and death	Cell cycle - Caulobacter
0416_341194	|ATP-dependent_protease_Clp_ATPase_subunit|Candidatus_Pelagibacter	0	0	0	0.0120325	#N/A	#N/A	#N/A	#N/A	#N/A	#N/A	20160316_Bin_26_1	c__Alphaproteobacteria	o__Rhodobacterales	K03544	Cellular Processes	Cell growth and death	Cell cycle - Caulobacter
0510_299249	|ATP-dependent_Lon_protease_bacterial_type|Rhodobacteraceae	0	0	0.00669789	0.00678108	0	0.00415467	0.00466566	#N/A	#N/A	#N/A	20120503_Bin_5_4	c__Alphaproteobacteria	o__Rhodobacterales	K01338	Cellular Processes	Cell growth and death	Cell cycle - Caulobacter
0518_344927	|Cell_division_GTPase|Rhodobacteraceae	#N/A	#N/A	#N/A	#N/A	0	0	0.00772729	#N/A	#N/A	#N/A	20100511_Bin_77	c__Alphaproteobacteria	o__Rhodobacterales	K03531	Cellular Processes	Cell growth and death	Cell cycle - Caulobacter
0324_411021	|Protease_II|Vibrionales_bacterium_SWAT-3	#N/A	#N/A	#N/A	#N/A	#N/A	#N/A	#N/A	0.00278204	0	0	20100511_Bin_19_1	c__Gammaproteobacteria	o__Pseudomonadales	K01354	Human Diseases	Infectious disease: parasitic	Chagas disease (American trypanosomiasis)
0303_281440	|ATPases_with_chaperone_activity_ATP-binding_subunit|Flavobacteriales	0	0	0	0.0181611	#N/A	#N/A	#N/A	#N/A	#N/A	#N/A	20160512_Bin_17_11	c__Bacteroidia	o__Flavobacteriales	K03696	Brite Hierarchies	Protein families: genetic information processing	Chaperones and folding catalysts
0303_405429	|Parvulin-like_peptidyl-prolyl_isomerase|Flavobacteria_bacterium_MS024-3C	#N/A	#N/A	#N/A	#N/A	0	0	0.00532872	#N/A	#N/A	#N/A	20110523_Bin_120_1	c__Bacteroidia	o__Flavobacteriales	K03770	Brite Hierarchies	Protein families: genetic information processing	Chaperones and folding catalysts
0308_265445	|Co-chaperonin_GroES_(HSP10)|Flavobacteriales	#N/A	#N/A	#N/A	#N/A	0	0	0.0156448	#N/A	#N/A	#N/A	20100330_Bin_64_1	c__Bacteroidia	o__Flavobacteriales	K04078	Brite Hierarchies	Protein families: genetic information processing	Chaperones and folding catalysts
0308_570828	|Co-chaperonin_GroES_(HSP10)|Psychroflexus_torquis	#N/A	#N/A	#N/A	#N/A	#N/A	#N/A	#N/A	0	0	0.0118615	20120607_Bin_121_1	c__Bacteroidia	o__Flavobacteriales	K04078	Brite Hierarchies	Protein families: genetic information processing	Chaperones and folding catalysts
0324_268152	|hypothetical_protein|Flavobacteriaceae	#N/A	#N/A	#N/A	#N/A	0	0.00466734	0	#N/A	#N/A	#N/A	20110530_Bin_95_1	c__Bacteroidia	o__Flavobacteriales	K03770	Brite Hierarchies	Protein families: genetic information processing	Chaperones and folding catalysts
0324_351794	|Co-chaperonin_GroES_(HSP10)|Flavobacteriaceae	0	0.0297838	0	0	#N/A	#N/A	#N/A	#N/A	#N/A	#N/A	20100420_Bin_31_1	c__Bacteroidia	o__Flavobacteriales	K04078	Brite Hierarchies	Protein families: genetic information processing	Chaperones and folding catalysts
0407_107679	|PpiC-type_secreted_peptidyl-prolyl_cis-trans_isomerase|Flavobacteriales	0	0.0677331	0.00852395	0.00511396	0	0.00537129	0.00857663	#N/A	#N/A	#N/A	20100420_Bin_31_1	c__Bacteroidia	o__Flavobacteriales	K03770	Brite Hierarchies	Protein families: genetic information processing	Chaperones and folding catalysts
0407_57174	|peptidyl-prolyl_cis-trans_isomerase_PpiC-type|Formosa	0	0	0	0.00699921	#N/A	#N/A	#N/A	#N/A	#N/A	#N/A	20160502_Bin_30_1	c__Bacteroidia	o__Flavobacteriales	K03770	Brite Hierarchies	Protein families: genetic information processing	Chaperones and folding catalysts
0408_213753	|hypothetical_protein|Flavobacteriales_bacterium_ALC-1	#N/A	#N/A	#N/A	#N/A	0	0.00942231	0	#N/A	#N/A	#N/A	20100408_Bin_88	c__Bacteroidia	o__Flavobacteriales	K03770	Brite Hierarchies	Protein families: genetic information processing	Chaperones and folding catalysts
0408_237620	|hypothetical_protein|Polaribacter_irgensii	0	0	0.0036908	0	#N/A	#N/A	#N/A	#N/A	#N/A	#N/A	20110530_Bin_43_1	c__Bacteroidia	o__Flavobacteriales	K03770	Brite Hierarchies	Protein families: genetic information processing	Chaperones and folding catalysts
0416_358814	|hypothetical_protein|Flavobacteriales	#N/A	#N/A	#N/A	#N/A	0	0.00268786	0	#N/A	#N/A	#N/A	20120503_Bin_94	c__Bacteroidia	o__Flavobacteriales	K03770	Brite Hierarchies	Protein families: genetic information processing	Chaperones and folding catalysts
0416_390694	|hypothetical_protein|Crocosphaera_watsonii	#N/A	#N/A	#N/A	#N/A	#N/A	#N/A	#N/A	0	0.00185694	0	20120426_Bin_59_1	c__Bacteroidia	o__Flavobacteriales	K03770	Brite Hierarchies	Protein families: genetic information processing	Chaperones and folding catalysts
0428_265582	|Co-chaperonin_GroES_(HSP10)|Flavobacteriaceae	0.0225149	0	0	0	0	0.0162961	0.0480384	0	0.0231131	0.0239066	20110526_Bin_57_2	c__Bacteroidia	o__Flavobacteriales	K04078	Brite Hierarchies	Protein families: genetic information processing	Chaperones and folding catalysts
0428_275661	|hypothetical_protein|Flavobacteriaceae	0	0	0	0.0025358	#N/A	#N/A	#N/A	#N/A	#N/A	#N/A	20110530_Bin_91_1	c__Bacteroidia	o__Flavobacteriales	K03770	Brite Hierarchies	Protein families: genetic information processing	Chaperones and folding catalysts
0428_294241	|Co-chaperonin_GroES_(HSP10)|Flavobacteriaceae	#N/A	#N/A	#N/A	#N/A	#N/A	#N/A	#N/A	0	0	0.0346595	20110530_Bin_94	c__Bacteroidia	o__Flavobacteriales	K04078	Brite Hierarchies	Protein families: genetic information processing	Chaperones and folding catalysts
0428_325137	|hypothetical_protein|Polaribacter_irgensii	0	0.0606111	0.0197146	0	#N/A	#N/A	#N/A	0	0	0.00146448	20100330_Bin_54_1	c__Bacteroidia	o__Flavobacteriales	K03770	Brite Hierarchies	Protein families: genetic information processing	Chaperones and folding catalysts
0510_261231	|ATPases_with_chaperone_activity_ATP-binding_subunit|Flavobacteriales	0.00565843	0	0.0169465	0.0239157	#N/A	#N/A	#N/A	#N/A	#N/A	#N/A	20120503_Bin_3_5	c__Bacteroidia	o__Flavobacteriales	K03696	Brite Hierarchies	Protein families: genetic information processing	Chaperones and folding catalysts
0510_310502	|Inorganic_pyrophosphatase|Flavobacteriaceae	0	0	0.0128974	0.0117775	#N/A	#N/A	#N/A	#N/A	#N/A	#N/A	20160502_Bin_30_1	c__Bacteroidia	o__Flavobacteriales	K03773	Brite Hierarchies	Protein families: genetic information processing	Chaperones and folding catalysts
0510_406827	|Parvulin-like_peptidyl-prolyl_isomerase|Flavobacteriales	0	0.00400609	0	0	#N/A	#N/A	#N/A	#N/A	#N/A	#N/A	20100420_Bin_31_1	c__Bacteroidia	o__Flavobacteriales	K03771	Brite Hierarchies	Protein families: genetic information processing	Chaperones and folding catalysts
0510_520898	|hypothetical_protein|Croceibacter_atlanticus	0	0.0269291	0.00417099	0	#N/A	#N/A	#N/A	#N/A	#N/A	#N/A	20100413_Bin_44_1	c__Bacteroidia	o__Flavobacteriales	K03770	Brite Hierarchies	Protein families: genetic information processing	Chaperones and folding catalysts
0510_565843	|Co-chaperonin_GroES_(HSP10)|Flavobacteriaceae	#N/A	#N/A	#N/A	#N/A	#N/A	#N/A	#N/A	0	0	0.0230483	20160412_Bin_10_14	c__Bacteroidia	o__Flavobacteriales	K04078	Brite Hierarchies	Protein families: genetic information processing	Chaperones and folding catalysts
0518_206269	|hypothetical_protein|Flavobacteriaceae	0	0	0	0.00444289	#N/A	#N/A	#N/A	#N/A	#N/A	#N/A	20120607_Bin_49_3	c__Bacteroidia	o__Flavobacteriales	K03770	Brite Hierarchies	Protein families: genetic information processing	Chaperones and folding catalysts
0518_231270	|Co-chaperonin_GroES_(HSP10)|Flavobacteriales	#N/A	#N/A	#N/A	#N/A	#N/A	#N/A	#N/A	0	0	0.0236911	20110519_Bin_92_1	c__Bacteroidia	o__Flavobacteriales	K04078	Brite Hierarchies	Protein families: genetic information processing	Chaperones and folding catalysts
0518_274114	|hypothetical_protein|Flavobacteriaceae	0	0	0	0.00588641	#N/A	#N/A	#N/A	#N/A	#N/A	#N/A	20160512_Bin_59_1	c__Bacteroidia	o__Flavobacteriales	K03770	Brite Hierarchies	Protein families: genetic information processing	Chaperones and folding catalysts
0518_299316	|ATPases_with_chaperone_activity_ATP-binding_subunit|Flavobacteriaceae	0	0.0262586	0	0.0299135	#N/A	#N/A	#N/A	0	0.00781786	0	20160502_Bin_30_1	c__Bacteroidia	o__Flavobacteriales	K03696	Brite Hierarchies	Protein families: genetic information processing	Chaperones and folding catalysts
0526_247292	|Co-chaperonin_GroES_(HSP10)|Flavobacteriaceae	#N/A	#N/A	#N/A	#N/A	#N/A	#N/A	#N/A	0	0	0.0404925	20110530_Bin_95_1	c__Bacteroidia	o__Flavobacteriales	K04078	Brite Hierarchies	Protein families: genetic information processing	Chaperones and folding catalysts
0526_275890	|hypothetical_protein|Flavobacteriaceae	#N/A	#N/A	#N/A	#N/A	0	0.00491645	0	#N/A	#N/A	#N/A	20100511_Bin_63	c__Bacteroidia	o__Flavobacteriales	K03770	Brite Hierarchies	Protein families: genetic information processing	Chaperones and folding catalysts
0526_292271	|Inorganic_pyrophosphatase|Flavobacteriaceae	#N/A	#N/A	#N/A	#N/A	0	0	0.00264152	0	0	0.00295778	20110519_Bin_92_1	c__Bacteroidia	o__Flavobacteriales	K03773	Brite Hierarchies	Protein families: genetic information processing	Chaperones and folding catalysts
0526_370784	|ATPases_with_chaperone_activity_ATP-binding_subunit|Flavobacteriaceae	0	0.00458895	0.00154001	0.00311826	#N/A	#N/A	#N/A	#N/A	#N/A	#N/A	20100330_Bin_54_1	c__Bacteroidia	o__Flavobacteriales	K03696	Brite Hierarchies	Protein families: genetic information processing	Chaperones and folding catalysts
0416_447722	|Co-chaperonin_GroES_(HSP10)|Candidatus_Pelagibacter_ubique	#N/A	#N/A	#N/A	#N/A	#N/A	#N/A	#N/A	0	0	0.0334237	20120510_Bin_2_5	c__Alphaproteobacteria	o__Pelagibacterales	K04078	Brite Hierarchies	Protein families: genetic information processing	Chaperones and folding catalysts
0308_338780	|FKBP-type_peptidyl-prolyl_cis-trans_isomerases_2|marine_gamma_proteobacterium_HTCC2080	#N/A	#N/A	#N/A	#N/A	#N/A	#N/A	#N/A	0	0	0.0198275	20100511_Bin_19_1	c__Gammaproteobacteria	o__Pseudomonadales	K03775	Brite Hierarchies	Protein families: genetic information processing	Chaperones and folding catalysts
0414_759686	|Chaperonin_Cpn10|Neptuniibacter_caesariensis	#N/A	#N/A	#N/A	#N/A	0	0	0.0463138	0	0	0.0345725	20120531_Bin_63_1	c__Gammaproteobacteria	o__Pseudomonadales	K04078	Brite Hierarchies	Protein families: genetic information processing	Chaperones and folding catalysts
0504_300668	|FKBP-type_peptidyl-prolyl_cis-trans_isomerases_1|gamma_proteobacterium_HTCC2207	0	0	0.00846605	0	#N/A	#N/A	#N/A	#N/A	#N/A	#N/A	20160512_Bin_14_2	c__Gammaproteobacteria	o__Pseudomonadales	K03773	Brite Hierarchies	Protein families: genetic information processing	Chaperones and folding catalysts
0518_242678	|FKBP-type_peptidyl-prolyl_cis-trans_isomerases_1|gamma_proteobacterium_HTCC2207	0	0	0	0.00945737	#N/A	#N/A	#N/A	#N/A	#N/A	#N/A	20160419_Bin_63_1	c__Gammaproteobacteria	o__Pseudomonadales	K03773	Brite Hierarchies	Protein families: genetic information processing	Chaperones and folding catalysts
0518_418226	|FKBP-type_peptidyl-prolyl_cis-trans_isomerases_1|Kangiella_koreensis	0	0	0.0345962	0	#N/A	#N/A	#N/A	#N/A	#N/A	#N/A	20110519_Bin_53_1	c__Gammaproteobacteria	o__Pseudomonadales	K03773	Brite Hierarchies	Protein families: genetic information processing	Chaperones and folding catalysts
0526_265358	|Parvulin-like_peptidyl-prolyl_isomerase|Gammaproteobacteria	#N/A	#N/A	#N/A	#N/A	0	0	0.00151181	#N/A	#N/A	#N/A	20120531_Bin_63_1	c__Gammaproteobacteria	o__Pseudomonadales	K03770	Brite Hierarchies	Protein families: genetic information processing	Chaperones and folding catalysts
0526_312045	|ATPases_with_chaperone_activity_ATP-binding_subunit|Gammaproteobacteria	#N/A	#N/A	#N/A	#N/A	0	0	0.00124479	#N/A	#N/A	#N/A	20120531_Bin_63_1	c__Gammaproteobacteria	o__Pseudomonadales	K03694	Brite Hierarchies	Protein families: genetic information processing	Chaperones and folding catalysts
0303_295539	|ATPases_with_chaperone_activity_ATP-binding_subunit|Rhodobacterales	0	0	0.00433162	0	#N/A	#N/A	#N/A	#N/A	#N/A	#N/A	20110506_Bin_63_1	c__Alphaproteobacteria	o__Rhodobacterales	K03694	Brite Hierarchies	Protein families: genetic information processing	Chaperones and folding catalysts
0303_329730	|Molecular_chaperone_(small_heat_shock_protein)|Alteromonadales	0	0	0.0205206	0	#N/A	#N/A	#N/A	#N/A	#N/A	#N/A	20110506_Bin_63_1	c__Alphaproteobacteria	o__Rhodobacterales	K04080	Brite Hierarchies	Protein families: genetic information processing	Chaperones and folding catalysts
0303_689254	|Co-chaperonin_GroES_(HSP10)|Phaeobacter_gallaeciensis	#N/A	#N/A	#N/A	#N/A	#N/A	#N/A	#N/A	0.0179148	0	0	20160512_Bin_27_4	c__Alphaproteobacteria	o__Rhodobacterales	K04078	Brite Hierarchies	Protein families: genetic information processing	Chaperones and folding catalysts
0331_129363	|33_kDa_chaperonin|Rhodobacteraceae_bacterium_HTCC2150	0	0	0.00410412	0	#N/A	#N/A	#N/A	#N/A	#N/A	#N/A	20110506_Bin_63_1	c__Alphaproteobacteria	o__Rhodobacterales	K04083	Brite Hierarchies	Protein families: genetic information processing	Chaperones and folding catalysts
0414_730854	|peptidyl-prolyl_cis-trans_isomerse_D|Rhodobacterales	0	0	0.0183211	0	#N/A	#N/A	#N/A	#N/A	#N/A	#N/A	20110506_Bin_63_1	c__Alphaproteobacteria	o__Rhodobacterales	K03770	Brite Hierarchies	Protein families: genetic information processing	Chaperones and folding catalysts
0428_244534	|Co-chaperonin_GroES_(HSP10)|Alphaproteobacteria	#N/A	#N/A	#N/A	#N/A	0	0.0101995	0	0	0	0.0224441	20110428_Bin_29_1	c__Alphaproteobacteria	o__Rhodobacterales	K04078	Brite Hierarchies	Protein families: genetic information processing	Chaperones and folding catalysts
0504_275665	|Molecular_chaperone_(small_heat_shock_protein)|Gammaproteobacteria	0	0	0.0123716	0	#N/A	#N/A	#N/A	0	0	0.00643312	20160316_Bin_26_1	c__Alphaproteobacteria	o__Rhodobacterales	K04080	Brite Hierarchies	Protein families: genetic information processing	Chaperones and folding catalysts
0504_306885	|hypothetical_protein|Rhodobacteraceae	#N/A	#N/A	#N/A	#N/A	0	0	0.00769088	#N/A	#N/A	#N/A	20100511_Bin_77	c__Alphaproteobacteria	o__Rhodobacterales	K03770	Brite Hierarchies	Protein families: genetic information processing	Chaperones and folding catalysts
0510_332558	|ATPases_with_chaperone_activity_ATP-binding_subunit|Rhodobacteraceae	0	0.0112258	0	0.00938842	0	0.00493042	0.0127174	#N/A	#N/A	#N/A	20120503_Bin_5_4	c__Alphaproteobacteria	o__Rhodobacterales	K03694	Brite Hierarchies	Protein families: genetic information processing	Chaperones and folding catalysts
0510_383779	|ATPases_with_chaperone_activity_ATP-binding_subunit|Rhodobacteraceae	0	0	0	0.0053199	#N/A	#N/A	#N/A	#N/A	#N/A	#N/A	20110530_Bin_22_1	c__Alphaproteobacteria	o__Rhodobacterales	K03694	Brite Hierarchies	Protein families: genetic information processing	Chaperones and folding catalysts
0518_259801	|Molecular_chaperone_(small_heat_shock_protein)|Rhodobacteraceae	#N/A	#N/A	#N/A	#N/A	#N/A	#N/A	#N/A	0	0	0.0135302	20160512_Bin_7_7	c__Alphaproteobacteria	o__Rhodobacterales	K04080	Brite Hierarchies	Protein families: genetic information processing	Chaperones and folding catalysts
0518_281725	|Co-chaperonin_GroES_(HSP10)|Rhodobacteraceae	#N/A	#N/A	#N/A	#N/A	#N/A	#N/A	#N/A	0	0	0.0114218	20160512_Bin_7_7	c__Alphaproteobacteria	o__Rhodobacterales	K04078	Brite Hierarchies	Protein families: genetic information processing	Chaperones and folding catalysts
0518_336212	|Molecular_chaperone_(small_heat_shock_protein)|Rhodobacteraceae	#N/A	#N/A	#N/A	#N/A	#N/A	#N/A	#N/A	0	0	0.0135694	20120510_Bin_64_1	c__Alphaproteobacteria	o__Rhodobacterales	K04080	Brite Hierarchies	Protein families: genetic information processing	Chaperones and folding catalysts
0518_641080	|Co-chaperonin_GroES_(HSP10)|Maritimibacter_alkaliphilus	#N/A	#N/A	#N/A	#N/A	0	0.0154543	0	#N/A	#N/A	#N/A	20120510_Bin_64_1	c__Alphaproteobacteria	o__Rhodobacterales	K04078	Brite Hierarchies	Protein families: genetic information processing	Chaperones and folding catalysts
0526_237984	|Co-chaperonin_GroES_(HSP10)|Rhodobacteraceae	#N/A	#N/A	#N/A	#N/A	0	0	0.0152502	#N/A	#N/A	#N/A	20110516_Bin_1_1	c__Alphaproteobacteria	o__Rhodobacterales	K04078	Brite Hierarchies	Protein families: genetic information processing	Chaperones and folding catalysts
0526_354860	|hypothetical_protein|Proteobacteria	0	0	0	0.0258093	#N/A	#N/A	#N/A	#N/A	#N/A	#N/A	20110506_Bin_63_1	c__Alphaproteobacteria	o__Rhodobacterales	K03770	Brite Hierarchies	Protein families: genetic information processing	Chaperones and folding catalysts
0303_433938	|Phosphatidylserine/phosphatidylglycerophosphate/cardiolipin_synthases_and_related_enzymes|Candidatus_Pelagibacter_ubique	#N/A	#N/A	#N/A	#N/A	0	0.00331456	0	#N/A	#N/A	#N/A	20100511_Bin_63	c__Bacteroidia	o__Flavobacteriales	K16862	Brite Hierarchies	Protein families: genetic information processing	Chromosome and associated proteins
0428_331751	|Phosphatidylserine/phosphatidylglycerophosphate/cardiolipin_synthases_and_related_enzymes|Candidatus_Pelagibacter_ubique	#N/A	#N/A	#N/A	#N/A	0	0	0.00127196	#N/A	#N/A	#N/A	20100511_Bin_63	c__Bacteroidia	o__Flavobacteriales	K16862	Brite Hierarchies	Protein families: genetic information processing	Chromosome and associated proteins
0510_309139	|DNA_segregation_ATPase_FtsK/SpoIIIE_and_related_proteins|Flavobacteriaceae	0	0.00246566	0	0	#N/A	#N/A	#N/A	#N/A	#N/A	#N/A	20120531_Bin_70_1	c__Bacteroidia	o__Flavobacteriales	K03466	Brite Hierarchies	Protein families: genetic information processing	Chromosome and associated proteins
0510_346453	|Actin-like_ATPase_involved_in_cell_morphogenesis|Flavobacteriaceae	0	0.0138822	0	0	#N/A	#N/A	#N/A	#N/A	#N/A	#N/A	20120531_Bin_70_1	c__Bacteroidia	o__Flavobacteriales	K03569	Brite Hierarchies	Protein families: genetic information processing	Chromosome and associated proteins
0518_290762	|DNA_segregation_ATPase_FtsK/SpoIIIE_and_related_proteins|Flavobacteriaceae	0	0	0	0.0107577	#N/A	#N/A	#N/A	#N/A	#N/A	#N/A	20110519_Bin_92_1	c__Bacteroidia	o__Flavobacteriales	K03466	Brite Hierarchies	Protein families: genetic information processing	Chromosome and associated proteins
0331_107461	|[similarity_to]_histone_family_protein_nucleoid-structuring_protein_H-NS|Marinomonas	0	0	0.0295497	0	#N/A	#N/A	#N/A	#N/A	#N/A	#N/A	20120531_Bin_63_1	c__Gammaproteobacteria	o__Pseudomonadales	K03746	Brite Hierarchies	Protein families: genetic information processing	Chromosome and associated proteins
0408_182325	|Chromosome_segregation_ATPases|gamma_proteobacterium_HTCC2207	0	0	0	0.00383794	#N/A	#N/A	#N/A	#N/A	#N/A	#N/A	20100511_Bin_19_1	c__Gammaproteobacteria	o__Pseudomonadales	K03529	Brite Hierarchies	Protein families: genetic information processing	Chromosome and associated proteins
0308_295672	|ATPases_involved_in_chromosome_partitioning|Rhodobacteraceae	#N/A	#N/A	#N/A	#N/A	0	0	0.00835723	0.00487957	0	0	20100511_Bin_77	c__Alphaproteobacteria	o__Rhodobacterales	K03593	Brite Hierarchies	Protein families: genetic information processing	Chromosome and associated proteins
0518_221249	|ATPases_involved_in_chromosome_partitioning|Rhodobacteraceae	#N/A	#N/A	#N/A	#N/A	#N/A	#N/A	#N/A	0	0	0.0093424	20160512_Bin_7_7	c__Alphaproteobacteria	o__Rhodobacterales	K03593	Brite Hierarchies	Protein families: genetic information processing	Chromosome and associated proteins
0526_479604	|ATPases_involved_in_chromosome_partitioning|Rhodobacteraceae	#N/A	#N/A	#N/A	#N/A	#N/A	#N/A	#N/A	0	0	0.00780212	20120503_Bin_5_4	c__Alphaproteobacteria	o__Rhodobacterales	K03593	Brite Hierarchies	Protein families: genetic information processing	Chromosome and associated proteins
0211_188202	|dihydrolipoamide_acetyltransferase|Flavobacteriaceae	0	0.0102387	0	0	#N/A	#N/A	#N/A	#N/A	#N/A	#N/A	20100413_Bin_44_1	c__Bacteroidia	o__Flavobacteriales	K00658	Metabolism	Carbohydrate metabolism	Citrate cycle (TCA cycle)
0211_188203	|alpha-ketoglutarate_decarboxylase|Flavobacteriaceae	0	0.00168903	0	0	#N/A	#N/A	#N/A	#N/A	#N/A	#N/A	20100413_Bin_44_1	c__Bacteroidia	o__Flavobacteriales	K00164	Metabolism	Carbohydrate metabolism	Citrate cycle (TCA cycle)
0211_54639	|dihydrolipoamide_acetyltransferase|unidentified_eubacterium_SCB49	0	0.00951678	0	0	#N/A	#N/A	#N/A	#N/A	#N/A	#N/A	20100413_Bin_44_1	c__Bacteroidia	o__Flavobacteriales	K00658	Metabolism	Carbohydrate metabolism	Citrate cycle (TCA cycle)
0303_376131	|Malate/lactate_dehydrogenases|Polaribacter_irgensii	0	0.126329	0.106744	0	0	0.043471	0.0205666	0.0138558	0	0	20100330_Bin_54_1	c__Bacteroidia	o__Flavobacteriales	K00024	Metabolism	Carbohydrate metabolism	Citrate cycle (TCA cycle)
0308_245629	|Succinyl-CoA_synthetase_alpha_subunit|Flavobacteriales	0	0.00494438	0	0.00671956	0	0.0088221	0.006935	0	0.00750755	0.0116479	20110523_Bin_120_1	c__Bacteroidia	o__Flavobacteriales	K01902	Metabolism	Carbohydrate metabolism	Citrate cycle (TCA cycle)
0308_283187	|Pyruvate/2-oxoglutarate_dehydrogenase_complex_dihydrolipoamide_acyltransferase_(E2)_component_and_related_enzymes|Flavobacteriales	0	0.0184531	0	0	#N/A	#N/A	#N/A	#N/A	#N/A	#N/A	20100420_Bin_31_1	c__Bacteroidia	o__Flavobacteriales	K00658	Metabolism	Carbohydrate metabolism	Citrate cycle (TCA cycle)
0308_290917	|Malate/lactate_dehydrogenases|Flavobacteria_bacterium_MS024-2A	#N/A	#N/A	#N/A	#N/A	0	0	0.00633644	0	0.0160057	0.00709507	20100330_Bin_64_1	c__Bacteroidia	o__Flavobacteriales	K00024	Metabolism	Carbohydrate metabolism	Citrate cycle (TCA cycle)
0308_303425	|Succinyl-CoA_synthetase_beta_subunit|Flavobacteriaceae	0	0.0569254	0.00694675	0.0105495	0	0	0.00241951	#N/A	#N/A	#N/A	20100420_Bin_31_1	c__Bacteroidia	o__Flavobacteriales	K01903	Metabolism	Carbohydrate metabolism	Citrate cycle (TCA cycle)
0308_333712	|Malate/lactate_dehydrogenases|Flavobacteriaceae	0	0.117849	0.00447722	0	0	0.00952184	0	#N/A	#N/A	#N/A	20100420_Bin_31_1	c__Bacteroidia	o__Flavobacteriales	K00024	Metabolism	Carbohydrate metabolism	Citrate cycle (TCA cycle)
0308_446596	|Succinate_dehydrogenase/fumarate_reductase_Fe-S_protein_subunit|Flavobacteriaceae	0	0.0157238	0	0	#N/A	#N/A	#N/A	#N/A	#N/A	#N/A	20100420_Bin_31_1	c__Bacteroidia	o__Flavobacteriales	K00240	Metabolism	Carbohydrate metabolism	Citrate cycle (TCA cycle)
0408_139579	|Isocitrate_dehydrogenases|Flavobacteriaceae	#N/A	#N/A	#N/A	#N/A	0	0.00455392	0	#N/A	#N/A	#N/A	20100408_Bin_88	c__Bacteroidia	o__Flavobacteriales	K00031	Metabolism	Carbohydrate metabolism	Citrate cycle (TCA cycle)
0408_148273	|Malate/lactate_dehydrogenases|Flavobacteriaceae	#N/A	#N/A	#N/A	#N/A	#N/A	#N/A	#N/A	0	0.0115587	0	20110530_Bin_91_1	c__Bacteroidia	o__Flavobacteriales	K00024	Metabolism	Carbohydrate metabolism	Citrate cycle (TCA cycle)
0408_231228	|Malate/lactate_dehydrogenases|Flavobacteriaceae	0	0.0295631	0	0	#N/A	#N/A	#N/A	#N/A	#N/A	#N/A	20160426_Bin_50_3	c__Bacteroidia	o__Flavobacteriales	K00024	Metabolism	Carbohydrate metabolism	Citrate cycle (TCA cycle)
0416_293356	|Succinyl-CoA_synthetase_alpha_subunit|Kordia_algicida	#N/A	#N/A	#N/A	#N/A	0	0.00523701	0	0.00751151	0	0	20120426_Bin_59_1	c__Bacteroidia	o__Flavobacteriales	K01902	Metabolism	Carbohydrate metabolism	Citrate cycle (TCA cycle)
0428_212272	|Succinyl-CoA_synthetase_beta_subunit|Flavobacteriaceae	#N/A	#N/A	#N/A	#N/A	#N/A	#N/A	#N/A	0	0	0.00528807	20160502_Bin_54_2	c__Bacteroidia	o__Flavobacteriales	K01903	Metabolism	Carbohydrate metabolism	Citrate cycle (TCA cycle)
0428_216801	|Succinyl-CoA_synthetase_alpha_subunit|Flavobacteriaceae	#N/A	#N/A	#N/A	#N/A	#N/A	#N/A	#N/A	0	0	0.00956438	20160502_Bin_54_2	c__Bacteroidia	o__Flavobacteriales	K01902	Metabolism	Carbohydrate metabolism	Citrate cycle (TCA cycle)
0428_260621	|Malate/lactate_dehydrogenases|Flavobacteriales	#N/A	#N/A	#N/A	#N/A	0	0.012461	0	#N/A	#N/A	#N/A	20160331_Bin_41_3	c__Bacteroidia	o__Flavobacteriales	K00024	Metabolism	Carbohydrate metabolism	Citrate cycle (TCA cycle)
0428_260954	|Succinyl-CoA_synthetase_beta_subunit|Flavobacteriaceae	0	0.0068141	0.0102903	0	#N/A	#N/A	#N/A	#N/A	#N/A	#N/A	20100330_Bin_54_1	c__Bacteroidia	o__Flavobacteriales	K01903	Metabolism	Carbohydrate metabolism	Citrate cycle (TCA cycle)
0428_352650	|Fumarase|Flavobacteriaceae	0	0.00294842	0	0	#N/A	#N/A	#N/A	#N/A	#N/A	#N/A	20100413_Bin_44_1	c__Bacteroidia	o__Flavobacteriales	K01679	Metabolism	Carbohydrate metabolism	Citrate cycle (TCA cycle)
0504_188055	|Succinyl-CoA_synthetase_beta_subunit|Flavobacteria_bacterium_MS024-3C	0	0.00341046	0	0	#N/A	#N/A	#N/A	#N/A	#N/A	#N/A	20110523_Bin_120_1	c__Bacteroidia	o__Flavobacteriales	K01903	Metabolism	Carbohydrate metabolism	Citrate cycle (TCA cycle)
0504_201655	|Succinyl-CoA_synthetase_beta_subunit|Flavobacteriaceae	0	0	0	0.00469259	0	0.00862526	0	#N/A	#N/A	#N/A	20100408_Bin_88	c__Bacteroidia	o__Flavobacteriales	K01903	Metabolism	Carbohydrate metabolism	Citrate cycle (TCA cycle)
0504_232544	|Malate/lactate_dehydrogenases|Flavobacteriaceae	#N/A	#N/A	#N/A	#N/A	0	0.0163657	0	#N/A	#N/A	#N/A	20100408_Bin_88	c__Bacteroidia	o__Flavobacteriales	K00024	Metabolism	Carbohydrate metabolism	Citrate cycle (TCA cycle)
0504_290954	|Malate/lactate_dehydrogenases|Flavobacteriales_bacterium_ALC-1	0	0	0.0319646	0.0416077	#N/A	#N/A	#N/A	#N/A	#N/A	#N/A	20120607_Bin_49_3	c__Bacteroidia	o__Flavobacteriales	K00024	Metabolism	Carbohydrate metabolism	Citrate cycle (TCA cycle)
0510_245552	|Malate/lactate_dehydrogenases|Flavobacteriaceae	#N/A	#N/A	#N/A	#N/A	#N/A	#N/A	#N/A	0	0	0.0253775	20120510_Bin_116	c__Bacteroidia	o__Flavobacteriales	K00024	Metabolism	Carbohydrate metabolism	Citrate cycle (TCA cycle)
0510_339714	|Succinate_dehydrogenase/fumarate_reductase_flavoprotein_subunit|Flavobacteriales_bacterium_ALC-1	0	0.00695184	0	0.0114723	#N/A	#N/A	#N/A	#N/A	#N/A	#N/A	20160502_Bin_30_1	c__Bacteroidia	o__Flavobacteriales	K00239	Metabolism	Carbohydrate metabolism	Citrate cycle (TCA cycle)
0510_392564	|Citrate_synthase|Flavobacteriaceae	0	0	0	0.00625799	#N/A	#N/A	#N/A	#N/A	#N/A	#N/A	20110530_Bin_94	c__Bacteroidia	o__Flavobacteriales	K01647	Metabolism	Carbohydrate metabolism	Citrate cycle (TCA cycle)
0510_524062	|Fumarase|Flavobacteriales	#N/A	#N/A	#N/A	#N/A	#N/A	#N/A	#N/A	0	0	0.00572482	20110519_Bin_92_1	c__Bacteroidia	o__Flavobacteriales	K01679	Metabolism	Carbohydrate metabolism	Citrate cycle (TCA cycle)
0518_267718	|2-oxoglutarate_dehydrogenase_complex_dehydrogenase_(E1)_component_and_related_enzymes|Flavobacteriaceae	0	0	0	0.00142631	#N/A	#N/A	#N/A	#N/A	#N/A	#N/A	20160502_Bin_30_1	c__Bacteroidia	o__Flavobacteriales	K00164	Metabolism	Carbohydrate metabolism	Citrate cycle (TCA cycle)
0526_255074	|Succinate_dehydrogenase/fumarate_reductase_flavoprotein_subunit|Flavobacteria_bacterium_MS024-2A	0	0	0.0160097	0	#N/A	#N/A	#N/A	#N/A	#N/A	#N/A	20100330_Bin_64_1	c__Bacteroidia	o__Flavobacteriales	K00239	Metabolism	Carbohydrate metabolism	Citrate cycle (TCA cycle)
0416_428830	|Succinyl-CoA_synthetase_beta_subunit|Candidatus_Pelagibacter_ubique	0	0	0	0.0071391	#N/A	#N/A	#N/A	#N/A	#N/A	#N/A	20160316_Bin_14_5	c__Alphaproteobacteria	o__Pelagibacterales	K01903	Metabolism	Carbohydrate metabolism	Citrate cycle (TCA cycle)
0428_275766	|Aconitase_A|Candidatus_Pelagibacter_ubique	#N/A	#N/A	#N/A	#N/A	#N/A	#N/A	#N/A	0	0	0.00291851	20110428_Bin_1_24	c__Alphaproteobacteria	o__Pelagibacterales	K01681	Metabolism	Carbohydrate metabolism	Citrate cycle (TCA cycle)
0510_346731	|Aconitase_A|Candidatus_Pelagibacter_ubique	#N/A	#N/A	#N/A	#N/A	0	0.00636699	0	0	0.00903044	0	20120510_Bin_2_5	c__Alphaproteobacteria	o__Pelagibacterales	K01681	Metabolism	Carbohydrate metabolism	Citrate cycle (TCA cycle)
0510_381352	|Fumarase|Candidatus_Pelagibacter_ubique	#N/A	#N/A	#N/A	#N/A	#N/A	#N/A	#N/A	0	0.0203726	0	20120416_Bin_7_16	c__Alphaproteobacteria	o__Pelagibacterales	K01679	Metabolism	Carbohydrate metabolism	Citrate cycle (TCA cycle)
0526_540194	|Malate/lactate_dehydrogenases|Candidatus_Pelagibacter_ubique	#N/A	#N/A	#N/A	#N/A	0	0.0591061	0	#N/A	#N/A	#N/A	20160316_Bin_14_5	c__Alphaproteobacteria	o__Pelagibacterales	K00024	Metabolism	Carbohydrate metabolism	Citrate cycle (TCA cycle)
0303_229904	|Succinate_dehydrogenase/fumarate_reductase_flavoprotein_subunit|Gammaproteobacteria	0	0	0.02424	0	#N/A	#N/A	#N/A	#N/A	#N/A	#N/A	20110407_Bin_35	c__Gammaproteobacteria	o__Pseudomonadales	K00239	Metabolism	Carbohydrate metabolism	Citrate cycle (TCA cycle)
0303_396087	|Succinyl-CoA_synthetase_beta_subunit|Gammaproteobacteria	0	0	0.0144145	0.0316193	0	0	0.0075307	#N/A	#N/A	#N/A	20100303_Bin_46	c__Gammaproteobacteria	o__Pseudomonadales	K01903	Metabolism	Carbohydrate metabolism	Citrate cycle (TCA cycle)
0308_269035	|Malate/lactate_dehydrogenases|gamma_proteobacterium_HTCC2207	#N/A	#N/A	#N/A	#N/A	#N/A	#N/A	#N/A	0.00255	0	0	20120308_Bin_111_1	c__Gammaproteobacteria	o__Pseudomonadales	K00024	Metabolism	Carbohydrate metabolism	Citrate cycle (TCA cycle)
0308_307928	|Aconitase_B|Gammaproteobacteria	#N/A	#N/A	#N/A	#N/A	0	0.00566916	0.00222824	#N/A	#N/A	#N/A	20100511_Bin_19_1	c__Gammaproteobacteria	o__Pseudomonadales	K01682	Metabolism	Carbohydrate metabolism	Citrate cycle (TCA cycle)
0308_348870	|Succinyl-CoA_synthetase_alpha_subunit|Gammaproteobacteria	#N/A	#N/A	#N/A	#N/A	#N/A	#N/A	#N/A	0.00301577	0	0	20160412_Bin_5_6	c__Gammaproteobacteria	o__Pseudomonadales	K01902	Metabolism	Carbohydrate metabolism	Citrate cycle (TCA cycle)
0408_138742	|Aconitase_B|Gammaproteobacteria	0	0	0.0126433	0.0144004	#N/A	#N/A	#N/A	#N/A	#N/A	#N/A	20160412_Bin_5_6	c__Gammaproteobacteria	o__Pseudomonadales	K01682	Metabolism	Carbohydrate metabolism	Citrate cycle (TCA cycle)
0408_145714	|Succinyl-CoA_synthetase_beta_subunit|gamma_proteobacterium_HTCC2207	0	0.00710064	0	0	0	0.00506779	0	#N/A	#N/A	#N/A	20160512_Bin_14_2	c__Gammaproteobacteria	o__Pseudomonadales	K01903	Metabolism	Carbohydrate metabolism	Citrate cycle (TCA cycle)
0414_798472	|Succinyl-CoA_synthetase_beta_subunit|Gammaproteobacteria	#N/A	#N/A	#N/A	#N/A	0	0.0383196	0	#N/A	#N/A	#N/A	20100511_Bin_19_1	c__Gammaproteobacteria	o__Pseudomonadales	K01903	Metabolism	Carbohydrate metabolism	Citrate cycle (TCA cycle)
0416_264517	|Succinate_dehydrogenase/fumarate_reductase_flavoprotein_subunit|Gammaproteobacteria	0	0	0	0.00776887	#N/A	#N/A	#N/A	#N/A	#N/A	#N/A	20160412_Bin_5_6	c__Gammaproteobacteria	o__Pseudomonadales	K00239	Metabolism	Carbohydrate metabolism	Citrate cycle (TCA cycle)
0416_545363	|Succinate_dehydrogenase/fumarate_reductase_Fe-S_protein_subunit|Marinobacter_algicola	#N/A	#N/A	#N/A	#N/A	0	0.00599269	0	#N/A	#N/A	#N/A	20160426_Bin_20_1	c__Gammaproteobacteria	o__Pseudomonadales	K00240	Metabolism	Carbohydrate metabolism	Citrate cycle (TCA cycle)
0428_290363	|Succinate_dehydrogenase/fumarate_reductase_flavoprotein_subunit|gamma_proteobacterium_HTCC2207	0	0.0126149	0	0	#N/A	#N/A	#N/A	#N/A	#N/A	#N/A	20110506_Bin_54_1	c__Gammaproteobacteria	o__Pseudomonadales	K00239	Metabolism	Carbohydrate metabolism	Citrate cycle (TCA cycle)
0428_520603	|Succinyl-CoA_synthetase_beta_subunit|gamma_proteobacterium_HTCC2207	0	0	0.0232956	0.0133043	#N/A	#N/A	#N/A	#N/A	#N/A	#N/A	20100420_Bin_41_1	c__Gammaproteobacteria	o__Pseudomonadales	K01903	Metabolism	Carbohydrate metabolism	Citrate cycle (TCA cycle)
0504_322724	|Malate/lactate_dehydrogenases|gamma_proteobacterium_HTCC2207	0	0	0.0589676	0	#N/A	#N/A	#N/A	#N/A	#N/A	#N/A	20110509_Bin_84_1	c__Gammaproteobacteria	o__Pseudomonadales	K00024	Metabolism	Carbohydrate metabolism	Citrate cycle (TCA cycle)
0510_491602	|Succinyl-CoA_synthetase_beta_subunit|Gammaproteobacteria	0	0	0	0.00363322	#N/A	#N/A	#N/A	#N/A	#N/A	#N/A	20160412_Bin_5_6	c__Gammaproteobacteria	o__Pseudomonadales	K01903	Metabolism	Carbohydrate metabolism	Citrate cycle (TCA cycle)
0518_205768	|Succinyl-CoA_synthetase_beta_subunit|Gammaproteobacteria	#N/A	#N/A	#N/A	#N/A	0	0	0.00875029	#N/A	#N/A	#N/A	20120531_Bin_63_1	c__Gammaproteobacteria	o__Pseudomonadales	K01903	Metabolism	Carbohydrate metabolism	Citrate cycle (TCA cycle)
0518_206146	|Succinyl-CoA_synthetase_beta_subunit|Reinekea_blandensis	0	0.0142355	0	0.0350655	#N/A	#N/A	#N/A	#N/A	#N/A	#N/A	20100420_Bin_35_1	c__Gammaproteobacteria	o__Pseudomonadales	K01903	Metabolism	Carbohydrate metabolism	Citrate cycle (TCA cycle)
0518_206150	|Succinate_dehydrogenase/fumarate_reductase_Fe-S_protein_subunit|Reinekea_blandensis	0	0.00560988	0	0.040026	#N/A	#N/A	#N/A	#N/A	#N/A	#N/A	20100420_Bin_35_1	c__Gammaproteobacteria	o__Pseudomonadales	K00240	Metabolism	Carbohydrate metabolism	Citrate cycle (TCA cycle)
0518_234979	|Succinyl-CoA_synthetase_beta_subunit|Gammaproteobacteria	0	0	0	0.00241158	#N/A	#N/A	#N/A	#N/A	#N/A	#N/A	20160512_Bin_34_3	c__Gammaproteobacteria	o__Pseudomonadales	K01903	Metabolism	Carbohydrate metabolism	Citrate cycle (TCA cycle)
0518_266555	|Succinate_dehydrogenase/fumarate_reductase_flavoprotein_subunit|gamma_proteobacterium_HTCC2207	0	0	0	0.0311414	#N/A	#N/A	#N/A	#N/A	#N/A	#N/A	20160419_Bin_31_1	c__Gammaproteobacteria	o__Pseudomonadales	K00239	Metabolism	Carbohydrate metabolism	Citrate cycle (TCA cycle)
0518_396370	|Succinate_dehydrogenase/fumarate_reductase_Fe-S_protein_subunit|gamma_proteobacterium_HTCC2207	#N/A	#N/A	#N/A	#N/A	#N/A	#N/A	#N/A	0	0	0.0132007	20100420_Bin_41_1	c__Gammaproteobacteria	o__Pseudomonadales	K00240	Metabolism	Carbohydrate metabolism	Citrate cycle (TCA cycle)
0526_249601	|Succinate_dehydrogenase/fumarate_reductase_flavoprotein_subunit|Gammaproteobacteria	#N/A	#N/A	#N/A	#N/A	0	0	0.0144413	#N/A	#N/A	#N/A	20110516_Bin_47_1	c__Gammaproteobacteria	o__Pseudomonadales	K00239	Metabolism	Carbohydrate metabolism	Citrate cycle (TCA cycle)
0526_262172	|Malate/lactate_dehydrogenases|Gammaproteobacteria	0	0	0	0.0345794	0	0	0.00743501	#N/A	#N/A	#N/A	20110516_Bin_47_1	c__Gammaproteobacteria	o__Pseudomonadales	K00024	Metabolism	Carbohydrate metabolism	Citrate cycle (TCA cycle)
0303_260185	|Isocitrate_dehydrogenases|Alphaproteobacteria	0	0.00326122	0	0.00332408	#N/A	#N/A	#N/A	#N/A	#N/A	#N/A	20110506_Bin_63_1	c__Alphaproteobacteria	o__Rhodobacterales	K00031	Metabolism	Carbohydrate metabolism	Citrate cycle (TCA cycle)
0303_426642	|Malate/lactate_dehydrogenases|Rhodobacteraceae	0	0.0327269	0.0131794	0.0148256	0	0.0295861	0.0489631	0.0160809	0.0265027	0.0805246	20100511_Bin_77	c__Alphaproteobacteria	o__Rhodobacterales	K00024	Metabolism	Carbohydrate metabolism	Citrate cycle (TCA cycle)
0324_290760	|Succinate_dehydrogenase/fumarate_reductase_flavoprotein_subunit|Rhodobacteraceae	0	0.00791902	0	0	0	0	0.0134874	#N/A	#N/A	#N/A	20100511_Bin_77	c__Alphaproteobacteria	o__Rhodobacterales	K00239	Metabolism	Carbohydrate metabolism	Citrate cycle (TCA cycle)
0324_297795	|Pyruvate/2-oxoglutarate_dehydrogenase_complex_dihydrolipoamide_acyltransferase_(E2)_component_and_related_enzymes|Rhodobacteraceae	#N/A	#N/A	#N/A	#N/A	#N/A	#N/A	#N/A	0	0.00428525	0	20100511_Bin_77	c__Alphaproteobacteria	o__Rhodobacterales	K00658	Metabolism	Carbohydrate metabolism	Citrate cycle (TCA cycle)
0324_297796	|2-oxoglutarate_dehydrogenase_complex_dehydrogenase_(E1)_component_and_related_enzymes|Rhodobacteraceae	#N/A	#N/A	#N/A	#N/A	0	0	0.000933271	#N/A	#N/A	#N/A	20100511_Bin_77	c__Alphaproteobacteria	o__Rhodobacterales	K00164	Metabolism	Carbohydrate metabolism	Citrate cycle (TCA cycle)
0408_193664	|Aconitase_A|Alphaproteobacteria	0	0	0.00257178	0	0	0	0.00358294	#N/A	#N/A	#N/A	20110506_Bin_63_1	c__Alphaproteobacteria	o__Rhodobacterales	K01681	Metabolism	Carbohydrate metabolism	Citrate cycle (TCA cycle)
0416_281383	|Succinyl-CoA_synthetase_beta_subunit|Rhodobacteraceae	0.0179616	0.0416349	0.0366771	0.0271127	0	0.0198101	0	0	0	0.00544907	20100511_Bin_77	c__Alphaproteobacteria	o__Rhodobacterales	K01903	Metabolism	Carbohydrate metabolism	Citrate cycle (TCA cycle)
0416_402227	|Succinate_dehydrogenase/fumarate_reductase_flavoprotein_subunit|Alphaproteobacteria	0.0130921	0.0099578	0	0	0	0.0221106	0	0	0	0.00521301	20160316_Bin_26_1	c__Alphaproteobacteria	o__Rhodobacterales	K00239	Metabolism	Carbohydrate metabolism	Citrate cycle (TCA cycle)
0428_416351	|Succinate_dehydrogenase/fumarate_reductase_flavoprotein_subunit|Candidatus_Pelagibacter_ubique	0	0	0	0.00975991	#N/A	#N/A	#N/A	#N/A	#N/A	#N/A	20110428_Bin_29_1	c__Alphaproteobacteria	o__Rhodobacterales	K00239	Metabolism	Carbohydrate metabolism	Citrate cycle (TCA cycle)
0428_516663	|Malate/lactate_dehydrogenases|Rhodobacteraceae	0	0.0284059	0.0439972	0.0222718	0	0	0.0153239	#N/A	#N/A	#N/A	20110506_Bin_63_1	c__Alphaproteobacteria	o__Rhodobacterales	K00024	Metabolism	Carbohydrate metabolism	Citrate cycle (TCA cycle)
0504_201209	|Malate/lactate_dehydrogenases|Rhodobacteraceae	#N/A	#N/A	#N/A	#N/A	#N/A	#N/A	#N/A	0.00534997	0	0	20100423_Bin_54_1	c__Alphaproteobacteria	o__Rhodobacterales	K00024	Metabolism	Carbohydrate metabolism	Citrate cycle (TCA cycle)
0510_297601	|Citrate_synthase|Rhodobacteraceae	0	0.00744839	0	0.00404904	0	0.0148847	0.0104471	#N/A	#N/A	#N/A	20120503_Bin_5_4	c__Alphaproteobacteria	o__Rhodobacterales	K01647	Metabolism	Carbohydrate metabolism	Citrate cycle (TCA cycle)
0510_323227	|Succinyl-CoA_synthetase_beta_subunit|Rhodobacteraceae	#N/A	#N/A	#N/A	#N/A	0	0	0.0218866	#N/A	#N/A	#N/A	20120503_Bin_5_4	c__Alphaproteobacteria	o__Rhodobacterales	K01903	Metabolism	Carbohydrate metabolism	Citrate cycle (TCA cycle)
0518_355093	|Aconitase_A|Rhodobacteraceae	0	0.00983726	0.00533284	0.00771297	0	0.0102614	0.0132671	0.00976036	0.00459597	0.019015	20100511_Bin_77	c__Alphaproteobacteria	o__Rhodobacterales	K01681	Metabolism	Carbohydrate metabolism	Citrate cycle (TCA cycle)
0526_256782	|Pyruvate_carboxylase|Rhodobacterales	0	0	0.00174716	0	#N/A	#N/A	#N/A	#N/A	#N/A	#N/A	20110530_Bin_77_1	c__Alphaproteobacteria	o__Rhodobacterales	K01958	Metabolism	Carbohydrate metabolism	Citrate cycle (TCA cycle)
0526_503922	|Succinate_dehydrogenase/fumarate_reductase_flavoprotein_subunit|Rhodobacterales	0	0	0.0167036	0.0172869	0	0	0.0224953	#N/A	#N/A	#N/A	20110506_Bin_63_1	c__Alphaproteobacteria	o__Rhodobacterales	K00239	Metabolism	Carbohydrate metabolism	Citrate cycle (TCA cycle)
0526_610328	|Pyruvate/2-oxoglutarate_dehydrogenase_complex_dihydrolipoamide_acyltransferase_(E2)_component_and_related_enzymes|Phaeobacter_gallaeciensis	0	0.0150964	0	0	0	0	0.00635229	0.00741787	0	0.0118547	20100511_Bin_77	c__Alphaproteobacteria	o__Rhodobacterales	K00658	Metabolism	Carbohydrate metabolism	Citrate cycle (TCA cycle)
0303_336961	|S-adenosylhomocysteine_hydrolase|Bacteroidetes	0.00683139	0	0	0	#N/A	#N/A	#N/A	#N/A	#N/A	#N/A	20120308_Bin_28_1	c__Bacteroidia	o__Flavobacteriales	K01251	Metabolism	Amino acid metabolism	Cysteine and methionine metabolism
0303_346492	|O-acetylhomoserine_sulfhydrylase|Flavobacteriales_bacterium_ALC-1	#N/A	#N/A	#N/A	#N/A	#N/A	#N/A	#N/A	0.00192262	0	0	20110428_Bin_114_1	c__Bacteroidia	o__Flavobacteriales	K01740	Metabolism	Amino acid metabolism	Cysteine and methionine metabolism
0324_261274	|O-acetylhomoserine_sulfhydrylase|Flavobacteria_bacterium_MS024-2A	#N/A	#N/A	#N/A	#N/A	0	0	0.00680339	0	0.0196402	0.0139662	20100330_Bin_64_1	c__Bacteroidia	o__Flavobacteriales	K01740	Metabolism	Amino acid metabolism	Cysteine and methionine metabolism
0324_370269	|S-adenosylhomocysteine_hydrolase|Flavobacteriales	#N/A	#N/A	#N/A	#N/A	0	0	0.00431617	#N/A	#N/A	#N/A	20110526_Bin_57_2	c__Bacteroidia	o__Flavobacteriales	K01251	Metabolism	Amino acid metabolism	Cysteine and methionine metabolism
0324_400999	|S-adenosylhomocysteine_hydrolase|Spirosoma_linguale	0	0.0117179	0	0	#N/A	#N/A	#N/A	#N/A	#N/A	#N/A	20120531_Bin_70_1	c__Bacteroidia	o__Flavobacteriales	K01251	Metabolism	Amino acid metabolism	Cysteine and methionine metabolism
0428_210868	|S-adenosylhomocysteine_hydrolase|Flavobacteriaceae	#N/A	#N/A	#N/A	#N/A	0	0.00327072	0	#N/A	#N/A	#N/A	20110530_Bin_95_1	c__Bacteroidia	o__Flavobacteriales	K01251	Metabolism	Amino acid metabolism	Cysteine and methionine metabolism
0504_235535	|O-acetylhomoserine_sulfhydrylase|Flavobacteriaceae	0	0	0.0354691	0.0195871	#N/A	#N/A	#N/A	#N/A	#N/A	#N/A	20110526_Bin_138_1	c__Bacteroidia	o__Flavobacteriales	K01740	Metabolism	Amino acid metabolism	Cysteine and methionine metabolism
0510_529486	|O-acetylhomoserine_sulfhydrylase|Flavobacteriaceae	0	0.0102432	0	0	0	0.0555612	0	0	0	0.0112611	20100408_Bin_88	c__Bacteroidia	o__Flavobacteriales	K01740	Metabolism	Amino acid metabolism	Cysteine and methionine metabolism
0518_254925	|O-acetylhomoserine_sulfhydrylase|Flavobacteriaceae	#N/A	#N/A	#N/A	#N/A	0	0.022071	0	#N/A	#N/A	#N/A	20100408_Bin_88	c__Bacteroidia	o__Flavobacteriales	K01740	Metabolism	Amino acid metabolism	Cysteine and methionine metabolism
0518_304639	|O-acetylhomoserine_sulfhydrylase|Flavobacteriaceae	0	0	0.0932499	0.0088335	#N/A	#N/A	#N/A	#N/A	#N/A	#N/A	20120503_Bin_84_1	c__Bacteroidia	o__Flavobacteriales	K01740	Metabolism	Amino acid metabolism	Cysteine and methionine metabolism
0526_247840	|O-acetylhomoserine_sulfhydrylase|Flavobacteriaceae	#N/A	#N/A	#N/A	#N/A	0	0	0.00679487	0	0.00980779	0	20110530_Bin_90_1	c__Bacteroidia	o__Flavobacteriales	K01740	Metabolism	Amino acid metabolism	Cysteine and methionine metabolism
0526_259062	|S-adenosylhomocysteine_hydrolase|Flavobacteriaceae	#N/A	#N/A	#N/A	#N/A	#N/A	#N/A	#N/A	0.00371111	0	0	20110530_Bin_90_1	c__Bacteroidia	o__Flavobacteriales	K01251	Metabolism	Amino acid metabolism	Cysteine and methionine metabolism
0526_449306	|O-acetylhomoserine_sulfhydrylase|Kordia_algicida	0	0	0.0644635	0.0402462	#N/A	#N/A	#N/A	0	0	0.0188552	20110516_Bin_81_1	c__Bacteroidia	o__Flavobacteriales	K01740	Metabolism	Amino acid metabolism	Cysteine and methionine metabolism
0526_533379	|O-acetylhomoserine_sulfhydrylase|Gramella_forsetii	#N/A	#N/A	#N/A	#N/A	0	0.027738	0	#N/A	#N/A	#N/A	20120503_Bin_94	c__Bacteroidia	o__Flavobacteriales	K01740	Metabolism	Amino acid metabolism	Cysteine and methionine metabolism
0308_273626	|O-acetylhomoserine_sulfhydrylase|Candidatus_Pelagibacter_ubique	#N/A	#N/A	#N/A	#N/A	#N/A	#N/A	#N/A	0.00568648	0	0	20120503_Bin_1_6	c__Alphaproteobacteria	o__Pelagibacterales	K01740	Metabolism	Amino acid metabolism	Cysteine and methionine metabolism
0324_520109	|O-acetylhomoserine_sulfhydrylase|Candidatus_Pelagibacter_ubique	#N/A	#N/A	#N/A	#N/A	0	0.0164484	0	#N/A	#N/A	#N/A	20160316_Bin_14_5	c__Alphaproteobacteria	o__Pelagibacterales	K01740	Metabolism	Amino acid metabolism	Cysteine and methionine metabolism
0407_52994	|protein_containing_D-galactarate_dehydratase/Altronate_hydrolase_C-terminal_domain|Candidatus_Pelagibacter_ubique	0	0	0	0.0164603	0	0.0370469	0	0.00425095	0.0280237	0.0108697	20120510_Bin_2_5	c__Alphaproteobacteria	o__Pelagibacterales	K16846	Metabolism	Amino acid metabolism	Cysteine and methionine metabolism
0303_424267	|O-acetylhomoserine_sulfhydrylase|Leptothrix_cholodnii	#N/A	#N/A	#N/A	#N/A	#N/A	#N/A	#N/A	0	0	0.00501051	20100511_Bin_19_1	c__Gammaproteobacteria	o__Pseudomonadales	K01740	Metabolism	Amino acid metabolism	Cysteine and methionine metabolism
0308_285971	|O-acetylhomoserine_sulfhydrylase|gamma_proteobacterium_HTCC2207	0	0	0	0.00663037	0	0.00464267	0	#N/A	#N/A	#N/A	20110523_Bin_31_1	c__Gammaproteobacteria	o__Pseudomonadales	K01740	Metabolism	Amino acid metabolism	Cysteine and methionine metabolism
0414_803652	|None|Gammaproteobacteria	0	0	0.0228658	0	0	0	0.00245047	#N/A	#N/A	#N/A	20120531_Bin_63_1	c__Gammaproteobacteria	o__Pseudomonadales	K00789	Metabolism	Amino acid metabolism	Cysteine and methionine metabolism
0416_585873	|S-adenosylhomocysteine_hydrolase|marine_gamma_proteobacterium_HTCC2080	0	0.064518	0.0999303	0.0505857	0.0505301	0.106262	0.0835322	0	0.140666	0.0389721	20160412_Bin_5_6	c__Gammaproteobacteria	o__Pseudomonadales	K01251	Metabolism	Amino acid metabolism	Cysteine and methionine metabolism
0504_324058	|S-adenosylhomocysteine_hydrolase|Gammaproteobacteria	#N/A	#N/A	#N/A	#N/A	0	0.00516668	0	#N/A	#N/A	#N/A	20160426_Bin_20_1	c__Gammaproteobacteria	o__Pseudomonadales	K01251	Metabolism	Amino acid metabolism	Cysteine and methionine metabolism
0510_269037	|S-adenosylhomocysteine_hydrolase|Gammaproteobacteria	0	0	0.0147705	0.00398772	0	0	0.00617336	0	0	0.00576039	20160517_Bin_21_4	c__Gammaproteobacteria	o__Pseudomonadales	K01251	Metabolism	Amino acid metabolism	Cysteine and methionine metabolism
0526_272873	|S-adenosylhomocysteine_hydrolase|Gammaproteobacteria	0	0	0.0161386	0	0	0.0072805	0.00613196	#N/A	#N/A	#N/A	20110530_Bin_99_1	c__Gammaproteobacteria	o__Pseudomonadales	K01251	Metabolism	Amino acid metabolism	Cysteine and methionine metabolism
0303_260316	|Branched-chain_amino_acid_aminotransferase/4-amino-4-deoxychorismate_lyase|Alphaproteobacteria	0	0.00904683	0	0	#N/A	#N/A	#N/A	#N/A	#N/A	#N/A	20110506_Bin_63_1	c__Alphaproteobacteria	o__Rhodobacterales	K00826	Metabolism	Amino acid metabolism	Cysteine and methionine metabolism
0308_325306	|O-acetylhomoserine_sulfhydrylase|Rhodobacteraceae	0	0.00314877	0	0	0	0.0022473	0.00662472	0.005802	0	0.0123631	20100511_Bin_77	c__Alphaproteobacteria	o__Rhodobacterales	K01740	Metabolism	Amino acid metabolism	Cysteine and methionine metabolism
0308_509776	|S-adenosylhomocysteine_hydrolase|Rhodobacteraceae	0.016411	0.055476	0.026064	0.0326705	0	0.0369541	0.0272338	#N/A	#N/A	#N/A	20100511_Bin_77	c__Alphaproteobacteria	o__Rhodobacterales	K01251	Metabolism	Amino acid metabolism	Cysteine and methionine metabolism
0324_504441	|1-aminocyclopropane-1-carboxylate_deaminase|Rhodobacteraceae_bacterium_HTCC2150	0	0.00376295	0.0322016	0.0230128	#N/A	#N/A	#N/A	#N/A	#N/A	#N/A	20160316_Bin_26_1	c__Alphaproteobacteria	o__Rhodobacterales	K05396	Metabolism	Amino acid metabolism	Cysteine and methionine metabolism
0408_296497	|S-adenosylhomocysteine_hydrolase|Rhodobacterales	0	0.0115323	0.0319285	0	#N/A	#N/A	#N/A	#N/A	#N/A	#N/A	20110506_Bin_63_1	c__Alphaproteobacteria	o__Rhodobacterales	K01251	Metabolism	Amino acid metabolism	Cysteine and methionine metabolism
0416_278031	|Gamma-glutamylcysteine_synthetase|Rhodobacteraceae	#N/A	#N/A	#N/A	#N/A	0	0.00414716	0.00815014	0	0	0.00342222	20100511_Bin_77	c__Alphaproteobacteria	o__Rhodobacterales	K01919	Metabolism	Amino acid metabolism	Cysteine and methionine metabolism
0416_297074	|S-adenosylmethionine_synthetase|Rhodobacteraceae	0	0.0154985	0.0208046	0.0117016	0	0.0208938	0.0313997	0	0	0.0135227	20100511_Bin_77	c__Alphaproteobacteria	o__Rhodobacterales	K00789	Metabolism	Amino acid metabolism	Cysteine and methionine metabolism
0510_486264	|Altronate_dehydratase|Hoeflea_phototrophica	#N/A	#N/A	#N/A	#N/A	#N/A	#N/A	#N/A	0	0	0.0121642	20110530_Bin_22_1	c__Alphaproteobacteria	o__Rhodobacterales	K16846	Metabolism	Amino acid metabolism	Cysteine and methionine metabolism
0518_287753	|Methionine_synthase_II_(cobalamin-independent)|Rhodobacteraceae	#N/A	#N/A	#N/A	#N/A	0	0	0.00251627	#N/A	#N/A	#N/A	20100511_Bin_77	c__Alphaproteobacteria	o__Rhodobacterales	K00549	Metabolism	Amino acid metabolism	Cysteine and methionine metabolism
0526_533723	|Branched-chain_amino_acid_aminotransferase/4-amino-4-deoxychorismate_lyase|Rhodobacteraceae	#N/A	#N/A	#N/A	#N/A	#N/A	#N/A	#N/A	0	0	0.0108085	20110530_Bin_22_1	c__Alphaproteobacteria	o__Rhodobacterales	K00826	Metabolism	Amino acid metabolism	Cysteine and methionine metabolism
0308_274581	|Alanine_racemase|Rhodobacteraceae	#N/A	#N/A	#N/A	#N/A	0	0	0.00552224	0	0	0.0108209	20100511_Bin_77	c__Alphaproteobacteria	o__Rhodobacterales	K01775	Metabolism	Metabolism of other amino acids	D-Alanine metabolism
0303_227331	|Single-stranded_DNA-binding_protein|Flavobacteriaceae	0.0132159	0	0	0	#N/A	#N/A	#N/A	#N/A	#N/A	#N/A	20100303_Bin_107_1	c__Bacteroidia	o__Flavobacteriales	K03111	Genetic Information Processing	Replication and repair	DNA replication
0303_262595	|Replicative_DNA_helicase|Flavobacteriaceae	0	0.0130345	0	0.00177143	#N/A	#N/A	#N/A	#N/A	#N/A	#N/A	20120531_Bin_70_1	c__Bacteroidia	o__Flavobacteriales	K02314	Genetic Information Processing	Replication and repair	DNA replication
0303_286484	|DNA_polymerase_I_3'-5'_exonuclease_and_polymerase_domains|Flavobacteriales	0	0	0	0.00281785	#N/A	#N/A	#N/A	#N/A	#N/A	#N/A	20120607_Bin_121_1	c__Bacteroidia	o__Flavobacteriales	K02335	Genetic Information Processing	Replication and repair	DNA replication
0303_307560	|Single-stranded_DNA-binding_protein|Polaribacter_irgensii	0	0.00911443	0	0	#N/A	#N/A	#N/A	#N/A	#N/A	#N/A	20100330_Bin_54_1	c__Bacteroidia	o__Flavobacteriales	K03111	Genetic Information Processing	Replication and repair	DNA replication
0303_312880	|DNA_polymerase_III_delta_subunit|Leeuwenhoekiella_blandensis	0	0.00174708	0	0	#N/A	#N/A	#N/A	#N/A	#N/A	#N/A	20100420_Bin_31_1	c__Bacteroidia	o__Flavobacteriales	K02340	Genetic Information Processing	Replication and repair	DNA replication
0303_326541	|Single-stranded_DNA-binding_protein|Flavobacteriales	0	0	0.00923427	0	#N/A	#N/A	#N/A	#N/A	#N/A	#N/A	20160316_Bin_27_2	c__Bacteroidia	o__Flavobacteriales	K03111	Genetic Information Processing	Replication and repair	DNA replication
0303_336219	|DNA_polymerase_sliding_clamp_subunit_(PCNA_homolog)|Polaribacter_irgensii	0	0.00538191	0.00722445	0	#N/A	#N/A	#N/A	#N/A	#N/A	#N/A	20100330_Bin_54_1	c__Bacteroidia	o__Flavobacteriales	K02338	Genetic Information Processing	Replication and repair	DNA replication
0303_336698	|Replicative_DNA_helicase|Polaribacter_irgensii	0	0	0.00260122	0	#N/A	#N/A	#N/A	#N/A	#N/A	#N/A	20100330_Bin_54_1	c__Bacteroidia	o__Flavobacteriales	K02314	Genetic Information Processing	Replication and repair	DNA replication
0408_123402	|Replicative_DNA_helicase|Flavobacteriaceae	0	0.00657276	0	0	#N/A	#N/A	#N/A	#N/A	#N/A	#N/A	20100408_Bin_86	c__Bacteroidia	o__Flavobacteriales	K02314	Genetic Information Processing	Replication and repair	DNA replication
0428_257444	|Replicative_DNA_helicase|Flavobacteriales_bacterium_ALC-1	0	0	0	0.00262611	#N/A	#N/A	#N/A	#N/A	#N/A	#N/A	20160502_Bin_42_1	c__Bacteroidia	o__Flavobacteriales	K02314	Genetic Information Processing	Replication and repair	DNA replication
0510_279729	|DNA_polymerase_sliding_clamp_subunit_(PCNA_homolog)|Flavobacteriaceae	0	0.0106823	0	0	#N/A	#N/A	#N/A	#N/A	#N/A	#N/A	20120531_Bin_70_1	c__Bacteroidia	o__Flavobacteriales	K02338	Genetic Information Processing	Replication and repair	DNA replication
0526_309715	|DNA_polymerase_sliding_clamp_subunit_(PCNA_homolog)|Flavobacteriaceae	0	0	0	0.0109349	#N/A	#N/A	#N/A	#N/A	#N/A	#N/A	20160502_Bin_30_1	c__Bacteroidia	o__Flavobacteriales	K02338	Genetic Information Processing	Replication and repair	DNA replication
0211_146756	|Single-strand_DNA-binding|Candidatus_Pelagibacter_ubique	#N/A	#N/A	#N/A	#N/A	#N/A	#N/A	#N/A	0	0	0.0237262	20160419_Bin_4_9	c__Alphaproteobacteria	o__Pelagibacterales	K03111	Genetic Information Processing	Replication and repair	DNA replication
0324_445805	|Single-stranded_DNA-binding_protein|Candidatus_Pelagibacter_ubique	#N/A	#N/A	#N/A	#N/A	#N/A	#N/A	#N/A	0.0053425	0.0088049	0	20120416_Bin_7_11	c__Alphaproteobacteria	o__Pelagibacterales	K03111	Genetic Information Processing	Replication and repair	DNA replication
0428_536938	|Single-stranded_DNA-binding_protein|Candidatus_Pelagibacter_ubique	0	0.0131739	0	0	0.0149033	0.031341	0	0.0242745	0.0266709	0	20160316_Bin_14_5	c__Alphaproteobacteria	o__Pelagibacterales	K03111	Genetic Information Processing	Replication and repair	DNA replication
0408_129349	|Ribonuclease_HII|gamma_proteobacterium_HTCC2207	0	0	0	0.0166204	#N/A	#N/A	#N/A	#N/A	#N/A	#N/A	20160512_Bin_14_2	c__Gammaproteobacteria	o__Pseudomonadales	K03470	Genetic Information Processing	Replication and repair	DNA replication
0408_165830	|DNA_polymerase_III_gamma/tau_subunits|gamma_proteobacterium_HTCC2207	0	0	0	0.00589225	#N/A	#N/A	#N/A	#N/A	#N/A	#N/A	20160512_Bin_14_2	c__Gammaproteobacteria	o__Pseudomonadales	K02343	Genetic Information Processing	Replication and repair	DNA replication
0408_218512	|Single-stranded_DNA-binding_protein|Alteromonadales	0	0	0	0.0249306	#N/A	#N/A	#N/A	#N/A	#N/A	#N/A	20160412_Bin_5_6	c__Gammaproteobacteria	o__Pseudomonadales	K03111	Genetic Information Processing	Replication and repair	DNA replication
0428_238911	|Single-stranded_DNA-binding_protein|Gammaproteobacteria	#N/A	#N/A	#N/A	#N/A	#N/A	#N/A	#N/A	0.012609	0	0.0193447	20100511_Bin_19_1	c__Gammaproteobacteria	o__Pseudomonadales	K03111	Genetic Information Processing	Replication and repair	DNA replication
0504_321452	|Single-stranded_DNA-binding_protein|Shewanella	0	0	0.0193028	0	#N/A	#N/A	#N/A	#N/A	#N/A	#N/A	20110519_Bin_53_1	c__Gammaproteobacteria	o__Pseudomonadales	K03111	Genetic Information Processing	Replication and repair	DNA replication
0518_224733	|Single-stranded_DNA-binding_protein|Gammaproteobacteria	0	0	0.00719688	0	0	0	0.0125331	#N/A	#N/A	#N/A	20120531_Bin_63_1	c__Gammaproteobacteria	o__Pseudomonadales	K03111	Genetic Information Processing	Replication and repair	DNA replication
0526_276953	|Single-stranded_DNA-binding_protein|Gammaproteobacteria	#N/A	#N/A	#N/A	#N/A	0	0	0.00571776	#N/A	#N/A	#N/A	20110516_Bin_47_1	c__Gammaproteobacteria	o__Pseudomonadales	K03111	Genetic Information Processing	Replication and repair	DNA replication
0324_299514	|DNA_polymerase_III_gamma/tau_subunits|Rhodobacteraceae	#N/A	#N/A	#N/A	#N/A	0	0.00243902	0.0031955	0.00279865	0	0.00536712	20100511_Bin_77	c__Alphaproteobacteria	o__Rhodobacterales	K02343	Genetic Information Processing	Replication and repair	DNA replication
0407_131520	|Single-strand_DNA-binding|Phaeobacter_gallaeciensis	#N/A	#N/A	#N/A	#N/A	#N/A	#N/A	#N/A	0	0	0.0662492	20100511_Bin_77	c__Alphaproteobacteria	o__Rhodobacterales	K03111	Genetic Information Processing	Replication and repair	DNA replication
0428_430239	|Single-stranded_DNA-binding_protein|Rhodobacterales	0	0.0258979	0	0	#N/A	#N/A	#N/A	0	0	0.0271157	20160316_Bin_26_1	c__Alphaproteobacteria	o__Rhodobacterales	K03111	Genetic Information Processing	Replication and repair	DNA replication
0504_197759	|DNA_polymerase_sliding_clamp_subunit_(PCNA_homolog)|Rhodobacteraceae	0	0.00726796	0	0	0	0.012968	0.039502	#N/A	#N/A	#N/A	20100511_Bin_77	c__Alphaproteobacteria	o__Rhodobacterales	K02338	Genetic Information Processing	Replication and repair	DNA replication
0526_346124	|Single-stranded_DNA-binding_protein|Rhodobacterales	#N/A	#N/A	#N/A	#N/A	#N/A	#N/A	#N/A	0	0	0.0125632	20120510_Bin_64_1	c__Alphaproteobacteria	o__Rhodobacterales	K03111	Genetic Information Processing	Replication and repair	DNA replication
0526_517075	|Single-stranded_DNA-binding_protein|Alphaproteobacteria	0	0	0.0377343	0.0254687	0	0	0.0175235	#N/A	#N/A	#N/A	20110506_Bin_63_1	c__Alphaproteobacteria	o__Rhodobacterales	K03111	Genetic Information Processing	Replication and repair	DNA replication
0303_326150	|Type_IIA_topoisomerase_(DNA_gyrase/topo_II_topoisomerase_IV)_A_subunit|Polaribacter_irgensii	0	0.00231914	0.00233484	0	#N/A	#N/A	#N/A	#N/A	#N/A	#N/A	20100330_Bin_54_1	c__Bacteroidia	o__Flavobacteriales	K02469	Brite Hierarchies	Protein families: genetic information processing	DNA replication proteins
0303_558962	|Bacterial_nucleoid_DNA-binding_protein|Flavobacteriales_bacterium_ALC-1	#N/A	#N/A	#N/A	#N/A	#N/A	#N/A	#N/A	0.0142921	0	0.0182724	20110428_Bin_114_1	c__Bacteroidia	o__Flavobacteriales	K03530	Brite Hierarchies	Protein families: genetic information processing	DNA replication proteins
0324_304448	|Bacterial_nucleoid_DNA-binding_protein|Flavobacteria_bacterium_MS024-3C	0.057958	0.148901	0.0631194	0.0692286	0.611734	0.173391	0.208849	0.361011	0.301455	0.0615403	20110523_Bin_120_1	c__Bacteroidia	o__Flavobacteriales	K03530	Brite Hierarchies	Protein families: genetic information processing	DNA replication proteins
0324_504394	|Bacterial_nucleoid_DNA-binding_protein|Flavobacteria_bacterium_MS024-2A	0.284308	0	0	0	0.366947	0	0	0.054111	0.0405362	0	20120607_Bin_121_1	c__Bacteroidia	o__Flavobacteriales	K03530	Brite Hierarchies	Protein families: genetic information processing	DNA replication proteins
0324_692088	|Bacterial_nucleoid_DNA-binding_protein|Photobacterium_angustum	0.327148	0	0	0	#N/A	#N/A	#N/A	0.0352204	0	0	20100303_Bin_107_1	c__Bacteroidia	o__Flavobacteriales	K03530	Brite Hierarchies	Protein families: genetic information processing	DNA replication proteins
0407_30083	|[weak_similarity_to]_DNA_gyrase_subunit_A|Flavobacteriaceae	0	0.001529	0	0	#N/A	#N/A	#N/A	#N/A	#N/A	#N/A	20100420_Bin_31_1	c__Bacteroidia	o__Flavobacteriales	K02469	Brite Hierarchies	Protein families: genetic information processing	DNA replication proteins
0408_150218	|Bacterial_nucleoid_DNA-binding_protein|Flavobacteriales	0	0.0543986	0.0391192	0.0528067	#N/A	#N/A	#N/A	0	0	0.0305124	20120503_Bin_84_1	c__Bacteroidia	o__Flavobacteriales	K03530	Brite Hierarchies	Protein families: genetic information processing	DNA replication proteins
0416_255524	|Bacterial_nucleoid_DNA-binding_protein|Flavobacteriales	#N/A	#N/A	#N/A	#N/A	0.264331	0.0500288	0	0	0.323248	0.0305804	20110426_Bin_56_1	c__Bacteroidia	o__Flavobacteriales	K03530	Brite Hierarchies	Protein families: genetic information processing	DNA replication proteins
0416_302294	|Topoisomerase_IA|Flavobacteriaceae	0	0.0128843	0	0	#N/A	#N/A	#N/A	#N/A	#N/A	#N/A	20100420_Bin_31_1	c__Bacteroidia	o__Flavobacteriales	K03168	Brite Hierarchies	Protein families: genetic information processing	DNA replication proteins
0416_304934	|Topoisomerase_IA|Flavobacteriaceae	0	0	0	0.00213698	#N/A	#N/A	#N/A	#N/A	#N/A	#N/A	20160512_Bin_17_11	c__Bacteroidia	o__Flavobacteriales	K03168	Brite Hierarchies	Protein families: genetic information processing	DNA replication proteins
0416_448228	|Bacterial_nucleoid_DNA-binding_protein|Kordia_algicida	0.0576979	0	0	0	0.0661945	0.0222726	0	0.0814619	0.221128	0.0490114	20120426_Bin_4_1	c__Bacteroidia	o__Flavobacteriales	K03530	Brite Hierarchies	Protein families: genetic information processing	DNA replication proteins
0416_502833	|Bacterial_nucleoid_DNA-binding_protein|Flavobacteriaceae	#N/A	#N/A	#N/A	#N/A	#N/A	#N/A	#N/A	0.0536368	0.0642895	0	20110324_Bin_41_4	c__Bacteroidia	o__Flavobacteriales	K03530	Brite Hierarchies	Protein families: genetic information processing	DNA replication proteins
0428_243018	|Bacterial_nucleoid_DNA-binding_protein|Flavobacteriaceae	#N/A	#N/A	#N/A	#N/A	0.0410095	0.103489	0	#N/A	#N/A	#N/A	20110428_Bin_106_1	c__Bacteroidia	o__Flavobacteriales	K03530	Brite Hierarchies	Protein families: genetic information processing	DNA replication proteins
0428_249600	|Bacterial_nucleoid_DNA-binding_protein|Flavobacteriales_bacterium_ALC-1	0	0	0.038819	0.0943228	0	0.0880614	0.097347	0.0426288	0	0.018167	20160502_Bin_42_1	c__Bacteroidia	o__Flavobacteriales	K03530	Brite Hierarchies	Protein families: genetic information processing	DNA replication proteins
0428_249647	|Bacterial_nucleoid_DNA-binding_protein|Flavobacteriaceae	0	0	0.0159818	0.0107869	0	0.0793075	0	#N/A	#N/A	#N/A	20110428_Bin_94_1	c__Bacteroidia	o__Flavobacteriales	K03530	Brite Hierarchies	Protein families: genetic information processing	DNA replication proteins
0428_259405	|Bacterial_nucleoid_DNA-binding_protein|Polaribacter_irgensii	0	0.161847	0	0	#N/A	#N/A	#N/A	#N/A	#N/A	#N/A	20100408_Bin_85_1	c__Bacteroidia	o__Flavobacteriales	K03530	Brite Hierarchies	Protein families: genetic information processing	DNA replication proteins
0428_264557	|Bacterial_nucleoid_DNA-binding_protein|Flavobacteriales	1.35141	0	0	0	0.229192	0.198462	0.0780049	0.458703	0.313652	0.0935828	20110526_Bin_57_2	c__Bacteroidia	o__Flavobacteriales	K03530	Brite Hierarchies	Protein families: genetic information processing	DNA replication proteins
0428_265094	|Topoisomerase_IA|Polaribacter_irgensii	0	0	0.00234888	0.00369919	#N/A	#N/A	#N/A	#N/A	#N/A	#N/A	20100408_Bin_85_1	c__Bacteroidia	o__Flavobacteriales	K03168	Brite Hierarchies	Protein families: genetic information processing	DNA replication proteins
0428_311633	|Bacterial_nucleoid_DNA-binding_protein|Leeuwenhoekiella_blandensis	0.727297	1.23748	0.495041	0.529034	0.959558	0.391883	0.741405	0.674498	0.323534	0.0836605	20100420_Bin_31_1	c__Bacteroidia	o__Flavobacteriales	K03530	Brite Hierarchies	Protein families: genetic information processing	DNA replication proteins
0428_333633	|Bacterial_nucleoid_DNA-binding_protein|Flavobacteriales	#N/A	#N/A	#N/A	#N/A	0.0689457	0	0	0	0.226206	0	20120426_Bin_59_1	c__Bacteroidia	o__Flavobacteriales	K03530	Brite Hierarchies	Protein families: genetic information processing	DNA replication proteins
0428_335261	|Bacterial_nucleoid_DNA-binding_protein|Flavobacteriaceae	0	0	0	0.0653552	0.258413	0.303177	0.0786925	0.0246142	0.202831	0.365043	20160331_Bin_41_3	c__Bacteroidia	o__Flavobacteriales	K03530	Brite Hierarchies	Protein families: genetic information processing	DNA replication proteins
0428_395568	|Bacterial_nucleoid_DNA-binding_protein|Kordia_algicida	0	0.218203	0.512586	0.378917	0.0548552	0.963237	0.357061	0	0.0818072	0.247501	20120503_Bin_94	c__Bacteroidia	o__Flavobacteriales	K03530	Brite Hierarchies	Protein families: genetic information processing	DNA replication proteins
0428_587433	|Bacterial_nucleoid_DNA-binding_protein|Robiginitalea_biformata	#N/A	#N/A	#N/A	#N/A	#N/A	#N/A	#N/A	0.0706839	0	0	20160321_Bin_44_1	c__Bacteroidia	o__Flavobacteriales	K03530	Brite Hierarchies	Protein families: genetic information processing	DNA replication proteins
0504_185060	|Bacterial_nucleoid_DNA-binding_protein|Flavobacteriaceae	0	0	0.0564744	0.190586	#N/A	#N/A	#N/A	0.0147659	0	0	20100511_Bin_72	c__Bacteroidia	o__Flavobacteriales	K03530	Brite Hierarchies	Protein families: genetic information processing	DNA replication proteins
0504_265278	|Bacterial_nucleoid_DNA-binding_protein|Polaribacter_irgensii	#N/A	#N/A	#N/A	#N/A	#N/A	#N/A	#N/A	0.0647938	0	0	20100511_Bin_81	c__Bacteroidia	o__Flavobacteriales	K03530	Brite Hierarchies	Protein families: genetic information processing	DNA replication proteins
0504_303273	|Topoisomerase_IA|Flavobacteriaceae	0	0.00710136	0.00238314	0.0139403	#N/A	#N/A	#N/A	#N/A	#N/A	#N/A	20160502_Bin_30_1	c__Bacteroidia	o__Flavobacteriales	K03168	Brite Hierarchies	Protein families: genetic information processing	DNA replication proteins
0504_544112	|Bacterial_nucleoid_DNA-binding_protein|Polaribacter_irgensii	0	0	0	0.0773589	0	0	0.359277	0	0	0.0702413	20120426_Bin_74_1	c__Bacteroidia	o__Flavobacteriales	K03530	Brite Hierarchies	Protein families: genetic information processing	DNA replication proteins
0510_244730	|Bacterial_nucleoid_DNA-binding_protein|Flavobacteriaceae	0	0	0	0.320364	0.135598	0.0969532	0.0728519	0.0638045	0.380177	0.382771	20120510_Bin_116	c__Bacteroidia	o__Flavobacteriales	K03530	Brite Hierarchies	Protein families: genetic information processing	DNA replication proteins
0510_261153	|Bacterial_nucleoid_DNA-binding_protein|Bacteroidetes	#N/A	#N/A	#N/A	#N/A	0	0.170585	0	0	0	0.16347	20160331_Bin_10_4	c__Bacteroidia	o__Flavobacteriales	K03530	Brite Hierarchies	Protein families: genetic information processing	DNA replication proteins
0510_267134	|Bacterial_nucleoid_DNA-binding_protein|Flavobacteria_bacterium_MS024-2A	0	0.281547	0.0728878	0.114789	0	0.298543	0.614914	0.345856	0.692144	0.246356	20160512_Bin_10_8	c__Bacteroidia	o__Flavobacteriales	K03530	Brite Hierarchies	Protein families: genetic information processing	DNA replication proteins
0510_276372	|Bacterial_nucleoid_DNA-binding_protein|Flavobacteria_bacterium_MS024-2A	#N/A	#N/A	#N/A	#N/A	0	0	0.0787208	0	0.0568133	0.0188884	20120503_Bin_3_5	c__Bacteroidia	o__Flavobacteriales	K03530	Brite Hierarchies	Protein families: genetic information processing	DNA replication proteins
0510_288899	|Type_IIA_topoisomerase_(DNA_gyrase/topo_II_topoisomerase_IV)_A_subunit|Flavobacteriales_bacterium_ALC-1	0	0	0	0.0104577	#N/A	#N/A	#N/A	#N/A	#N/A	#N/A	20120503_Bin_84_1	c__Bacteroidia	o__Flavobacteriales	K02469	Brite Hierarchies	Protein families: genetic information processing	DNA replication proteins
0510_330562	|Topoisomerase_IA|Polaribacter_irgensii	0	0	0.00392948	0	#N/A	#N/A	#N/A	#N/A	#N/A	#N/A	20100330_Bin_54_1	c__Bacteroidia	o__Flavobacteriales	K03168	Brite Hierarchies	Protein families: genetic information processing	DNA replication proteins
0510_332787	|Type_IIA_topoisomerase_(DNA_gyrase/topo_II_topoisomerase_IV)_B_subunit|Kordia_algicida	0	0	0	0.00552258	#N/A	#N/A	#N/A	#N/A	#N/A	#N/A	20160502_Bin_30_1	c__Bacteroidia	o__Flavobacteriales	K02470	Brite Hierarchies	Protein families: genetic information processing	DNA replication proteins
0510_335376	|Type_IIA_topoisomerase_(DNA_gyrase/topo_II_topoisomerase_IV)_A_subunit|Flavobacteriaceae	0	0	0	0.00157375	#N/A	#N/A	#N/A	#N/A	#N/A	#N/A	20160502_Bin_30_1	c__Bacteroidia	o__Flavobacteriales	K02469	Brite Hierarchies	Protein families: genetic information processing	DNA replication proteins
0518_195413	|Bacterial_nucleoid_DNA-binding_protein|Flavobacteriaceae	0	0	0	0.0922972	0	0	0.0280166	0	0	0.0313709	20160517_Bin_55_15	c__Bacteroidia	o__Flavobacteriales	K03530	Brite Hierarchies	Protein families: genetic information processing	DNA replication proteins
0518_201044	|Bacterial_nucleoid_DNA-binding_protein|Flavobacteriaceae	0	0	0.0656893	0.166263	#N/A	#N/A	#N/A	#N/A	#N/A	#N/A	20110512_Bin_89_1	c__Bacteroidia	o__Flavobacteriales	K03530	Brite Hierarchies	Protein families: genetic information processing	DNA replication proteins
0518_215645	|Bacterial_nucleoid_DNA-binding_protein|Flavobacteriales	0.0706543	0.127382	0.216412	0.470659	0.351255	0.414793	0.329416	0.317846	0.209535	0.0625178	20110530_Bin_91_1	c__Bacteroidia	o__Flavobacteriales	K03530	Brite Hierarchies	Protein families: genetic information processing	DNA replication proteins
0518_223322	|Bacterial_nucleoid_DNA-binding_protein|Flavobacteriaceae	0.147374	0	0.0668741	0.0394944	0.154986	0	0	0.280489	0	0	20120531_Bin_70_1	c__Bacteroidia	o__Flavobacteriales	K03530	Brite Hierarchies	Protein families: genetic information processing	DNA replication proteins
0518_275153	|Bacterial_nucleoid_DNA-binding_protein|Psychroflexus_torquis	0	0	0	0.472079	#N/A	#N/A	#N/A	#N/A	#N/A	#N/A	20160512_Bin_59_1	c__Bacteroidia	o__Flavobacteriales	K03530	Brite Hierarchies	Protein families: genetic information processing	DNA replication proteins
0518_344189	|Bacterial_nucleoid_DNA-binding_protein|Flavobacteriaceae	0	0	0	0.205035	#N/A	#N/A	#N/A	#N/A	#N/A	#N/A	20100518_Bin_123	c__Bacteroidia	o__Flavobacteriales	K03530	Brite Hierarchies	Protein families: genetic information processing	DNA replication proteins
0518_419206	|Type_IIA_topoisomerase_(DNA_gyrase/topo_II_topoisomerase_IV)_A_subunit|Flavobacteriaceae	0	0	0	0.00271049	#N/A	#N/A	#N/A	#N/A	#N/A	#N/A	20100518_Bin_73_1	c__Bacteroidia	o__Flavobacteriales	K02469	Brite Hierarchies	Protein families: genetic information processing	DNA replication proteins
0518_421751	|Bacterial_nucleoid_DNA-binding_protein|Flavobacteriaceae	0	0	0.592315	0.315617	#N/A	#N/A	#N/A	#N/A	#N/A	#N/A	20100413_Bin_44_1	c__Bacteroidia	o__Flavobacteriales	K03530	Brite Hierarchies	Protein families: genetic information processing	DNA replication proteins
0518_541102	|Bacterial_nucleoid_DNA-binding_protein|Polaribacter_irgensii	0	0	0.0164558	0.122175	#N/A	#N/A	#N/A	#N/A	#N/A	#N/A	20110519_Bin_97	c__Bacteroidia	o__Flavobacteriales	K03530	Brite Hierarchies	Protein families: genetic information processing	DNA replication proteins
0518_550159	|Bacterial_nucleoid_DNA-binding_protein|Dokdonia_donghaensis	0	0	0.0232061	0.0939771	0	0	0.0269417	#N/A	#N/A	#N/A	20160502_Bin_30_5	c__Bacteroidia	o__Flavobacteriales	K03530	Brite Hierarchies	Protein families: genetic information processing	DNA replication proteins
0526_300143	|Bacterial_nucleoid_DNA-binding_protein|Flavobacteriaceae	0.0350107	0	0.0317738	0.0536141	0.174054	0.202723	0.149399	0.0872304	0.191684	0.0681537	20110530_Bin_95_1	c__Bacteroidia	o__Flavobacteriales	K03530	Brite Hierarchies	Protein families: genetic information processing	DNA replication proteins
0526_328128	|Bacterial_nucleoid_DNA-binding_protein|Flavobacteriaceae	0.188778	0	0	0	0.189505	0	0.0279709	0.416453	0.15342	0.0313197	20110526_Bin_44_1	c__Bacteroidia	o__Flavobacteriales	K03530	Brite Hierarchies	Protein families: genetic information processing	DNA replication proteins
0526_677104	|Bacterial_nucleoid_DNA-binding_protein|Shewanella_baltica	0	0	0	0.0430306	#N/A	#N/A	#N/A	#N/A	#N/A	#N/A	20120308_Bin_100_1	c__Bacteroidia	o__Flavobacteriales	K03530	Brite Hierarchies	Protein families: genetic information processing	DNA replication proteins
0526_805913	|Bacterial_nucleoid_DNA-binding_protein|Kordia_algicida	0	0	0.0131593	0	0	0.0233218	0	0	0.046309	0	20110523_Bin_43_1	c__Bacteroidia	o__Flavobacteriales	K03530	Brite Hierarchies	Protein families: genetic information processing	DNA replication proteins
0526_390475	|Bacterial_nucleoid_DNA-binding_protein|Candidatus_Pelagibacter_ubique	#N/A	#N/A	#N/A	#N/A	#N/A	#N/A	#N/A	0.0178534	0.0367799	0	20110331_Bin_57_1	c__Alphaproteobacteria	o__Pelagibacterales	K03530	Brite Hierarchies	Protein families: genetic information processing	DNA replication proteins
0308_352332	|Type_IIA_topoisomerase_(DNA_gyrase/topo_II_topoisomerase_IV)_A_subunit|Gammaproteobacteria	0	0	0	0.00103877	#N/A	#N/A	#N/A	#N/A	#N/A	#N/A	20120308_Bin_111_1	c__Gammaproteobacteria	o__Pseudomonadales	K02469	Brite Hierarchies	Protein families: genetic information processing	DNA replication proteins
0324_267911	|Topoisomerase_IA|Gammaproteobacteria	0	0	0	0.00101467	#N/A	#N/A	#N/A	#N/A	#N/A	#N/A	20120308_Bin_111_1	c__Gammaproteobacteria	o__Pseudomonadales	K03168	Brite Hierarchies	Protein families: genetic information processing	DNA replication proteins
0408_178266	|Bacterial_nucleoid_DNA-binding_protein|Reinekea_blandensis	0	0	0	0.0462186	#N/A	#N/A	#N/A	#N/A	#N/A	#N/A	20100420_Bin_35_1	c__Gammaproteobacteria	o__Pseudomonadales	K03530	Brite Hierarchies	Protein families: genetic information processing	DNA replication proteins
0428_288153	|Type_IIA_topoisomerase_(DNA_gyrase/topo_II_topoisomerase_IV)_A_subunit|gamma_proteobacterium_HTCC2207	0	0	0	0.00259058	#N/A	#N/A	#N/A	#N/A	#N/A	#N/A	20110506_Bin_54_1	c__Gammaproteobacteria	o__Pseudomonadales	K02469	Brite Hierarchies	Protein families: genetic information processing	DNA replication proteins
0428_730313	|Bacterial_nucleoid_DNA-binding_protein|Vibrio_parahaemolyticus	#N/A	#N/A	#N/A	#N/A	0	0	0.0327623	#N/A	#N/A	#N/A	20110516_Bin_47_1	c__Gammaproteobacteria	o__Pseudomonadales	K03530	Brite Hierarchies	Protein families: genetic information processing	DNA replication proteins
0504_229913	|Bacterial_nucleoid_DNA-binding_protein|Gammaproteobacteria	0	0	0	0.0266119	#N/A	#N/A	#N/A	#N/A	#N/A	#N/A	20160512_Bin_34_3	c__Gammaproteobacteria	o__Pseudomonadales	K03530	Brite Hierarchies	Protein families: genetic information processing	DNA replication proteins
0504_269921	|Bacterial_nucleoid_DNA-binding_protein|Gammaproteobacteria	#N/A	#N/A	#N/A	#N/A	#N/A	#N/A	#N/A	0	0.0192325	0	20160412_Bin_5_6	c__Gammaproteobacteria	o__Pseudomonadales	K04764	Brite Hierarchies	Protein families: genetic information processing	DNA replication proteins
0504_276182	|Bacterial_nucleoid_DNA-binding_protein|Alteromonadales	0	0	0.0233826	0	#N/A	#N/A	#N/A	#N/A	#N/A	#N/A	20110519_Bin_53_1	c__Gammaproteobacteria	o__Pseudomonadales	K03530	Brite Hierarchies	Protein families: genetic information processing	DNA replication proteins
0518_251615	|Bacterial_nucleoid_DNA-binding_protein|Gammaproteobacteria	0	0	0	0.0261843	#N/A	#N/A	#N/A	#N/A	#N/A	#N/A	20160512_Bin_34_3	c__Gammaproteobacteria	o__Pseudomonadales	K03530	Brite Hierarchies	Protein families: genetic information processing	DNA replication proteins
0408_121290	|Type_IIA_topoisomerase_(DNA_gyrase/topo_II_topoisomerase_IV)_B_subunit|Rhodobacteraceae	0	0	0.00412253	0	0	0	0.00143585	#N/A	#N/A	#N/A	20100423_Bin_54_1	c__Alphaproteobacteria	o__Rhodobacterales	K02622	Brite Hierarchies	Protein families: genetic information processing	DNA replication proteins
0408_131354	|Bacterial_nucleoid_DNA-binding_protein|Rhodobacteraceae	#N/A	#N/A	#N/A	#N/A	#N/A	#N/A	#N/A	0.0122916	0	0	20100423_Bin_54_1	c__Alphaproteobacteria	o__Rhodobacterales	K04764	Brite Hierarchies	Protein families: genetic information processing	DNA replication proteins
0416_253930	|Type_IIA_topoisomerase_(DNA_gyrase/topo_II_topoisomerase_IV)_B_subunit|Rhodobacteraceae	0	0	0	0.00390032	0	0.00117045	0	#N/A	#N/A	#N/A	20100511_Bin_77	c__Alphaproteobacteria	o__Rhodobacterales	K02470	Brite Hierarchies	Protein families: genetic information processing	DNA replication proteins
0416_373355	|Type_IIA_topoisomerase_(DNA_gyrase/topo_II_topoisomerase_IV)_B_subunit|Rhodobacteraceae	0	0	0	0.00697707	#N/A	#N/A	#N/A	#N/A	#N/A	#N/A	20100511_Bin_77	c__Alphaproteobacteria	o__Rhodobacterales	K02622	Brite Hierarchies	Protein families: genetic information processing	DNA replication proteins
0518_222065	|Type_IIA_topoisomerase_(DNA_gyrase/topo_II_topoisomerase_IV)_B_subunit|Rhodobacteraceae	0	0.00204015	0	0	#N/A	#N/A	#N/A	#N/A	#N/A	#N/A	20160512_Bin_7_7	c__Alphaproteobacteria	o__Rhodobacterales	K02622	Brite Hierarchies	Protein families: genetic information processing	DNA replication proteins
0308_508189	|Electron_transfer_flavoprotein_beta_subunit|Gammaproteobacteria	0	0	0	0.00934068	#N/A	#N/A	#N/A	#N/A	#N/A	#N/A	20160412_Bin_5_6	c__Gammaproteobacteria	o__Pseudomonadales	K03521	Not Included in Pathway or Brite	Unclassified: metabolism	Energy metabolism
0407_40637	|Electron_transfer_flavoprotein_subunit_beta|gamma_proteobacterium_HTCC2207	0	0	0.0236397	0	#N/A	#N/A	#N/A	#N/A	#N/A	#N/A	20160512_Bin_14_2	c__Gammaproteobacteria	o__Pseudomonadales	K03521	Not Included in Pathway or Brite	Unclassified: metabolism	Energy metabolism
0416_407116	|Electron_transfer_flavoprotein_beta_subunit|gamma_proteobacterium_HTCC2207	#N/A	#N/A	#N/A	#N/A	0	0.0158382	0.00389073	0	0	0.0283176	20110523_Bin_31_1	c__Gammaproteobacteria	o__Pseudomonadales	K03521	Not Included in Pathway or Brite	Unclassified: metabolism	Energy metabolism
0504_255053	|Electron_transfer_flavoprotein_beta_subunit|Alteromonadales	#N/A	#N/A	#N/A	#N/A	0	0.0471783	0.0289739	0.00676685	0	0.0108143	20100511_Bin_19_1	c__Gammaproteobacteria	o__Pseudomonadales	K03521	Not Included in Pathway or Brite	Unclassified: metabolism	Energy metabolism
0504_284840	|Electron_transfer_flavoprotein_beta_subunit|Gammaproteobacteria	0	0	0.0191526	0	#N/A	#N/A	#N/A	#N/A	#N/A	#N/A	20160426_Bin_20_1	c__Gammaproteobacteria	o__Pseudomonadales	K03521	Not Included in Pathway or Brite	Unclassified: metabolism	Energy metabolism
0518_250057	|Electron_transfer_flavoprotein_beta_subunit|Gammaproteobacteria	0	0	0	0.00891279	#N/A	#N/A	#N/A	#N/A	#N/A	#N/A	20160512_Bin_34_3	c__Gammaproteobacteria	o__Pseudomonadales	K03521	Not Included in Pathway or Brite	Unclassified: metabolism	Energy metabolism
0526_660599	|Electron_transfer_flavoprotein_beta_subunit|Fulvimarina_pelagi	#N/A	#N/A	#N/A	#N/A	#N/A	#N/A	#N/A	0.00338557	0	0	20110407_Bin_35	c__Gammaproteobacteria	o__Pseudomonadales	K03521	Not Included in Pathway or Brite	Unclassified: metabolism	Energy metabolism
0303_323833	|Electron_transfer_flavoprotein_beta_subunit|Rhodobacteraceae	#N/A	#N/A	#N/A	#N/A	0	0.00759874	0.0112	0.00653938	0.00538873	0.0083606	20110324_Bin_75_1	c__Alphaproteobacteria	o__Rhodobacterales	K03521	Not Included in Pathway or Brite	Unclassified: metabolism	Energy metabolism
0416_304718	|Electron_transfer_flavoprotein_beta_subunit|Rhodobacteraceae	0	0.0327665	0.0659765	0.0111327	0	0.0740547	0.0727675	0.0117398	0	0.0343072	20100511_Bin_77	c__Alphaproteobacteria	o__Rhodobacterales	K03521	Not Included in Pathway or Brite	Unclassified: metabolism	Energy metabolism
0504_326633	|Electron_transfer_flavoprotein_beta_subunit|Rhodobacteraceae_bacterium_HTCC2150	#N/A	#N/A	#N/A	#N/A	0	0	0.0189416	#N/A	#N/A	#N/A	20110506_Bin_63_1	c__Alphaproteobacteria	o__Rhodobacterales	K03521	Not Included in Pathway or Brite	Unclassified: metabolism	Energy metabolism
0308_265549	|MoxR-like_ATPases|Flavobacteria_bacterium_MS024-2A	0	0.00780832	0	0	0	0	0.00684499	#N/A	#N/A	#N/A	20100330_Bin_64_1	c__Bacteroidia	o__Flavobacteriales	K03924	Not Included in Pathway or Brite	Unclassified: metabolism	Enzymes with EC numbers
0407_72973	|methanol_dehydrogenase_regulatory_protein|Bacteroidetes	0	0.0062895	0	0	#N/A	#N/A	#N/A	#N/A	#N/A	#N/A	20100420_Bin_31_1	c__Bacteroidia	o__Flavobacteriales	K03924	Not Included in Pathway or Brite	Unclassified: metabolism	Enzymes with EC numbers
0408_209992	|Na+-transporting_NADH:ubiquinone_oxidoreductase_subunit_NqrC|Kordia_algicida	0	0.0631598	0.0090839	0.00817486	#N/A	#N/A	#N/A	#N/A	#N/A	#N/A	20100420_Bin_31_1	c__Bacteroidia	o__Flavobacteriales	K00348	Not Included in Pathway or Brite	Unclassified: metabolism	Enzymes with EC numbers
0408_274704	|Peroxiredoxin|Flavobacteriaceae	0	0.0914947	0.037683	0	#N/A	#N/A	#N/A	0	0	0.016329	20100330_Bin_54_1	c__Bacteroidia	o__Flavobacteriales	K11065	Not Included in Pathway or Brite	Unclassified: metabolism	Enzymes with EC numbers
0504_255152	|MoxR-like_ATPases|Flavobacteriaceae	#N/A	#N/A	#N/A	#N/A	0	0.0155363	0	#N/A	#N/A	#N/A	20100408_Bin_88	c__Bacteroidia	o__Flavobacteriales	K03924	Not Included in Pathway or Brite	Unclassified: metabolism	Enzymes with EC numbers
0510_372891	|Na+-transporting_NADH:ubiquinone_oxidoreductase_subunit_NqrA|Kordia_algicida	0	0.0105745	0	0	#N/A	#N/A	#N/A	#N/A	#N/A	#N/A	20100420_Bin_31_1	c__Bacteroidia	o__Flavobacteriales	K00346	Not Included in Pathway or Brite	Unclassified: metabolism	Enzymes with EC numbers
0510_504994	|Peroxiredoxin|Polaribacter_irgensii	0	0	0.0132743	0.00597297	#N/A	#N/A	#N/A	#N/A	#N/A	#N/A	20160426_Bin_11_1	c__Bacteroidia	o__Flavobacteriales	K03564	Not Included in Pathway or Brite	Unclassified: metabolism	Enzymes with EC numbers
0518_463118	|Beta-glucanase/Beta-glucan_synthetase|Dictyoglomus_thermophilum	0	0.0160593	0	0	#N/A	#N/A	#N/A	#N/A	#N/A	#N/A	20100413_Bin_44_1	c__Bacteroidia	o__Flavobacteriales	K01216	Not Included in Pathway or Brite	Unclassified: metabolism	Enzymes with EC numbers
0518_469844	|Arylsulfotransferase_(ASST)|Maribacter_sp._HTCC2170	0	0.00687426	0	0	#N/A	#N/A	#N/A	#N/A	#N/A	#N/A	20100330_Bin_54_1	c__Bacteroidia	o__Flavobacteriales	K01023	Not Included in Pathway or Brite	Unclassified: metabolism	Enzymes with EC numbers
0308_339071	|Histidinol_dehydrogenase|Candidatus_Pelagibacter_ubique	#N/A	#N/A	#N/A	#N/A	0	0.0145835	0.00330692	#N/A	#N/A	#N/A	20160419_Bin_4_9	c__Alphaproteobacteria	o__Pelagibacterales	K15509	Not Included in Pathway or Brite	Unclassified: metabolism	Enzymes with EC numbers
0324_472281	|Dehydrogenases_(flavoproteins)|Candidatus_Pelagibacter_ubique	0	0	0	0.00333789	#N/A	#N/A	#N/A	#N/A	#N/A	#N/A	20120503_Bin_1_6	c__Alphaproteobacteria	o__Pelagibacterales	K00311	Not Included in Pathway or Brite	Unclassified: metabolism	Enzymes with EC numbers
0526_566677	|ABC-type_branched-chain_amino_acid_transport_systems_ATPase_component|Candidatus_Pelagibacter_ubique	#N/A	#N/A	#N/A	#N/A	#N/A	#N/A	#N/A	0.00510759	0	0	20160316_Bin_14_5	c__Alphaproteobacteria	o__Pelagibacterales	K10822	Not Included in Pathway or Brite	Unclassified: metabolism	Enzymes with EC numbers
0616_49490	|aldehyde_dehydrogenase_family_protein|Candidatus_Pelagibacter_ubique	#N/A	#N/A	#N/A	#N/A	#N/A	#N/A	#N/A	0.00417776	0.0247871	0	20160316_Bin_14_5	c__Alphaproteobacteria	o__Pelagibacterales	K23463	Not Included in Pathway or Brite	Unclassified: metabolism	Enzymes with EC numbers
0303_280203	|Predicted_dinucleotide-binding_enzymes_COG2085|marine_gamma_proteobacterium_HTCC2143	0	0	0.0128477	0	#N/A	#N/A	#N/A	0.0215548	0	0.0250525	20100511_Bin_19_1	c__Gammaproteobacteria	o__Pseudomonadales	K06988	Not Included in Pathway or Brite	Unclassified: metabolism	Enzymes with EC numbers
0308_425395	|Aerobic-type_carbon_monoxide_dehydrogenase_small_subunit_CoxS/CutS_homologs|marine_gamma_proteobacterium_HTCC2143	0	0	0	0.00579383	#N/A	#N/A	#N/A	0.0130925	0	0	20100511_Bin_19_1	c__Gammaproteobacteria	o__Pseudomonadales	K03518	Not Included in Pathway or Brite	Unclassified: metabolism	Enzymes with EC numbers
0324_267037	|Acetone_carboxylase_gamma_subunit|gamma_proteobacterium_HTCC2207	#N/A	#N/A	#N/A	#N/A	#N/A	#N/A	#N/A	0.0234516	0.0115951	0	20120308_Bin_111_1	c__Gammaproteobacteria	o__Pseudomonadales	K10856	Not Included in Pathway or Brite	Unclassified: metabolism	Enzymes with EC numbers
0324_267039	|N-methylhydantoinase_A/acetone_carboxylase_beta_subunit|gamma_proteobacterium_HTCC2207	#N/A	#N/A	#N/A	#N/A	0.0224374	0	0	#N/A	#N/A	#N/A	20120308_Bin_111_1	c__Gammaproteobacteria	o__Pseudomonadales	K10855	Not Included in Pathway or Brite	Unclassified: metabolism	Enzymes with EC numbers
0324_509948	|Aerobic-type_carbon_monoxide_dehydrogenase_large_subunit_CoxL/CutL_homologs|marine_gamma_proteobacterium_HTCC2080	#N/A	#N/A	#N/A	#N/A	#N/A	#N/A	#N/A	0.00393731	0	0	20100511_Bin_19_1	c__Gammaproteobacteria	o__Pseudomonadales	K07303	Not Included in Pathway or Brite	Unclassified: metabolism	Enzymes with EC numbers
0428_310360	|NADH:flavin_oxidoreductases_Old_Yellow_Enzyme_family|gamma_proteobacterium_HTCC2207	0	0	0.00813399	0	#N/A	#N/A	#N/A	#N/A	#N/A	#N/A	20160512_Bin_14_2	c__Gammaproteobacteria	o__Pseudomonadales	K00219	Not Included in Pathway or Brite	Unclassified: metabolism	Enzymes with EC numbers
0428_445863	|Predicted_dinucleotide-binding_enzymes_COG2085|Aromatoleum_aromaticum	0.0188317	0	0	0.0194658	0	0.0340755	0.0156255	0	0.03222	0	20100511_Bin_19_1	c__Gammaproteobacteria	o__Pseudomonadales	K06988	Not Included in Pathway or Brite	Unclassified: metabolism	Enzymes with EC numbers
0428_483450	|Predicted_dinucleotide-binding_enzymes_COG2085|Vibrio	0	0	0.0160596	0.00650363	#N/A	#N/A	#N/A	#N/A	#N/A	#N/A	20160426_Bin_20_1	c__Gammaproteobacteria	o__Pseudomonadales	K06988	Not Included in Pathway or Brite	Unclassified: metabolism	Enzymes with EC numbers
0504_179225	|Putative_translation_initiation_inhibitor_yjgF_family|Gammaproteobacteria	0	0	0.0164035	0.022143	0	0	0.0152353	#N/A	#N/A	#N/A	20120531_Bin_63_1	c__Gammaproteobacteria	o__Pseudomonadales	K09022	Not Included in Pathway or Brite	Unclassified: metabolism	Enzymes with EC numbers
0504_244160	|Glucose_dehydrogenase|marine_gamma_proteobacterium_HTCC2143	0	0	0	0.00568038	#N/A	#N/A	#N/A	#N/A	#N/A	#N/A	20100518_Bin_10_2	c__Gammaproteobacteria	o__Pseudomonadales	K17760	Not Included in Pathway or Brite	Unclassified: metabolism	Enzymes with EC numbers
0504_435742	|Dioxygenases_related_to_2-nitropropane_dioxygenase|gamma_proteobacterium_HTCC2207	#N/A	#N/A	#N/A	#N/A	0	0	0.00296951	#N/A	#N/A	#N/A	20160426_Bin_20_1	c__Gammaproteobacteria	o__Pseudomonadales	K23948	Not Included in Pathway or Brite	Unclassified: metabolism	Enzymes with EC numbers
0504_437033	|FKBP-type_peptidyl-prolyl_cis-trans_isomerases_1|Shewanella_frigidimarina	0	0	0.0374227	0	#N/A	#N/A	#N/A	#N/A	#N/A	#N/A	20110519_Bin_53_1	c__Gammaproteobacteria	o__Pseudomonadales	K01802	Not Included in Pathway or Brite	Unclassified: metabolism	Enzymes with EC numbers
0510_257318	|Glucose_dehydrogenase|Gammaproteobacteria	#N/A	#N/A	#N/A	#N/A	#N/A	#N/A	#N/A	0.00279871	0	0.00357815	20160517_Bin_21_4	c__Gammaproteobacteria	o__Pseudomonadales	K17760	Not Included in Pathway or Brite	Unclassified: metabolism	Enzymes with EC numbers
0510_323965	|N-methylhydantoinase_A/acetone_carboxylase_beta_subunit|Gammaproteobacteria	0.0400297	0	0	0.00190241	0	0.00199814	0.0333779	0.00802468	0	0	20110530_Bin_99_1	c__Gammaproteobacteria	o__Pseudomonadales	K10855	Not Included in Pathway or Brite	Unclassified: metabolism	Enzymes with EC numbers
0510_323967	|Acetone_carboxylase_gamma_subunit|Gammaproteobacteria	0.0615725	0	0	0	0.0128436	0	0.0159239	0.0232439	0	0.0148587	20110530_Bin_99_1	c__Gammaproteobacteria	o__Pseudomonadales	K10856	Not Included in Pathway or Brite	Unclassified: metabolism	Enzymes with EC numbers
0526_433905	|Glucose_dehydrogenase|gamma_proteobacterium_HTCC2207	0	0	0	0.00432642	0	0	0.00191363	0.00837989	0	0.00499972	20100511_Bin_19_1	c__Gammaproteobacteria	o__Pseudomonadales	K17760	Not Included in Pathway or Brite	Unclassified: metabolism	Enzymes with EC numbers
0606_196378	|coniferyl_aldehyde_dehydrogenase|Rhodopseudomonas_palustris	#N/A	#N/A	#N/A	#N/A	#N/A	#N/A	#N/A	0	0	0.00316876	20160331_Bin_1_8	c__Gammaproteobacteria	o__Pseudomonadales	K00154	Not Included in Pathway or Brite	Unclassified: metabolism	Enzymes with EC numbers
0211_115201	|methanol_dehydrogenase_regulator_moxR|Loktanella_vestfoldensis	#N/A	#N/A	#N/A	#N/A	#N/A	#N/A	#N/A	0	0	0.00823155	20100511_Bin_77	c__Alphaproteobacteria	o__Rhodobacterales	K03924	Not Included in Pathway or Brite	Unclassified: metabolism	Enzymes with EC numbers
0303_469020	|ABC-type_sugar_transport_system_ATPase_component|Phaeobacter_gallaeciensis	#N/A	#N/A	#N/A	#N/A	#N/A	#N/A	#N/A	0.0116846	0.00550205	0.0426821	20120503_Bin_5_4	c__Alphaproteobacteria	o__Rhodobacterales	K10822	Not Included in Pathway or Brite	Unclassified: metabolism	Enzymes with EC numbers
0303_507155	|Putative_NADP-dependent_oxidoreductases|Alphaproteobacteria	#N/A	#N/A	#N/A	#N/A	#N/A	#N/A	#N/A	0.0036811	0	0	20100511_Bin_77	c__Alphaproteobacteria	o__Rhodobacterales	K23256	Not Included in Pathway or Brite	Unclassified: metabolism	Enzymes with EC numbers
0303_639028	|Aerobic-type_carbon_monoxide_dehydrogenase_small_subunit_CoxS/CutS_homologs|Dinoroseobacter_shibae	#N/A	#N/A	#N/A	#N/A	#N/A	#N/A	#N/A	0.0153311	0	0	20160512_Bin_27_4	c__Alphaproteobacteria	o__Rhodobacterales	K03518	Not Included in Pathway or Brite	Unclassified: metabolism	Enzymes with EC numbers
0324_293384	|Aerobic-type_carbon_monoxide_dehydrogenase_middle_subunit_CoxM/CutM_homologs|Rhodobacteraceae	0.0601755	0.0542448	0.0218448	0.0866214	0.0782418	0.116145	0.157874	0.0466446	0	0.0319474	20100511_Bin_77	c__Alphaproteobacteria	o__Rhodobacterales	K03519	Not Included in Pathway or Brite	Unclassified: metabolism	Enzymes with EC numbers
0407_11137	|Carbon-monoxide_dehydrogenase_form_II_large_subunit|Rhodobacteraceae	0.0284955	0	0	0	0	0	0.015012	0.00723122	0	0	20100511_Bin_77	c__Alphaproteobacteria	o__Rhodobacterales	K03520	Not Included in Pathway or Brite	Unclassified: metabolism	Enzymes with EC numbers
0408_201791	|ABC-type_sugar_transport_system_ATPase_component|Rhodobacteraceae	0	0.027163	0	0.0166119	0	0.027141	0.036194	#N/A	#N/A	#N/A	20100511_Bin_77	c__Alphaproteobacteria	o__Rhodobacterales	K10822	Not Included in Pathway or Brite	Unclassified: metabolism	Enzymes with EC numbers
0416_255074	|Indolepyruvate_ferredoxin_oxidoreductase_alpha_and_beta_subunits|Rhodobacteraceae	0	0	0	0.000816874	0	0	0.0012646	0.00516856	0	0	20100511_Bin_77	c__Alphaproteobacteria	o__Rhodobacterales	K04090	Not Included in Pathway or Brite	Unclassified: metabolism	Enzymes with EC numbers
0416_266074	|NADH:flavin_oxidoreductases_Old_Yellow_Enzyme_family|Rhodobacteraceae	#N/A	#N/A	#N/A	#N/A	#N/A	#N/A	#N/A	0.00631848	0	0.00807819	20100511_Bin_77	c__Alphaproteobacteria	o__Rhodobacterales	K00219	Not Included in Pathway or Brite	Unclassified: metabolism	Enzymes with EC numbers
0504_247852	|Aerobic-type_carbon_monoxide_dehydrogenase_small_subunit_CoxS/CutS_homologs|Rhodobacteraceae	#N/A	#N/A	#N/A	#N/A	#N/A	#N/A	#N/A	0.0237886	0	0.0236551	20100511_Bin_77	c__Alphaproteobacteria	o__Rhodobacterales	K03518	Not Included in Pathway or Brite	Unclassified: metabolism	Enzymes with EC numbers
0510_510577	|ABC-type_spermidine/putrescine_transport_systems_ATPase_components|Vibrio_cholerae	#N/A	#N/A	#N/A	#N/A	#N/A	#N/A	#N/A	0	0	0.0197052	20110530_Bin_22_1	c__Alphaproteobacteria	o__Rhodobacterales	K10822	Not Included in Pathway or Brite	Unclassified: metabolism	Enzymes with EC numbers
0510_585099	|Peptide_methionine_sulfoxide_reductase|Rhodobacteraceae	#N/A	#N/A	#N/A	#N/A	#N/A	#N/A	#N/A	0	0	0.00607289	20110530_Bin_22_1	c__Alphaproteobacteria	o__Rhodobacterales	K07304	Not Included in Pathway or Brite	Unclassified: metabolism	Enzymes with EC numbers
0510_779195	|Aerobic-type_carbon_monoxide_dehydrogenase_small_subunit_CoxS/CutS_homologs|Phaeobacter_gallaeciensis	#N/A	#N/A	#N/A	#N/A	#N/A	#N/A	#N/A	0	0	0.0209603	20160512_Bin_7_7	c__Alphaproteobacteria	o__Rhodobacterales	K03518	Not Included in Pathway or Brite	Unclassified: metabolism	Enzymes with EC numbers
0518_229290	|Aerobic-type_carbon_monoxide_dehydrogenase_large_subunit_CoxL/CutL_homologs|Rhodobacteraceae	0	0	0	0.00238501	0	0	0.00430759	0	0	0.0117138	20160512_Bin_7_7	c__Alphaproteobacteria	o__Rhodobacterales	K03520	Not Included in Pathway or Brite	Unclassified: metabolism	Enzymes with EC numbers
0518_229291	|Aerobic-type_carbon_monoxide_dehydrogenase_middle_subunit_CoxM/CutM_homologs|Rhodobacteraceae	0	0	0	0.00559065	0	0	0.0076932	0	0	0.0215357	20160512_Bin_7_7	c__Alphaproteobacteria	o__Rhodobacterales	K03519	Not Included in Pathway or Brite	Unclassified: metabolism	Enzymes with EC numbers
0518_352550	|NADPH:quinone_reductase_and_related_Zn-dependent_oxidoreductases|Rhodobacteraceae	0	0.0342205	0	0	0	0.0152647	0.020999	0.0170775	0	0	20100511_Bin_77	c__Alphaproteobacteria	o__Rhodobacterales	K00344	Not Included in Pathway or Brite	Unclassified: metabolism	Enzymes with EC numbers
0526_487113	|Aerobic-type_carbon_monoxide_dehydrogenase_small_subunit_CoxS/CutS_homologs|Rhodobacteraceae	#N/A	#N/A	#N/A	#N/A	#N/A	#N/A	#N/A	0	0	0.00980074	20110530_Bin_22_1	c__Alphaproteobacteria	o__Rhodobacterales	K03518	Not Included in Pathway or Brite	Unclassified: metabolism	Enzymes with EC numbers
0616_25402	|conserved_hypothetical_protein|Rhodobacteraceae	0	0	0.00705782	0	0	0.00250168	0	#N/A	#N/A	#N/A	20110506_Bin_63_1	c__Alphaproteobacteria	o__Rhodobacterales	K22342	Not Included in Pathway or Brite	Unclassified: metabolism	Enzymes with EC numbers
0308_295684	|N-methylhydantoinase_A/acetone_carboxylase_beta_subunit|Proteobacteria	#N/A	#N/A	#N/A	#N/A	#N/A	#N/A	#N/A	0.00174356	0	0	20120308_Bin_111_1	c__Gammaproteobacteria	o__Pseudomonadales	K10701	Metabolism	Xenobiotics biodegradation and metabolism	Ethylbenzene degradation
0428_306128	|Electron_transfer_flavoprotein_alpha_subunit|Flavobacteriaceae	#N/A	#N/A	#N/A	#N/A	0	0.00648665	0	0	0	0.00892126	20160331_Bin_41_3	c__Bacteroidia	o__Flavobacteriales	K03522	Brite Hierarchies	Protein families: signaling and cellular processes	Exosome
0504_504824	|Electron_transfer_flavoprotein_alpha_subunit|Kordia_algicida	0	0.0444712	0.0179089	0	#N/A	#N/A	#N/A	#N/A	#N/A	#N/A	20100518_Bin_30_2	c__Bacteroidia	o__Flavobacteriales	K03522	Brite Hierarchies	Protein families: signaling and cellular processes	Exosome
0510_328559	|Electron_transfer_flavoprotein_alpha_subunit|Flavobacteriales_bacterium_ALC-1	#N/A	#N/A	#N/A	#N/A	#N/A	#N/A	#N/A	0	0	0.00347657	20120503_Bin_84_1	c__Bacteroidia	o__Flavobacteriales	K03522	Brite Hierarchies	Protein families: signaling and cellular processes	Exosome
0510_533073	|Electron_transfer_flavoprotein_alpha_subunit|Maribacter_sp._HTCC2170	#N/A	#N/A	#N/A	#N/A	#N/A	#N/A	#N/A	0	0	0.0173243	20110519_Bin_92_1	c__Bacteroidia	o__Flavobacteriales	K03522	Brite Hierarchies	Protein families: signaling and cellular processes	Exosome
0518_198519	|Electron_transfer_flavoprotein_alpha_subunit|Flavobacteria_bacterium_MS024-2A	#N/A	#N/A	#N/A	#N/A	#N/A	#N/A	#N/A	0	0.011097	0	20100330_Bin_64_1	c__Bacteroidia	o__Flavobacteriales	K03522	Brite Hierarchies	Protein families: signaling and cellular processes	Exosome
0407_143741	|[similarity_to]_Electron_transfer_flavoprotein_subunit_alpha|Candidatus_Pelagibacter_ubique	#N/A	#N/A	#N/A	#N/A	0	0.0221566	0	#N/A	#N/A	#N/A	20160316_Bin_14_5	c__Alphaproteobacteria	o__Pelagibacterales	K03522	Brite Hierarchies	Protein families: signaling and cellular processes	Exosome
0211_167734	|Electron_transfer_flavoprotein_alpha_subunit|Gammaproteobacteria	#N/A	#N/A	#N/A	#N/A	0	0.00818283	0	0	0	0.0036013	20100511_Bin_19_1	c__Gammaproteobacteria	o__Pseudomonadales	K03522	Brite Hierarchies	Protein families: signaling and cellular processes	Exosome
0416_251403	|Electron_transfer_flavoprotein_alpha_subunit|Gammaproteobacteria	0	0.00466517	0.00939349	0.00792513	0	0	0.0130868	#N/A	#N/A	#N/A	20160412_Bin_5_6	c__Gammaproteobacteria	o__Pseudomonadales	K03522	Brite Hierarchies	Protein families: signaling and cellular processes	Exosome
0510_259706	|Electron_transfer_flavoprotein_alpha_subunit|Alteromonadales	#N/A	#N/A	#N/A	#N/A	0	0	0.0147808	0.0115069	0	0	20160517_Bin_21_4	c__Gammaproteobacteria	o__Pseudomonadales	K03522	Brite Hierarchies	Protein families: signaling and cellular processes	Exosome
0518_216073	|Electron_transfer_flavoprotein_alpha_subunit|Gammaproteobacteria	#N/A	#N/A	#N/A	#N/A	#N/A	#N/A	#N/A	0	0	0.00893956	20120531_Bin_63_1	c__Gammaproteobacteria	o__Pseudomonadales	K03522	Brite Hierarchies	Protein families: signaling and cellular processes	Exosome
0414_725789	|None|Roseovarius_nubinhibens	#N/A	#N/A	#N/A	#N/A	0	0	0.0230308	#N/A	#N/A	#N/A	20100511_Bin_77	c__Alphaproteobacteria	o__Rhodobacterales	K03522	Brite Hierarchies	Protein families: signaling and cellular processes	Exosome
0428_433962	|Electron_transfer_flavoprotein_alpha_subunit|Rhodobacterales	#N/A	#N/A	#N/A	#N/A	0	0	0.0113517	#N/A	#N/A	#N/A	20110506_Bin_63_1	c__Alphaproteobacteria	o__Rhodobacterales	K03522	Brite Hierarchies	Protein families: signaling and cellular processes	Exosome
0211_62473	|3-oxoacyl-[acyl-carrier_protein]_reductase|Flavobacteria_bacterium_BAL38	#N/A	#N/A	#N/A	#N/A	0	0	0.00989612	#N/A	#N/A	#N/A	20100420_Bin_31_1	c__Bacteroidia	o__Flavobacteriales	K00059	Metabolism	Lipid metabolism	Fatty acid biosynthesis
0414_732111	|long-chain-fatty-acid--CoA_ligase|Flavobacteriales	0	0.0254489	0	0.00235812	#N/A	#N/A	#N/A	#N/A	#N/A	#N/A	20100420_Bin_31_1	c__Bacteroidia	o__Flavobacteriales	K01897	Metabolism	Lipid metabolism	Fatty acid biosynthesis
0504_211883	|3-oxoacyl-(acyl-carrier-protein)_synthase|Polaribacter_irgensii	0	0	0	0.00563435	#N/A	#N/A	#N/A	#N/A	#N/A	#N/A	20160502_Bin_30_1	c__Bacteroidia	o__Flavobacteriales	K09458	Metabolism	Lipid metabolism	Fatty acid biosynthesis
0504_298971	|3-oxoacyl-(acyl-carrier-protein)_synthase|Flavobacteriaceae	0	0.0181307	0	0	#N/A	#N/A	#N/A	#N/A	#N/A	#N/A	20100413_Bin_44_1	c__Bacteroidia	o__Flavobacteriales	K09458	Metabolism	Lipid metabolism	Fatty acid biosynthesis
0510_257763	|Dehydrogenases_with_different_specificities_(related_to_short-chain_alcohol_dehydrogenases)|Flavobacteriaceae	#N/A	#N/A	#N/A	#N/A	0	0.0077345	0.0133001	#N/A	#N/A	#N/A	20120510_Bin_116	c__Bacteroidia	o__Flavobacteriales	K00059	Metabolism	Lipid metabolism	Fatty acid biosynthesis
0510_269326	|Dehydrogenases_with_different_specificities_(related_to_short-chain_alcohol_dehydrogenases)|Flavobacteriaceae	#N/A	#N/A	#N/A	#N/A	0	0.0218987	0.00978093	#N/A	#N/A	#N/A	20110526_Bin_57_2	c__Bacteroidia	o__Flavobacteriales	K00059	Metabolism	Lipid metabolism	Fatty acid biosynthesis
0510_290091	|Dehydrogenases_with_different_specificities_(related_to_short-chain_alcohol_dehydrogenases)|Flavobacteriaceae	#N/A	#N/A	#N/A	#N/A	#N/A	#N/A	#N/A	0	0	0.00423276	20110519_Bin_92_1	c__Bacteroidia	o__Flavobacteriales	K00059	Metabolism	Lipid metabolism	Fatty acid biosynthesis
0510_305485	|Enoyl-[acyl-carrier-protein]_reductase_(NADH)|Flavobacteriales	#N/A	#N/A	#N/A	#N/A	0	0	0.00522535	#N/A	#N/A	#N/A	20110523_Bin_120_1	c__Bacteroidia	o__Flavobacteriales	K00208	Metabolism	Lipid metabolism	Fatty acid biosynthesis
0510_360230	|Dehydrogenases_with_different_specificities_(related_to_short-chain_alcohol_dehydrogenases)|Polaribacter_irgensii	0	0.019533	0.0112373	0	#N/A	#N/A	#N/A	0	0	0.00657369	20100330_Bin_54_1	c__Bacteroidia	o__Flavobacteriales	K00059	Metabolism	Lipid metabolism	Fatty acid biosynthesis
0518_275209	|UDP-3-O-acyl-N-acetylglucosamine_deacetylase|Flavobacteriaceae	0	0.0113695	0	0	#N/A	#N/A	#N/A	#N/A	#N/A	#N/A	20160502_Bin_30_1	c__Bacteroidia	o__Flavobacteriales	K02372	Metabolism	Lipid metabolism	Fatty acid biosynthesis
0526_238562	|Dehydrogenases_with_different_specificities_(related_to_short-chain_alcohol_dehydrogenases)|Flavobacteria_bacterium_MS024-2A	#N/A	#N/A	#N/A	#N/A	0	0	0.00587287	#N/A	#N/A	#N/A	20100330_Bin_64_1	c__Bacteroidia	o__Flavobacteriales	K00059	Metabolism	Lipid metabolism	Fatty acid biosynthesis
0526_377832	|Dehydrogenases_with_different_specificities_(related_to_short-chain_alcohol_dehydrogenases)|Flavobacteriales	0	0.0164919	0	0	#N/A	#N/A	#N/A	#N/A	#N/A	#N/A	20100330_Bin_54_1	c__Bacteroidia	o__Flavobacteriales	K00059	Metabolism	Lipid metabolism	Fatty acid biosynthesis
0526_434543	|Long-chain_acyl-CoA_synthetases_(AMP-forming)|Flavobacteriales	0	0.0175809	0	0	#N/A	#N/A	#N/A	#N/A	#N/A	#N/A	20100413_Bin_44_1	c__Bacteroidia	o__Flavobacteriales	K01897	Metabolism	Lipid metabolism	Fatty acid biosynthesis
0414_584378	|short-chain_dehydrogenase/reductase_SDR|Candidatus_Pelagibacter_ubique	#N/A	#N/A	#N/A	#N/A	0	0.0099661	0	#N/A	#N/A	#N/A	20160316_Bin_14_5	c__Alphaproteobacteria	o__Pelagibacterales	K00208	Metabolism	Lipid metabolism	Fatty acid biosynthesis
0303_369977	|3-oxoacyl-(acyl-carrier-protein)_synthase|Gammaproteobacteria	#N/A	#N/A	#N/A	#N/A	#N/A	#N/A	#N/A	0	0	0.00439011	20100303_Bin_46	c__Gammaproteobacteria	o__Pseudomonadales	K18473	Metabolism	Lipid metabolism	Fatty acid biosynthesis
0308_350851	|Dehydrogenases_with_different_specificities_(related_to_short-chain_alcohol_dehydrogenases)|Congregibacter_litoralis	#N/A	#N/A	#N/A	#N/A	0	0.0135219	0.0113887	0.0232735	0.00821929	0.0212537	20100511_Bin_19_1	c__Gammaproteobacteria	o__Pseudomonadales	K00059	Metabolism	Lipid metabolism	Fatty acid biosynthesis
0504_190719	|3-hydroxymyristoyl/3-hydroxydecanoyl-(acyl_carrier_protein)_dehydratases|Gammaproteobacteria	#N/A	#N/A	#N/A	#N/A	#N/A	#N/A	#N/A	0.00834447	0	0	20100511_Bin_19_1	c__Gammaproteobacteria	o__Pseudomonadales	K02372	Metabolism	Lipid metabolism	Fatty acid biosynthesis
0504_248346	|NADPH:quinone_reductase_and_related_Zn-dependent_oxidoreductases|gamma_proteobacterium_HTCC2207	0	0.0112888	0.0492495	0	#N/A	#N/A	#N/A	#N/A	#N/A	#N/A	20160512_Bin_14_2	c__Gammaproteobacteria	o__Pseudomonadales	K07512	Metabolism	Lipid metabolism	Fatty acid biosynthesis
0518_245757	|3-hydroxymyristoyl/3-hydroxydecanoyl-(acyl_carrier_protein)_dehydratases|Reinekea_blandensis	0	0	0	0.00568257	#N/A	#N/A	#N/A	#N/A	#N/A	#N/A	20100420_Bin_35_1	c__Gammaproteobacteria	o__Pseudomonadales	K02372	Metabolism	Lipid metabolism	Fatty acid biosynthesis
0518_494667	|Dehydrogenases_with_different_specificities_(related_to_short-chain_alcohol_dehydrogenases)|gamma_proteobacterium_HTCC2207	#N/A	#N/A	#N/A	#N/A	#N/A	#N/A	#N/A	0	0	0.00669747	20110523_Bin_31_1	c__Gammaproteobacteria	o__Pseudomonadales	K00059	Metabolism	Lipid metabolism	Fatty acid biosynthesis
0303_424717	|3-hydroxymyristoyl/3-hydroxydecanoyl-(acyl_carrier_protein)_dehydratases|Rhodobacteraceae	0	0	0	0.00524854	#N/A	#N/A	#N/A	#N/A	#N/A	#N/A	20120503_Bin_5_4	c__Alphaproteobacteria	o__Rhodobacterales	K01716	Metabolism	Lipid metabolism	Fatty acid biosynthesis
0308_293491	|3-hydroxymyristoyl/3-hydroxydecanoyl-(acyl_carrier_protein)_dehydratases|Rhodobacteraceae	#N/A	#N/A	#N/A	#N/A	0	0.00558844	0.00823695	#N/A	#N/A	#N/A	20100511_Bin_77	c__Alphaproteobacteria	o__Rhodobacterales	K01716	Metabolism	Lipid metabolism	Fatty acid biosynthesis
0308_314515	|Long-chain_acyl-CoA_synthetases_(AMP-forming)|Rhodobacteraceae	0	0.0161744	0.0132306	0.0206076	#N/A	#N/A	#N/A	0	0	0.00396911	20100511_Bin_77	c__Alphaproteobacteria	o__Rhodobacterales	K01897	Metabolism	Lipid metabolism	Fatty acid biosynthesis
0428_312632	|Dehydrogenases_with_different_specificities_(related_to_short-chain_alcohol_dehydrogenases)|Rhodobacteraceae	0	0.014553	0.00879092	0.0257114	0	0.00623197	0.0163297	0.012514	0.0117852	0.0365696	20100511_Bin_77	c__Alphaproteobacteria	o__Rhodobacterales	K00059	Metabolism	Lipid metabolism	Fatty acid biosynthesis
0428_517013	|3-hydroxymyristoyl/3-hydroxydecanoyl-(acyl_carrier_protein)_dehydratases|Alteromonadales	#N/A	#N/A	#N/A	#N/A	0	0	0.0165366	#N/A	#N/A	#N/A	20110506_Bin_63_1	c__Alphaproteobacteria	o__Rhodobacterales	K01716	Metabolism	Lipid metabolism	Fatty acid biosynthesis
0510_301066	|Enoyl-[acyl-carrier-protein]_reductase_(NADH)|Rhodobacteraceae	0	0	0	0.00715961	#N/A	#N/A	#N/A	#N/A	#N/A	#N/A	20120503_Bin_5_4	c__Alphaproteobacteria	o__Rhodobacterales	K00208	Metabolism	Lipid metabolism	Fatty acid biosynthesis
0510_301067	|3-oxoacyl-(acyl-carrier-protein)_synthase|Rhodobacteraceae	#N/A	#N/A	#N/A	#N/A	#N/A	#N/A	#N/A	0.0302436	0.00515627	0	20120503_Bin_5_4	c__Alphaproteobacteria	o__Rhodobacterales	K00647	Metabolism	Lipid metabolism	Fatty acid biosynthesis
0510_347721	|Enoyl-[acyl-carrier-protein]_reductase_(NADH)|Rhodobacteraceae	#N/A	#N/A	#N/A	#N/A	0	0	0.00699256	#N/A	#N/A	#N/A	20110506_Bin_63_1	c__Alphaproteobacteria	o__Rhodobacterales	K00208	Metabolism	Lipid metabolism	Fatty acid biosynthesis
0510_478686	|3-oxoacyl-(acyl-carrier-protein)_synthase|Rhodobacteraceae	#N/A	#N/A	#N/A	#N/A	0	0	0.0189715	0.0166155	0	0.0252259	20100511_Bin_77	c__Alphaproteobacteria	o__Rhodobacterales	K09458	Metabolism	Lipid metabolism	Fatty acid biosynthesis
0510_479588	|3-oxoacyl-(acyl-carrier-protein)_synthase|Rhodobacter_sphaeroides	0.0150989	0.0306244	0	0.00924877	0	0.018214	0.0453402	0	0	0.0307283	20100511_Bin_77	c__Alphaproteobacteria	o__Rhodobacterales	K00647	Metabolism	Lipid metabolism	Fatty acid biosynthesis
0518_419211	|3-hydroxymyristoyl/3-hydroxydecanoyl-(acyl_carrier_protein)_dehydratases|Fervidobacterium_nodosum	#N/A	#N/A	#N/A	#N/A	#N/A	#N/A	#N/A	0	0	0.00922317	20110530_Bin_77_1	c__Alphaproteobacteria	o__Rhodobacterales	K01716	Metabolism	Lipid metabolism	Fatty acid biosynthesis
0303_300443	|Acyl-CoA_dehydrogenases|Flavobacteriaceae	#N/A	#N/A	#N/A	#N/A	#N/A	#N/A	#N/A	0	0	0.00399095	20160316_Bin_27_2	c__Bacteroidia	o__Flavobacteriales	K00252	Metabolism	Lipid metabolism	Fatty acid degradation
0303_337929	|Acyl-CoA_dehydrogenases|Flavobacteriaceae	0	0	0.00352503	0.00832722	#N/A	#N/A	#N/A	#N/A	#N/A	#N/A	20120412_Bin_1_20	c__Bacteroidia	o__Flavobacteriales	K00249	Metabolism	Lipid metabolism	Fatty acid degradation
0308_337675	|Acyl-CoA_dehydrogenases|Bacillus_coahuilensis	#N/A	#N/A	#N/A	#N/A	0	0	0.0022871	#N/A	#N/A	#N/A	20160321_Bin_18_1	c__Bacteroidia	o__Flavobacteriales	K00249	Metabolism	Lipid metabolism	Fatty acid degradation
0324_409253	|Acyl-CoA_dehydrogenases|Flavobacteriaceae	0	0	0	0.00227379	#N/A	#N/A	#N/A	0	0.00846813	0	20110426_Bin_56_1	c__Bacteroidia	o__Flavobacteriales	K00252	Metabolism	Lipid metabolism	Fatty acid degradation
0408_269059	|Acyl-CoA_dehydrogenases|Flavobacteriaceae	0	0.0187276	0	0	#N/A	#N/A	#N/A	#N/A	#N/A	#N/A	20120531_Bin_70_1	c__Bacteroidia	o__Flavobacteriales	K00252	Metabolism	Lipid metabolism	Fatty acid degradation
0518_195438	|Acyl-CoA_dehydrogenases|Flavobacteriaceae	#N/A	#N/A	#N/A	#N/A	#N/A	#N/A	#N/A	0	0	0.00276616	20160517_Bin_55_15	c__Bacteroidia	o__Flavobacteriales	K00249	Metabolism	Lipid metabolism	Fatty acid degradation
0526_321541	|Acyl-CoA_dehydrogenases|Flavobacteriaceae	0	0.0389049	0	0.00919529	0	0.0132797	0	0	0	0.0119546	20160512_Bin_17_11	c__Bacteroidia	o__Flavobacteriales	K00252	Metabolism	Lipid metabolism	Fatty acid degradation
0303_459223	|Acyl-CoA_dehydrogenases|Rhodopseudomonas_palustris	0	0	0	0.00650363	#N/A	#N/A	#N/A	#N/A	#N/A	#N/A	20100303_Bin_46	c__Gammaproteobacteria	o__Pseudomonadales	K00249	Metabolism	Lipid metabolism	Fatty acid degradation
0308_454969	|Acyl-CoA_dehydrogenases|marine_gamma_proteobacterium_HTCC2143	#N/A	#N/A	#N/A	#N/A	0	0.015403	0	#N/A	#N/A	#N/A	20100511_Bin_19_1	c__Gammaproteobacteria	o__Pseudomonadales	K00249	Metabolism	Lipid metabolism	Fatty acid degradation
0414_744232	|acyl-CoA_dehydrogenase_domain_protein|Alcanivorax_borkumensis	#N/A	#N/A	#N/A	#N/A	#N/A	#N/A	#N/A	0.00751151	0	0	20100511_Bin_19_1	c__Gammaproteobacteria	o__Pseudomonadales	K00249	Metabolism	Lipid metabolism	Fatty acid degradation
0504_313707	|Acyl-CoA_dehydrogenases|Rhodobacterales	#N/A	#N/A	#N/A	#N/A	0	0	0.00229221	#N/A	#N/A	#N/A	20100511_Bin_19_1	c__Gammaproteobacteria	o__Pseudomonadales	K00249	Metabolism	Lipid metabolism	Fatty acid degradation
0510_382429	|Acyl-CoA_dehydrogenases|Proteobacteria	#N/A	#N/A	#N/A	#N/A	#N/A	#N/A	#N/A	0	0	0.010998	20100511_Bin_19_1	c__Gammaproteobacteria	o__Pseudomonadales	K00249	Metabolism	Lipid metabolism	Fatty acid degradation
0303_453528	|Acyl-CoA_dehydrogenases|Rhodobacteraceae	#N/A	#N/A	#N/A	#N/A	0	0	0.0119258	#N/A	#N/A	#N/A	20100511_Bin_77	c__Alphaproteobacteria	o__Rhodobacterales	K00252	Metabolism	Lipid metabolism	Fatty acid degradation
0324_340920	|Acyl-CoA_dehydrogenases|Rhodobacteraceae	#N/A	#N/A	#N/A	#N/A	0	0	0.00447477	#N/A	#N/A	#N/A	20100511_Bin_77	c__Alphaproteobacteria	o__Rhodobacterales	K00249	Metabolism	Lipid metabolism	Fatty acid degradation
0510_323226	|Acyl-CoA_dehydrogenases|Rhodobacteraceae	#N/A	#N/A	#N/A	#N/A	#N/A	#N/A	#N/A	0	0	0.0133181	20120503_Bin_5_4	c__Alphaproteobacteria	o__Rhodobacterales	K00252	Metabolism	Lipid metabolism	Fatty acid degradation
0308_272288	|Flagellar_hook_protein_FlgE|Ralstonia_pickettii	#N/A	#N/A	#N/A	#N/A	#N/A	#N/A	#N/A	0.00436807	0	0	20110407_Bin_35	c__Gammaproteobacteria	o__Pseudomonadales	K02390	Cellular Processes	Cell motility	Flagellar assembly
0504_292362	|Flagellar_basal_body_L-ring_protein|gamma_proteobacterium_HTCC2207	0	0	0.00915025	0	#N/A	#N/A	#N/A	#N/A	#N/A	#N/A	20160512_Bin_14_2	c__Gammaproteobacteria	o__Pseudomonadales	K02393	Cellular Processes	Cell motility	Flagellar assembly
0518_201223	|Flagellar_hook_protein_FlgE|Rhodobacteraceae	#N/A	#N/A	#N/A	#N/A	#N/A	#N/A	#N/A	0.00230474	0	0.0108043	20160512_Bin_7_7	c__Alphaproteobacteria	o__Rhodobacterales	K02390	Cellular Processes	Cell motility	Flagellar assembly
0416_302267	|Dienelactone_hydrolase_and_related_enzymes|Haliangium_ochraceum	#N/A	#N/A	#N/A	#N/A	#N/A	#N/A	#N/A	0.00717018	0	0	20110407_Bin_35	c__Gammaproteobacteria	o__Pseudomonadales	K01061	Metabolism	Xenobiotics biodegradation and metabolism	Fluorobenzoate degradation
0428_250970	|Dienelactone_hydrolase_and_related_enzymes|marine_gamma_proteobacterium_HTCC2080	0	0	0	0.0124653	#N/A	#N/A	#N/A	#N/A	#N/A	#N/A	20160412_Bin_5_6	c__Gammaproteobacteria	o__Pseudomonadales	K01061	Metabolism	Xenobiotics biodegradation and metabolism	Fluorobenzoate degradation
0606_162702	|dienelactone_hydrolase|Candidatus_Solibacter_usitatus	#N/A	#N/A	#N/A	#N/A	#N/A	#N/A	#N/A	0	0	0.00979786	20160412_Bin_5_6	c__Gammaproteobacteria	o__Pseudomonadales	K01061	Metabolism	Xenobiotics biodegradation and metabolism	Fluorobenzoate degradation
0504_241035	|GTP_cyclohydrolase_I|Flavobacteriaceae	0	0	0.0116352	0.00981646	#N/A	#N/A	#N/A	0	0	0.0158818	20160502_Bin_30_1	c__Bacteroidia	o__Flavobacteriales	K01495	Metabolism	Metabolism of cofactors and vitamins	Folate biosynthesis
0518_456465	|Molybdenum_cofactor_biosynthesis_enzyme|Candidatus_Pelagibacter_ubique	#N/A	#N/A	#N/A	#N/A	#N/A	#N/A	#N/A	0	0.00744564	0	20160316_Bin_14_5	c__Alphaproteobacteria	o__Pelagibacterales	K03637	Metabolism	Metabolism of cofactors and vitamins	Folate biosynthesis
0414_677965	|molybdenum_cofactor_biosynthesis_protein_B|Reinekea_blandensis	#N/A	#N/A	#N/A	#N/A	#N/A	#N/A	#N/A	0.00751151	0	0	20100511_Bin_19_1	c__Gammaproteobacteria	o__Pseudomonadales	K03638	Metabolism	Metabolism of cofactors and vitamins	Folate biosynthesis
0324_423700	|GDP-D-mannose_dehydratase|Flavobacteriaceae	0	0.0172175	0.00866704	0	#N/A	#N/A	#N/A	#N/A	#N/A	#N/A	20110426_Bin_56_1	c__Bacteroidia	o__Flavobacteriales	K01711	Metabolism	Carbohydrate metabolism	Fructose and mannose metabolism
0408_125401	|GDP-D-mannose_dehydratase|Polaribacter_irgensii	0	0	0	0.00237434	#N/A	#N/A	#N/A	#N/A	#N/A	#N/A	20100408_Bin_85_1	c__Bacteroidia	o__Flavobacteriales	K01711	Metabolism	Carbohydrate metabolism	Fructose and mannose metabolism
0416_238474	|GDP-D-mannose_dehydratase|Flavobacteriaceae	#N/A	#N/A	#N/A	#N/A	#N/A	#N/A	#N/A	0	0.0070887	0	20110530_Bin_95_1	c__Bacteroidia	o__Flavobacteriales	K01711	Metabolism	Carbohydrate metabolism	Fructose and mannose metabolism
0416_298337	|GDP-D-mannose_dehydratase|Flavobacteriaceae	0.0550965	0.026607	0	0	#N/A	#N/A	#N/A	0	0	0.0167148	20120426_Bin_59_1	c__Bacteroidia	o__Flavobacteriales	K01711	Metabolism	Carbohydrate metabolism	Fructose and mannose metabolism
0428_605946	|Dehydrogenases_with_different_specificities_(related_to_short-chain_alcohol_dehydrogenases)|Candidatus_Pelagibacter_ubique	#N/A	#N/A	#N/A	#N/A	0	0.0135774	0	0	0.0110041	0.00640231	20160316_Bin_14_5	c__Alphaproteobacteria	o__Pelagibacterales	K21883	Metabolism	Carbohydrate metabolism	Fructose and mannose metabolism
0408_161771	|Phosphotransferase_system_mannitol-specific_IIBC_component|Reinekea_blandensis	0	0	0	0.00422455	#N/A	#N/A	#N/A	#N/A	#N/A	#N/A	20100420_Bin_35_1	c__Gammaproteobacteria	o__Pseudomonadales	K02800	Metabolism	Carbohydrate metabolism	Fructose and mannose metabolism
0303_313000	|Phosphotransferase_system_mannose/fructose-specific_component_IIA|Rhodobacteraceae	0	0	0	0.014246	#N/A	#N/A	#N/A	#N/A	#N/A	#N/A	20110530_Bin_22_1	c__Alphaproteobacteria	o__Rhodobacterales	K02793	Metabolism	Carbohydrate metabolism	Fructose and mannose metabolism
0324_417200	|OB-fold_nucleic_acid_binding_domain|Candidatus_Pelagibacter_sp._HTCC7211	#N/A	#N/A	#N/A	#N/A	0	0	0.00274452	#N/A	#N/A	#N/A	20100420_Bin_31_1	c__Bacteroidia	o__Flavobacteriales	K07004	Not Included in Pathway or Brite	Poorly characterized	Function unknown
0408_135148	|Zn-ribbon_protein_possibly_nucleic_acid-binding|Flavobacteriaceae	#N/A	#N/A	#N/A	#N/A	0	0.00698268	0	#N/A	#N/A	#N/A	20100408_Bin_88	c__Bacteroidia	o__Flavobacteriales	K07164	Not Included in Pathway or Brite	Poorly characterized	Function unknown
0408_211632	|OB-fold_nucleic_acid_binding_domain|Proteobacteria	#N/A	#N/A	#N/A	#N/A	#N/A	#N/A	#N/A	0.00187788	0	0	20120531_Bin_70_1	c__Bacteroidia	o__Flavobacteriales	K07004	Not Included in Pathway or Brite	Poorly characterized	Function unknown
0518_228770	|Phage_tail_sheath_protein_FI|Leeuwenhoekiella_blandensis	0	0	0	0.0169777	#N/A	#N/A	#N/A	#N/A	#N/A	#N/A	20110526_Bin_22_1	c__Bacteroidia	o__Flavobacteriales	K06907	Not Included in Pathway or Brite	Poorly characterized	Function unknown
0518_257784	|Zn-ribbon_protein_possibly_nucleic_acid-binding|Flavobacteriaceae	0	0	0	0.00827793	#N/A	#N/A	#N/A	#N/A	#N/A	#N/A	20110526_Bin_138_1	c__Bacteroidia	o__Flavobacteriales	K07164	Not Included in Pathway or Brite	Poorly characterized	Function unknown
0303_730453	|Uncharacterized_protein_conserved_in_bacteria|Candidatus_Pelagibacter_ubique	#N/A	#N/A	#N/A	#N/A	0	0.0174567	0	#N/A	#N/A	#N/A	20160419_Bin_4_9	c__Alphaproteobacteria	o__Pelagibacterales	K09987	Not Included in Pathway or Brite	Poorly characterized	Function unknown
0308_340506	|TRAP-type_uncharacterized_transport_system_periplasmic_component|Candidatus_Pelagibacter_ubique	0	0.022699	0.0124651	0.00981546	0.0805384	0.0706928	0.0246018	0.0101396	0.0355106	0.0810214	20160316_Bin_14_5	c__Alphaproteobacteria	o__Pelagibacterales	K07080	Not Included in Pathway or Brite	Poorly characterized	Function unknown
0416_423094	|Uncharacterized_protein_conserved_in_bacteria|Candidatus_Pelagibacter_ubique	#N/A	#N/A	#N/A	#N/A	#N/A	#N/A	#N/A	0	0	0.00522363	20120416_Bin_7_16	c__Alphaproteobacteria	o__Pelagibacterales	K09987	Not Included in Pathway or Brite	Poorly characterized	Function unknown
0428_584354	|Uncharacterized_protein_conserved_in_bacteria|Candidatus_Pelagibacter_ubique	0	0.00659635	0	0	#N/A	#N/A	#N/A	#N/A	#N/A	#N/A	20120510_Bin_2_5	c__Alphaproteobacteria	o__Pelagibacterales	K09987	Not Included in Pathway or Brite	Poorly characterized	Function unknown
0428_615899	|Uncharacterized_protein_conserved_in_bacteria|Candidatus_Pelagibacter_ubique	0	0	0	0.027428	#N/A	#N/A	#N/A	#N/A	#N/A	#N/A	20160419_Bin_4_9	c__Alphaproteobacteria	o__Pelagibacterales	K09987	Not Included in Pathway or Brite	Poorly characterized	Function unknown
0211_138692	|Putitive_phosphate_transport_regulator|Pseudomonas_aeruginosa_group	0	0	0.0347643	0.017598	#N/A	#N/A	#N/A	#N/A	#N/A	#N/A	20120531_Bin_63_1	c__Gammaproteobacteria	o__Pseudomonadales	K07220	Not Included in Pathway or Brite	Poorly characterized	Function unknown
0408_184399	|Uncharacterized_protein_conserved_in_bacteria|Reinekea_blandensis	0	0.00686866	0	0.0163357	#N/A	#N/A	#N/A	#N/A	#N/A	#N/A	20100420_Bin_35_1	c__Gammaproteobacteria	o__Pseudomonadales	K09860	Not Included in Pathway or Brite	Poorly characterized	Function unknown
0526_395003	|TRAP-type_uncharacterized_transport_system_periplasmic_component|Vibrio_shilonii	0	0	0.0167421	0.014125	0	0	0.0145779	0	0	0.00652929	20120531_Bin_63_1	c__Gammaproteobacteria	o__Pseudomonadales	K07080	Not Included in Pathway or Brite	Poorly characterized	Function unknown
0303_507803	|TRAP-type_uncharacterized_transport_system_periplasmic_component|Rhodobacteraceae	#N/A	#N/A	#N/A	#N/A	#N/A	#N/A	#N/A	0	0	0.00852139	20110530_Bin_22_1	c__Alphaproteobacteria	o__Rhodobacterales	K07080	Not Included in Pathway or Brite	Poorly characterized	Function unknown
0308_253362	|Predicted_nucleic-acid-binding_protein_implicated_in_transcription_termination_COG2740|Rhodobacteraceae	#N/A	#N/A	#N/A	#N/A	0	0.00730746	0.0119674	0.0104812	0	0.0241203	20100511_Bin_77	c__Alphaproteobacteria	o__Rhodobacterales	K07742	Not Included in Pathway or Brite	Poorly characterized	Function unknown
0308_286502	|Predicted_transporter_component_COG2391|Rhodobacteraceae	#N/A	#N/A	#N/A	#N/A	0	0	0.00686131	0.0120184	0.00990369	0	20100511_Bin_77	c__Alphaproteobacteria	o__Rhodobacterales	K07112	Not Included in Pathway or Brite	Poorly characterized	Function unknown
0324_359270	|TRAP-type_uncharacterized_transport_system_periplasmic_component|Maritimibacter_alkaliphilus	#N/A	#N/A	#N/A	#N/A	#N/A	#N/A	#N/A	0.0270682	0	0.0190337	20100511_Bin_77	c__Alphaproteobacteria	o__Rhodobacterales	K07080	Not Included in Pathway or Brite	Poorly characterized	Function unknown
0407_62171	|TRAP_transporter_solute_receptor_TAXI_family_protein|unknown	#N/A	#N/A	#N/A	#N/A	0	0	0.00801352	#N/A	#N/A	#N/A	20110506_Bin_63_1	c__Alphaproteobacteria	o__Rhodobacterales	K07080	Not Included in Pathway or Brite	Poorly characterized	Function unknown
0407_73970	|secreted_protein_containing_DUF1791|unknown	0	0	0	0.00586602	0	0	0.00908114	#N/A	#N/A	#N/A	20110506_Bin_63_1	c__Alphaproteobacteria	o__Rhodobacterales	K09004	Not Included in Pathway or Brite	Poorly characterized	Function unknown
0407_79927	|protein_containing_DUF1791|Roseobacter_litoralis	0.0542666	0.0314475	0.0158302	0.0213691	0.035576	0.0224443	0.0441084	0	0	0.0205789	20100511_Bin_77	c__Alphaproteobacteria	o__Rhodobacterales	K09004	Not Included in Pathway or Brite	Poorly characterized	Function unknown
0510_370235	|Uncharacterized_protein_conserved_in_bacteria|Rhodobacteraceae	#N/A	#N/A	#N/A	#N/A	#N/A	#N/A	#N/A	0	0	0.0266177	20110530_Bin_22_1	c__Alphaproteobacteria	o__Rhodobacterales	K09860	Not Included in Pathway or Brite	Poorly characterized	Function unknown
0510_579225	|Uncharacterized_conserved_protein_COG1416|Rhodobacteraceae	#N/A	#N/A	#N/A	#N/A	#N/A	#N/A	#N/A	0.0732372	0	0	20100511_Bin_77	c__Alphaproteobacteria	o__Rhodobacterales	K09004	Not Included in Pathway or Brite	Poorly characterized	Function unknown
0518_201208	|Uncharacterized_protein_conserved_in_bacteria|Rhodobacteraceae	0	0	0	0.015441	#N/A	#N/A	#N/A	#N/A	#N/A	#N/A	20160512_Bin_7_7	c__Alphaproteobacteria	o__Rhodobacterales	K09860	Not Included in Pathway or Brite	Poorly characterized	Function unknown
0518_334422	|Uncharacterized_protein_conserved_in_bacteria|Sagittula_stellata	#N/A	#N/A	#N/A	#N/A	#N/A	#N/A	#N/A	0.00621642	0	0	20100511_Bin_77	c__Alphaproteobacteria	o__Rhodobacterales	K09769	Not Included in Pathway or Brite	Poorly characterized	Function unknown
0526_312299	|TRAP-type_uncharacterized_transport_system_periplasmic_component|unknown	0	0.195574	0.110349	0.0438116	0	0	0.0361731	0	0.0565637	0.0658188	20160316_Bin_26_1	c__Alphaproteobacteria	o__Rhodobacterales	K07080	Not Included in Pathway or Brite	Poorly characterized	Function unknown
0526_560392	|Uncharacterized_conserved_protein_COG3427|Roseobacter_litoralis	#N/A	#N/A	#N/A	#N/A	0	0	0.0331894	#N/A	#N/A	#N/A	20100511_Bin_77	c__Alphaproteobacteria	o__Rhodobacterales	K09386	Not Included in Pathway or Brite	Poorly characterized	Function unknown
0526_670409	|NMT1/THI5_like|Rhodobacteraceae_bacterium_HTCC2150	0	0	0	0.0166466	0	0	0.0322131	0.00564252	0	0.0120233	20160517_Bin_25_4	c__Alphaproteobacteria	o__Rhodobacterales	K07080	Not Included in Pathway or Brite	Poorly characterized	Function unknown
0407_11448	|2-dehydro-3-deoxy-6-phosphogalactonate_aldolase|Rhodobacteraceae	#N/A	#N/A	#N/A	#N/A	0	0.00523701	0	#N/A	#N/A	#N/A	20100511_Bin_77	c__Alphaproteobacteria	o__Rhodobacterales	K01631	Metabolism	Carbohydrate metabolism	Galactose metabolism
0510_246427	|Uncharacterized_conserved_protein_COG1704|Flavobacteriaceae	#N/A	#N/A	#N/A	#N/A	#N/A	#N/A	#N/A	0	0	0.0055738	20120510_Bin_116	c__Bacteroidia	o__Flavobacteriales	K03744	Not Included in Pathway or Brite	Poorly characterized	General function prediction only
0510_251945	|Uncharacterized_conserved_protein_COG1704|Flavobacteriaceae	#N/A	#N/A	#N/A	#N/A	#N/A	#N/A	#N/A	0	0	0.0130956	20110530_Bin_94	c__Bacteroidia	o__Flavobacteriales	K03744	Not Included in Pathway or Brite	Poorly characterized	General function prediction only
0331_113367	|LemA|Alcanivorax_sp._DG881	0.0197333	0	0	0.00906566	0	0	0.00467816	0.0286803	0.013505	0	20100511_Bin_19_1	c__Gammaproteobacteria	o__Pseudomonadales	K03744	Not Included in Pathway or Brite	Poorly characterized	General function prediction only
0428_357193	|Uncharacterized_conserved_protein_COG1704|marine_gamma_proteobacterium_HTCC2080	#N/A	#N/A	#N/A	#N/A	#N/A	#N/A	#N/A	0	0	0.0235076	20100511_Bin_19_1	c__Gammaproteobacteria	o__Pseudomonadales	K03744	Not Included in Pathway or Brite	Poorly characterized	General function prediction only
0308_374734	|Leucyl_aminopeptidase|Kordia_algicida	#N/A	#N/A	#N/A	#N/A	#N/A	#N/A	#N/A	0.0071232	0	0	20120531_Bin_70_1	c__Bacteroidia	o__Flavobacteriales	K01255	Metabolism	Metabolism of other amino acids	Glutathione metabolism
0407_148331	|cytosol_aminopeptidase|Vibrio_alginolyticus	0	0.0436299	0.0059898	0	#N/A	#N/A	#N/A	#N/A	#N/A	#N/A	20100420_Bin_31_1	c__Bacteroidia	o__Flavobacteriales	K01255	Metabolism	Metabolism of other amino acids	Glutathione metabolism
0324_386405	|Leucyl_aminopeptidase|Candidatus_Pelagibacter_ubique	#N/A	#N/A	#N/A	#N/A	#N/A	#N/A	#N/A	0	0	0.00213638	20120416_Bin_7_11	c__Alphaproteobacteria	o__Pelagibacterales	K01255	Metabolism	Metabolism of other amino acids	Glutathione metabolism
0408_156704	|Leucyl_aminopeptidase|gamma_proteobacterium_HTCC2207	0	0	0.00868839	0.00195473	#N/A	#N/A	#N/A	#N/A	#N/A	#N/A	20160512_Bin_14_2	c__Gammaproteobacteria	o__Pseudomonadales	K01255	Metabolism	Metabolism of other amino acids	Glutathione metabolism
0504_230449	|Leucyl_aminopeptidase|Vibrionales	0	0	0.00285888	0	#N/A	#N/A	#N/A	#N/A	#N/A	#N/A	20120531_Bin_63_1	c__Gammaproteobacteria	o__Pseudomonadales	K01255	Metabolism	Metabolism of other amino acids	Glutathione metabolism
0416_326988	|Glutathione_S-transferase|Rhodobacteraceae	#N/A	#N/A	#N/A	#N/A	#N/A	#N/A	#N/A	0	0	0.0074224	20100511_Bin_77	c__Alphaproteobacteria	o__Rhodobacterales	K00799	Metabolism	Metabolism of other amino acids	Glutathione metabolism
0428_462238	|Aminopeptidase_N|Rhodobacteraceae	#N/A	#N/A	#N/A	#N/A	#N/A	#N/A	#N/A	0.00117099	0	0	20100511_Bin_77	c__Alphaproteobacteria	o__Rhodobacterales	K01256	Metabolism	Metabolism of other amino acids	Glutathione metabolism
0518_318433	|Leucyl_aminopeptidase|Rhodobacteraceae	#N/A	#N/A	#N/A	#N/A	0	0	0.00416836	#N/A	#N/A	#N/A	20160512_Bin_7_7	c__Alphaproteobacteria	o__Rhodobacterales	K01255	Metabolism	Metabolism of other amino acids	Glutathione metabolism
0324_465941	|Fatty_acid/phospholipid_biosynthesis_enzyme|Candidatus_Pelagibacter_ubique	#N/A	#N/A	#N/A	#N/A	#N/A	#N/A	#N/A	0	0.00610948	0	20160316_Bin_14_5	c__Alphaproteobacteria	o__Pelagibacterales	K03621	Metabolism	Lipid metabolism	Glycerolipid metabolism
0428_238272	|Glycerol_kinase|gamma_proteobacterium_HTCC2207	#N/A	#N/A	#N/A	#N/A	#N/A	#N/A	#N/A	0	0	0.00852428	20110523_Bin_31_1	c__Gammaproteobacteria	o__Pseudomonadales	K00864	Metabolism	Lipid metabolism	Glycerolipid metabolism
0428_340633	|Glycerol_kinase|Rhodobacteraceae	#N/A	#N/A	#N/A	#N/A	#N/A	#N/A	#N/A	0	0	0.00432407	20100511_Bin_77	c__Alphaproteobacteria	o__Rhodobacterales	K00864	Metabolism	Lipid metabolism	Glycerolipid metabolism
0324_296776	|Phosphatidylserine_decarboxylase|Rhodobacteraceae	#N/A	#N/A	#N/A	#N/A	#N/A	#N/A	#N/A	0.00721105	0	0.0115242	20100511_Bin_77	c__Alphaproteobacteria	o__Rhodobacterales	K01613	Metabolism	Lipid metabolism	Glycerophospholipid metabolism
0510_294628	|Aspartokinases|Flavobacteriaceae	0	0	0	0.00334144	#N/A	#N/A	#N/A	#N/A	#N/A	#N/A	20160502_Bin_30_1	c__Bacteroidia	o__Flavobacteriales	K00928	Metabolism	Amino acid metabolism	Glycine, serine and threonine metabolism
0303_266687	|Homoserine_dehydrogenase|Rhodobacterales	#N/A	#N/A	#N/A	#N/A	#N/A	#N/A	#N/A	0	0	0.00250525	20110324_Bin_75_1	c__Alphaproteobacteria	o__Rhodobacterales	K00003	Metabolism	Amino acid metabolism	Glycine, serine and threonine metabolism
0303_285834	|Glycine_cleavage_system_T_protein_(aminomethyltransferase)|Rhodobacteraceae	#N/A	#N/A	#N/A	#N/A	0	0	0.00220897	#N/A	#N/A	#N/A	20100511_Bin_77	c__Alphaproteobacteria	o__Rhodobacterales	K00315	Metabolism	Amino acid metabolism	Glycine, serine and threonine metabolism
0303_440446	|Tryptophan_synthase_alpha_chain|Rhodobacteraceae	0	0	0	0.00723556	0	0.00949956	0.00933444	0	0	0.0062712	20120503_Bin_5_4	c__Alphaproteobacteria	o__Rhodobacterales	K01695	Metabolism	Amino acid metabolism	Glycine, serine and threonine metabolism
0324_357190	|Phosphoribosylaminoimidazole_(AIR)_synthetase|Rhodobacteraceae	0	0.011679	0	0.00529071	0	0	0.00546035	0	0	0.0152852	20100511_Bin_77	c__Alphaproteobacteria	o__Rhodobacterales	K00872	Metabolism	Amino acid metabolism	Glycine, serine and threonine metabolism
0408_129704	|Tryptophan_synthase_beta_chain|Rhodobacteraceae	0	0	0	0.0155666	#N/A	#N/A	#N/A	#N/A	#N/A	#N/A	20100423_Bin_54_1	c__Alphaproteobacteria	o__Rhodobacterales	K01696	Metabolism	Amino acid metabolism	Glycine, serine and threonine metabolism
0408_136787	|Aspartate-semialdehyde_dehydrogenase|Rhodobacteraceae	0	0	0.034993	0	#N/A	#N/A	#N/A	#N/A	#N/A	#N/A	20100408_Bin_75_1	c__Alphaproteobacteria	o__Rhodobacterales	K00133	Metabolism	Amino acid metabolism	Glycine, serine and threonine metabolism
0408_140448	|Glycine/D-amino_acid_oxidases_(deaminating)|Rhodobacteraceae	0	0.0195673	0	0.00664815	#N/A	#N/A	#N/A	#N/A	#N/A	#N/A	20100408_Bin_75_1	c__Alphaproteobacteria	o__Rhodobacterales	K00303	Metabolism	Amino acid metabolism	Glycine, serine and threonine metabolism
0408_241276	|Threonine_aldolase|Rhodobacteraceae	#N/A	#N/A	#N/A	#N/A	0	0	0.00272703	#N/A	#N/A	#N/A	20100511_Bin_77	c__Alphaproteobacteria	o__Rhodobacterales	K01620	Metabolism	Amino acid metabolism	Glycine, serine and threonine metabolism
0504_193408	|Glycine_cleavage_system_T_protein_(aminomethyltransferase)|Rhodobacteraceae	0	0	0.00159143	0	#N/A	#N/A	#N/A	#N/A	#N/A	#N/A	20100423_Bin_54_1	c__Alphaproteobacteria	o__Rhodobacterales	K00315	Metabolism	Amino acid metabolism	Glycine, serine and threonine metabolism
0504_205691	|Glycine/D-amino_acid_oxidases_(deaminating)|Alphaproteobacteria	0	0	0.0130999	0	#N/A	#N/A	#N/A	0.002997	0	0.0140494	20110530_Bin_77_1	c__Alphaproteobacteria	o__Rhodobacterales	K00303	Metabolism	Amino acid metabolism	Glycine, serine and threonine metabolism
0510_395422	|Glycine_cleavage_system_T_protein_(aminomethyltransferase)|Rhodobacteraceae	#N/A	#N/A	#N/A	#N/A	#N/A	#N/A	#N/A	0	0.00411157	0	20120503_Bin_5_4	c__Alphaproteobacteria	o__Rhodobacterales	K00302	Metabolism	Amino acid metabolism	Glycine, serine and threonine metabolism
0518_226761	|Choline_dehydrogenase_and_related_flavoproteins|Rhodobacteraceae	#N/A	#N/A	#N/A	#N/A	#N/A	#N/A	#N/A	0	0.00259181	0	20160512_Bin_7_7	c__Alphaproteobacteria	o__Rhodobacterales	K00108	Metabolism	Amino acid metabolism	Glycine, serine and threonine metabolism
0518_321550	|Aspartate-semialdehyde_dehydrogenase|Rhodobacterales	0.00872045	0	0.00593566	0.00934792	0	0.00561046	0.0124041	#N/A	#N/A	#N/A	20120510_Bin_64_1	c__Alphaproteobacteria	o__Rhodobacterales	K00133	Metabolism	Amino acid metabolism	Glycine, serine and threonine metabolism
0518_394208	|Glycine_cleavage_system_T_protein_(aminomethyltransferase)|Rhodobacteraceae	#N/A	#N/A	#N/A	#N/A	0	0	0.00399769	0.00612713	0.00360644	0.00615493	20100511_Bin_77	c__Alphaproteobacteria	o__Rhodobacterales	K00302	Metabolism	Amino acid metabolism	Glycine, serine and threonine metabolism
0211_132280	|Phosphofructokinase|Croceibacter_atlanticus	0	0.0122296	0	0	#N/A	#N/A	#N/A	#N/A	#N/A	#N/A	20100413_Bin_44_1	c__Bacteroidia	o__Flavobacteriales	K00850	Metabolism	Carbohydrate metabolism	Glycolysis / Gluconeogenesis
0303_292222	|Glyceraldehyde-3-phosphate_dehydrogenase/erythrose-4-phosphate_dehydrogenase|Flavobacteriales	0	0	0	0.00581552	0	0.00305408	0	0	0	0.00672057	20100511_Bin_63	c__Bacteroidia	o__Flavobacteriales	K00134	Metabolism	Carbohydrate metabolism	Glycolysis / Gluconeogenesis
0303_345804	|Pyruvate_kinase|Polaribacter_irgensii	0	0.0125046	0	0	#N/A	#N/A	#N/A	#N/A	#N/A	#N/A	20100330_Bin_54_1	c__Bacteroidia	o__Flavobacteriales	K00873	Metabolism	Carbohydrate metabolism	Glycolysis / Gluconeogenesis
0303_354543	|Pyruvate/2-oxoglutarate_dehydrogenase_complex_dehydrogenase_(E1)_component_eukaryotic_type_alpha_subunit|Kordia_algicida	0	0.0059024	0	0	#N/A	#N/A	#N/A	#N/A	#N/A	#N/A	20100420_Bin_31_1	c__Bacteroidia	o__Flavobacteriales	K00161	Metabolism	Carbohydrate metabolism	Glycolysis / Gluconeogenesis
0303_380413	|DhnA-type_fructose-16-bisphosphate_aldolase_and_related_enzymes|Flavobacteriaceae	0	0	0.049915	0	#N/A	#N/A	#N/A	#N/A	#N/A	#N/A	20120531_Bin_70_1	c__Bacteroidia	o__Flavobacteriales	K11645	Metabolism	Carbohydrate metabolism	Glycolysis / Gluconeogenesis
0308_262279	|Glyceraldehyde-3-phosphate_dehydrogenase/erythrose-4-phosphate_dehydrogenase|Flavobacteriaceae	0	0	0.0483643	0.015612	0	0.00894416	0.00292956	#N/A	#N/A	#N/A	20120531_Bin_70_1	c__Bacteroidia	o__Flavobacteriales	K00134	Metabolism	Carbohydrate metabolism	Glycolysis / Gluconeogenesis
0308_272450	|Glyceraldehyde-3-phosphate_dehydrogenase/erythrose-4-phosphate_dehydrogenase|Phaeobacter_gallaeciensis	#N/A	#N/A	#N/A	#N/A	#N/A	#N/A	#N/A	0.00340565	0	0	20120531_Bin_70_1	c__Bacteroidia	o__Flavobacteriales	K00134	Metabolism	Carbohydrate metabolism	Glycolysis / Gluconeogenesis
0308_303396	|Pyruvate_kinase|Flavobacteriales	0	0.0100637	0	0	#N/A	#N/A	#N/A	#N/A	#N/A	#N/A	20100420_Bin_31_1	c__Bacteroidia	o__Flavobacteriales	K00873	Metabolism	Carbohydrate metabolism	Glycolysis / Gluconeogenesis
0308_304996	|Pyruvate/2-oxoglutarate_dehydrogenase_complex_dihydrolipoamide_dehydrogenase_(E3)_component_and_related_enzymes|Flavobacteriales	0	0.0237275	0	0	#N/A	#N/A	#N/A	0.00273255	0	0	20100420_Bin_31_1	c__Bacteroidia	o__Flavobacteriales	K00382	Metabolism	Carbohydrate metabolism	Glycolysis / Gluconeogenesis
0308_348636	|Glucose-6-phosphate_isomerase|Flavobacteriales	0	0.00497475	0	0	#N/A	#N/A	#N/A	#N/A	#N/A	#N/A	20120412_Bin_1_20	c__Bacteroidia	o__Flavobacteriales	K01810	Metabolism	Carbohydrate metabolism	Glycolysis / Gluconeogenesis
0308_455468	|Fructose/tagatose_bisphosphate_aldolase|Flavobacteriaceae	#N/A	#N/A	#N/A	#N/A	0	0.0120854	0	#N/A	#N/A	#N/A	20160321_Bin_18_1	c__Bacteroidia	o__Flavobacteriales	K01624	Metabolism	Carbohydrate metabolism	Glycolysis / Gluconeogenesis
0324_642816	|DhnA-type_fructose-16-bisphosphate_aldolase_and_related_enzymes|Nostoc_punctiforme	0	0	0	0.0229092	0	0.0353852	0	0	0.00803002	0.0124586	20100420_Bin_31_1	c__Bacteroidia	o__Flavobacteriales	K11645	Metabolism	Carbohydrate metabolism	Glycolysis / Gluconeogenesis
0331_60484	|[weak_similarity_to]_Glyceraldehyde-3-phosphate_dehydrogenase|Flavobacteriaceae	0	0.0661664	0.0124902	0	0	0.00885441	0	#N/A	#N/A	#N/A	20100413_Bin_44_1	c__Bacteroidia	o__Flavobacteriales	K00134	Metabolism	Carbohydrate metabolism	Glycolysis / Gluconeogenesis
0331_84457	|branched-chain_alpha-keto_acid_dehydrogenase_subunit_E2|Flavobacteriaceae	0	0.0383564	0.0117527	0.00566604	#N/A	#N/A	#N/A	#N/A	#N/A	#N/A	20100420_Bin_31_1	c__Bacteroidia	o__Flavobacteriales	K00627	Metabolism	Carbohydrate metabolism	Glycolysis / Gluconeogenesis
0407_104830	|triose-phosphate_isomerase|Formosa	0	0	0	0.00738684	#N/A	#N/A	#N/A	#N/A	#N/A	#N/A	20160502_Bin_30_1	c__Bacteroidia	o__Flavobacteriales	K01803	Metabolism	Carbohydrate metabolism	Glycolysis / Gluconeogenesis
0407_150587	|dihydrolipoamide_dehydrogenase|Flavobacteriaceae	0	0.0029351	0	0	#N/A	#N/A	#N/A	#N/A	#N/A	#N/A	20100413_Bin_44_1	c__Bacteroidia	o__Flavobacteriales	K00382	Metabolism	Carbohydrate metabolism	Glycolysis / Gluconeogenesis
0408_124670	|Fructose/tagatose_bisphosphate_aldolase|Polaribacter_irgensii	0	0	0.0171934	0	#N/A	#N/A	#N/A	#N/A	#N/A	#N/A	20100408_Bin_85_1	c__Bacteroidia	o__Flavobacteriales	K01624	Metabolism	Carbohydrate metabolism	Glycolysis / Gluconeogenesis
0408_144528	|Enolase|Flavobacteria_bacterium_MS024-2A	0	0	0.0128891	0	#N/A	#N/A	#N/A	#N/A	#N/A	#N/A	20120503_Bin_3_5	c__Bacteroidia	o__Flavobacteriales	K01689	Metabolism	Carbohydrate metabolism	Glycolysis / Gluconeogenesis
0408_146827	|Glyceraldehyde-3-phosphate_dehydrogenase/erythrose-4-phosphate_dehydrogenase|Flavobacteriaceae	0	0	0.00820824	0	0	0.0640079	0	#N/A	#N/A	#N/A	20100408_Bin_88	c__Bacteroidia	o__Flavobacteriales	K00134	Metabolism	Carbohydrate metabolism	Glycolysis / Gluconeogenesis
0408_151219	|Enolase|Flavobacteria_bacterium_MS024-2A	0	0.0192505	0	0	#N/A	#N/A	#N/A	#N/A	#N/A	#N/A	20100330_Bin_64_1	c__Bacteroidia	o__Flavobacteriales	K01689	Metabolism	Carbohydrate metabolism	Glycolysis / Gluconeogenesis
0408_152096	|Pyruvate_kinase|Polaribacter_irgensii	0	0	0.00419674	0	#N/A	#N/A	#N/A	#N/A	#N/A	#N/A	20100408_Bin_85_1	c__Bacteroidia	o__Flavobacteriales	K00873	Metabolism	Carbohydrate metabolism	Glycolysis / Gluconeogenesis
0414_621983	|protein_containing_Pyruvate_kinase_barrel_domain|Polaribacter_irgensii	0	0	0.0112388	0	#N/A	#N/A	#N/A	#N/A	#N/A	#N/A	20110519_Bin_97	c__Bacteroidia	o__Flavobacteriales	K00873	Metabolism	Carbohydrate metabolism	Glycolysis / Gluconeogenesis
0414_705802	|Glyceraldehyde-3-phosphate_dehydrogenase_type_I|Polaribacter_irgensii	#N/A	#N/A	#N/A	#N/A	0	0	0.00286392	#N/A	#N/A	#N/A	20110519_Bin_97	c__Bacteroidia	o__Flavobacteriales	K00134	Metabolism	Carbohydrate metabolism	Glycolysis / Gluconeogenesis
0416_284712	|Enolase|Flavobacteriaceae	0	0.0303081	0	0	0	0.00455392	0	#N/A	#N/A	#N/A	20100420_Bin_31_1	c__Bacteroidia	o__Flavobacteriales	K01689	Metabolism	Carbohydrate metabolism	Glycolysis / Gluconeogenesis
0416_457147	|Pyruvate_kinase|Flavobacteriales	0	0	0	0.00190278	#N/A	#N/A	#N/A	#N/A	#N/A	#N/A	20120503_Bin_94	c__Bacteroidia	o__Flavobacteriales	K00873	Metabolism	Carbohydrate metabolism	Glycolysis / Gluconeogenesis
0428_246321	|Enolase|Proteobacteria	#N/A	#N/A	#N/A	#N/A	0	0.00344373	0	#N/A	#N/A	#N/A	20160331_Bin_10_4	c__Bacteroidia	o__Flavobacteriales	K01689	Metabolism	Carbohydrate metabolism	Glycolysis / Gluconeogenesis
0428_255422	|Enolase|Flavobacteriaceae	#N/A	#N/A	#N/A	#N/A	0	0.0135477	0.00998414	#N/A	#N/A	#N/A	20100518_Bin_1_2	c__Bacteroidia	o__Flavobacteriales	K01689	Metabolism	Carbohydrate metabolism	Glycolysis / Gluconeogenesis
0428_306100	|Glyceraldehyde-3-phosphate_dehydrogenase/erythrose-4-phosphate_dehydrogenase|Flavobacteriales	#N/A	#N/A	#N/A	#N/A	0	0.0073101	0	#N/A	#N/A	#N/A	20100518_Bin_1_2	c__Bacteroidia	o__Flavobacteriales	K00134	Metabolism	Carbohydrate metabolism	Glycolysis / Gluconeogenesis
0428_306514	|Fructose/tagatose_bisphosphate_aldolase|Flavobacteriaceae	#N/A	#N/A	#N/A	#N/A	0	0.00671412	0	#N/A	#N/A	#N/A	20110526_Bin_57_2	c__Bacteroidia	o__Flavobacteriales	K01624	Metabolism	Carbohydrate metabolism	Glycolysis / Gluconeogenesis
0428_334364	|Pyruvate/2-oxoglutarate_dehydrogenase_complex_dihydrolipoamide_acyltransferase_(E2)_component_and_related_enzymes|Polaribacter_irgensii	0	0	0.0129604	0	#N/A	#N/A	#N/A	#N/A	#N/A	#N/A	20100408_Bin_85_1	c__Bacteroidia	o__Flavobacteriales	K00627	Metabolism	Carbohydrate metabolism	Glycolysis / Gluconeogenesis
0428_447138	|Pyruvate/2-oxoglutarate_dehydrogenase_complex_dihydrolipoamide_acyltransferase_(E2)_component_and_related_enzymes|Kordia_algicida	0	0.0101465	0.0191535	0	#N/A	#N/A	#N/A	#N/A	#N/A	#N/A	20100330_Bin_54_1	c__Bacteroidia	o__Flavobacteriales	K00627	Metabolism	Carbohydrate metabolism	Glycolysis / Gluconeogenesis
0504_193358	|Phosphoenolpyruvate_carboxykinase_(ATP)|Flavobacteriaceae	#N/A	#N/A	#N/A	#N/A	0	0	0.0017444	#N/A	#N/A	#N/A	20100518_Bin_62_1	c__Bacteroidia	o__Flavobacteriales	K01610	Metabolism	Carbohydrate metabolism	Glycolysis / Gluconeogenesis
0504_207624	|Pyruvate/2-oxoglutarate_dehydrogenase_complex_dehydrogenase_(E1)_component_eukaryotic_type_beta_subunit|Flavobacteriaceae	0	0	0.0123777	0.0194933	#N/A	#N/A	#N/A	#N/A	#N/A	#N/A	20160502_Bin_30_1	c__Bacteroidia	o__Flavobacteriales	K00162	Metabolism	Carbohydrate metabolism	Glycolysis / Gluconeogenesis
0504_281966	|Glyceraldehyde-3-phosphate_dehydrogenase/erythrose-4-phosphate_dehydrogenase|Flavobacteria_bacterium_MS024-3C	#N/A	#N/A	#N/A	#N/A	0	0.0191834	0.00724998	#N/A	#N/A	#N/A	20110523_Bin_120_1	c__Bacteroidia	o__Flavobacteriales	K00134	Metabolism	Carbohydrate metabolism	Glycolysis / Gluconeogenesis
0504_310122	|Pyruvate_kinase|Flavobacteria_bacterium_BAL38	0	0	0	0.00184854	#N/A	#N/A	#N/A	#N/A	#N/A	#N/A	20100423_Bin_16_1	c__Bacteroidia	o__Flavobacteriales	K00873	Metabolism	Carbohydrate metabolism	Glycolysis / Gluconeogenesis
0504_319532	|Glyceraldehyde-3-phosphate_dehydrogenase/erythrose-4-phosphate_dehydrogenase|Flavobacteriales	0	0	0.0103391	0	0	0	0.00576164	0	0	0.0403216	20160502_Bin_30_1	c__Bacteroidia	o__Flavobacteriales	K00134	Metabolism	Carbohydrate metabolism	Glycolysis / Gluconeogenesis
0510_314093	|Glyceraldehyde-3-phosphate_dehydrogenase/erythrose-4-phosphate_dehydrogenase|Robiginitalea_biformata	#N/A	#N/A	#N/A	#N/A	#N/A	#N/A	#N/A	0	0	0.0033401	20160331_Bin_10_3	c__Bacteroidia	o__Flavobacteriales	K00134	Metabolism	Carbohydrate metabolism	Glycolysis / Gluconeogenesis
0510_318876	|Triosephosphate_isomerase|Flavobacteriales	#N/A	#N/A	#N/A	#N/A	#N/A	#N/A	#N/A	0	0	0.0106805	20120510_Bin_76_1	c__Bacteroidia	o__Flavobacteriales	K01803	Metabolism	Carbohydrate metabolism	Glycolysis / Gluconeogenesis
0510_319073	|Pyruvate/2-oxoglutarate_dehydrogenase_complex_dehydrogenase_(E1)_component_eukaryotic_type_beta_subunit|Flavobacteriaceae	0	0.00985198	0	0	#N/A	#N/A	#N/A	#N/A	#N/A	#N/A	20100420_Bin_31_1	c__Bacteroidia	o__Flavobacteriales	K00162	Metabolism	Carbohydrate metabolism	Glycolysis / Gluconeogenesis
0510_353858	|Glyceraldehyde-3-phosphate_dehydrogenase/erythrose-4-phosphate_dehydrogenase|Bacillaceae	0	0.110755	0	0	#N/A	#N/A	#N/A	#N/A	#N/A	#N/A	20100420_Bin_31_1	c__Bacteroidia	o__Flavobacteriales	K00134	Metabolism	Carbohydrate metabolism	Glycolysis / Gluconeogenesis
0510_378937	|Pyruvate/2-oxoglutarate_dehydrogenase_complex_dihydrolipoamide_dehydrogenase_(E3)_component_and_related_enzymes|Flavobacteriaceae	0	0	0	0.00406251	#N/A	#N/A	#N/A	#N/A	#N/A	#N/A	20160502_Bin_30_1	c__Bacteroidia	o__Flavobacteriales	K00382	Metabolism	Carbohydrate metabolism	Glycolysis / Gluconeogenesis
0510_398444	|Glucose-6-phosphate_isomerase|Vibrio_splendidus	0	0.0120391	0	0	#N/A	#N/A	#N/A	#N/A	#N/A	#N/A	20120531_Bin_70_1	c__Bacteroidia	o__Flavobacteriales	K01810	Metabolism	Carbohydrate metabolism	Glycolysis / Gluconeogenesis
0510_423123	|Enolase|Flavobacteriaceae	0	0	0.0145025	0	#N/A	#N/A	#N/A	#N/A	#N/A	#N/A	20160426_Bin_11_1	c__Bacteroidia	o__Flavobacteriales	K01689	Metabolism	Carbohydrate metabolism	Glycolysis / Gluconeogenesis
0510_457089	|Enolase|Kordia_algicida	0	0	0	0.0324645	#N/A	#N/A	#N/A	#N/A	#N/A	#N/A	20160502_Bin_30_1	c__Bacteroidia	o__Flavobacteriales	K01689	Metabolism	Carbohydrate metabolism	Glycolysis / Gluconeogenesis
0510_471780	|Glyceraldehyde-3-phosphate_dehydrogenase/erythrose-4-phosphate_dehydrogenase|Flavobacteria_bacterium_BBFL7	0.0341461	0	0	0	0	0.0254635	0	#N/A	#N/A	#N/A	20110526_Bin_57_2	c__Bacteroidia	o__Flavobacteriales	K00134	Metabolism	Carbohydrate metabolism	Glycolysis / Gluconeogenesis
0510_498525	|Enolase|Kordia_algicida	0	0	0.0351652	0	#N/A	#N/A	#N/A	#N/A	#N/A	#N/A	20110526_Bin_138_1	c__Bacteroidia	o__Flavobacteriales	K01689	Metabolism	Carbohydrate metabolism	Glycolysis / Gluconeogenesis
0518_201336	|Acyl-coenzyme_A_synthetases/AMP-(fatty)_acid_ligases|Flavobacteria_bacterium_MS024-2A	#N/A	#N/A	#N/A	#N/A	#N/A	#N/A	#N/A	0.00318893	0	0	20100330_Bin_64_1	c__Bacteroidia	o__Flavobacteriales	K01895	Metabolism	Carbohydrate metabolism	Glycolysis / Gluconeogenesis
0518_342866	|Glyceraldehyde-3-phosphate_dehydrogenase/erythrose-4-phosphate_dehydrogenase|Polaribacter_irgensii	0	0	0	0.0319377	#N/A	#N/A	#N/A	#N/A	#N/A	#N/A	20100511_Bin_81	c__Bacteroidia	o__Flavobacteriales	K00134	Metabolism	Carbohydrate metabolism	Glycolysis / Gluconeogenesis
0518_393972	|Pyruvate/2-oxoglutarate_dehydrogenase_complex_dehydrogenase_(E1)_component_eukaryotic_type_alpha_subunit|Flavobacteriaceae	0	0	0.0477247	0.0026843	#N/A	#N/A	#N/A	#N/A	#N/A	#N/A	20110530_Bin_43_1	c__Bacteroidia	o__Flavobacteriales	K00161	Metabolism	Carbohydrate metabolism	Glycolysis / Gluconeogenesis
0518_412872	|Pyruvate/2-oxoglutarate_dehydrogenase_complex_dehydrogenase_(E1)_component_eukaryotic_type_alpha_subunit|Flavobacteriaceae	0	0.0473861	0	0	#N/A	#N/A	#N/A	#N/A	#N/A	#N/A	20100518_Bin_30_2	c__Bacteroidia	o__Flavobacteriales	K00161	Metabolism	Carbohydrate metabolism	Glycolysis / Gluconeogenesis
0518_466497	|Fructose/tagatose_bisphosphate_aldolase|Flavobacteriales	#N/A	#N/A	#N/A	#N/A	0	0	0.00917972	#N/A	#N/A	#N/A	20100518_Bin_1_2	c__Bacteroidia	o__Flavobacteriales	K01624	Metabolism	Carbohydrate metabolism	Glycolysis / Gluconeogenesis
0526_254084	|Pyruvate/2-oxoglutarate_dehydrogenase_complex_dihydrolipoamide_dehydrogenase_(E3)_component_and_related_enzymes|Flavobacteriaceae	#N/A	#N/A	#N/A	#N/A	#N/A	#N/A	#N/A	0	0	0.00687963	20110519_Bin_92_1	c__Bacteroidia	o__Flavobacteriales	K00382	Metabolism	Carbohydrate metabolism	Glycolysis / Gluconeogenesis
0526_265926	|Glyceraldehyde-3-phosphate_dehydrogenase/erythrose-4-phosphate_dehydrogenase|Flavobacteria_bacterium_MS024-2A	0	0.00615854	0	0	0	0.00879079	0.0244743	0	0.00415606	0.00483608	20100330_Bin_64_1	c__Bacteroidia	o__Flavobacteriales	K00134	Metabolism	Carbohydrate metabolism	Glycolysis / Gluconeogenesis
0526_280676	|Enolase|Flavobacteria_bacterium_MS024-3C	#N/A	#N/A	#N/A	#N/A	0	0.0606235	0.0314708	#N/A	#N/A	#N/A	20110523_Bin_120_1	c__Bacteroidia	o__Flavobacteriales	K01689	Metabolism	Carbohydrate metabolism	Glycolysis / Gluconeogenesis
0526_303903	|Enolase|Flavobacteriaceae	0	0	0	0.0194167	#N/A	#N/A	#N/A	#N/A	#N/A	#N/A	20110519_Bin_92_1	c__Bacteroidia	o__Flavobacteriales	K01689	Metabolism	Carbohydrate metabolism	Glycolysis / Gluconeogenesis
0526_313939	|DhnA-type_fructose-16-bisphosphate_aldolase_and_related_enzymes|Flavobacteriaceae	0	0.0992878	0	0	0	0	0.0187467	#N/A	#N/A	#N/A	20100420_Bin_31_1	c__Bacteroidia	o__Flavobacteriales	K11645	Metabolism	Carbohydrate metabolism	Glycolysis / Gluconeogenesis
0308_359570	|NAD-dependent_aldehyde_dehydrogenases|Candidatus_Pelagibacter_ubique	#N/A	#N/A	#N/A	#N/A	0.0392535	0	0	#N/A	#N/A	#N/A	20120416_Bin_7_11	c__Alphaproteobacteria	o__Pelagibacterales	K00138	Metabolism	Carbohydrate metabolism	Glycolysis / Gluconeogenesis
0414_611990	|aldehyde_dehydrogenase_family_protein|Candidatus_Pelagibacter_ubique	0.0101087	0	0.00802734	0	0	0.033331	0	0	0	0.0259393	20160419_Bin_4_9	c__Alphaproteobacteria	o__Pelagibacterales	K00138	Metabolism	Carbohydrate metabolism	Glycolysis / Gluconeogenesis
0428_310568	|NAD-dependent_aldehyde_dehydrogenases|Candidatus_Pelagibacter_ubique	#N/A	#N/A	#N/A	#N/A	#N/A	#N/A	#N/A	0	0	0.00610165	20110428_Bin_1_24	c__Alphaproteobacteria	o__Pelagibacterales	K00138	Metabolism	Carbohydrate metabolism	Glycolysis / Gluconeogenesis
0303_393334	|Glyceraldehyde-3-phosphate_dehydrogenase/erythrose-4-phosphate_dehydrogenase|Alcanivorax_borkumensis	#N/A	#N/A	#N/A	#N/A	#N/A	#N/A	#N/A	0.00253167	0	0	20100303_Bin_46	c__Gammaproteobacteria	o__Pseudomonadales	K00134	Metabolism	Carbohydrate metabolism	Glycolysis / Gluconeogenesis
0303_437805	|Pyruvate:ferredoxin_oxidoreductase_and_related_2-oxoacid:ferredoxin_oxidoreductases_alpha_subunit|Erythrobacter_litoralis	#N/A	#N/A	#N/A	#N/A	#N/A	#N/A	#N/A	0	0.0072466	0	20100303_Bin_46	c__Gammaproteobacteria	o__Pseudomonadales	K00174	Metabolism	Carbohydrate metabolism	Glycolysis / Gluconeogenesis
0308_288663	|Pyruvate/2-oxoglutarate_dehydrogenase_complex_dihydrolipoamide_dehydrogenase_(E3)_component_and_related_enzymes|Gammaproteobacteria	#N/A	#N/A	#N/A	#N/A	#N/A	#N/A	#N/A	0	0	0.00576208	20100511_Bin_19_1	c__Gammaproteobacteria	o__Pseudomonadales	K00382	Metabolism	Carbohydrate metabolism	Glycolysis / Gluconeogenesis
0308_309842	|Enolase|Alteromonadales	0	0	0.00820824	0.0144043	#N/A	#N/A	#N/A	#N/A	#N/A	#N/A	20160412_Bin_5_6	c__Gammaproteobacteria	o__Pseudomonadales	K01689	Metabolism	Carbohydrate metabolism	Glycolysis / Gluconeogenesis
0324_394978	|Pyruvate:ferredoxin_oxidoreductase_and_related_2-oxoacid:ferredoxin_oxidoreductases_alpha_subunit|Erythrobacter_litoralis	0	0	0	0.00300194	0	0.0015765	0.00154909	0.0108537	0	0.00867279	20100511_Bin_19_1	c__Gammaproteobacteria	o__Pseudomonadales	K00174	Metabolism	Carbohydrate metabolism	Glycolysis / Gluconeogenesis
0408_145457	|Fructose/tagatose_bisphosphate_aldolase|Reinekea_blandensis	0	0	0	0.00259885	#N/A	#N/A	#N/A	#N/A	#N/A	#N/A	20100420_Bin_35_1	c__Gammaproteobacteria	o__Pseudomonadales	K01624	Metabolism	Carbohydrate metabolism	Glycolysis / Gluconeogenesis
0408_232310	|Glyceraldehyde-3-phosphate_dehydrogenase/erythrose-4-phosphate_dehydrogenase|Vibrionaceae	0	0	0	0.00284921	0	0.00448887	0	0	0	0.00329262	20100420_Bin_35_1	c__Gammaproteobacteria	o__Pseudomonadales	K00134	Metabolism	Carbohydrate metabolism	Glycolysis / Gluconeogenesis
0414_704180	|aldehyde_dehydrogenase_family_protein|Oceanospirillales	0	0.0213597	0.0174722	0.0689425	#N/A	#N/A	#N/A	#N/A	#N/A	#N/A	20100420_Bin_35_1	c__Gammaproteobacteria	o__Pseudomonadales	K00138	Metabolism	Carbohydrate metabolism	Glycolysis / Gluconeogenesis
0428_250692	|Glyceraldehyde-3-phosphate_dehydrogenase/erythrose-4-phosphate_dehydrogenase|gamma_proteobacterium_HTCC2207	0	0	0.010085	0	#N/A	#N/A	#N/A	#N/A	#N/A	#N/A	20160512_Bin_14_2	c__Gammaproteobacteria	o__Pseudomonadales	K00134	Metabolism	Carbohydrate metabolism	Glycolysis / Gluconeogenesis
0518_205769	|Pyruvate/2-oxoglutarate_dehydrogenase_complex_dihydrolipoamide_dehydrogenase_(E3)_component_and_related_enzymes|Gammaproteobacteria	0	0	0.00293564	0	0	0	0.00306739	#N/A	#N/A	#N/A	20120531_Bin_63_1	c__Gammaproteobacteria	o__Pseudomonadales	K00382	Metabolism	Carbohydrate metabolism	Glycolysis / Gluconeogenesis
0518_223154	|Pyruvate/2-oxoglutarate_dehydrogenase_complex_dihydrolipoamide_acyltransferase_(E2)_component_and_related_enzymes|Reinekea_blandensis	0	0	0	0.00152584	#N/A	#N/A	#N/A	#N/A	#N/A	#N/A	20100420_Bin_35_1	c__Gammaproteobacteria	o__Pseudomonadales	K00627	Metabolism	Carbohydrate metabolism	Glycolysis / Gluconeogenesis
0518_333212	|Glyceraldehyde-3-phosphate_dehydrogenase/erythrose-4-phosphate_dehydrogenase|gamma_proteobacterium_HTCC2207	0	0	0	0.00684759	#N/A	#N/A	#N/A	#N/A	#N/A	#N/A	20160419_Bin_63_1	c__Gammaproteobacteria	o__Pseudomonadales	K00134	Metabolism	Carbohydrate metabolism	Glycolysis / Gluconeogenesis
0526_543896	|Glyceraldehyde-3-phosphate_dehydrogenase/erythrose-4-phosphate_dehydrogenase|gamma_proteobacterium_HTCC2207	#N/A	#N/A	#N/A	#N/A	#N/A	#N/A	#N/A	0	0	0.00430131	20160512_Bin_14_2	c__Gammaproteobacteria	o__Pseudomonadales	K00134	Metabolism	Carbohydrate metabolism	Glycolysis / Gluconeogenesis
0303_339486	|Glyceraldehyde-3-phosphate_dehydrogenase/erythrose-4-phosphate_dehydrogenase|Alteromonadales	#N/A	#N/A	#N/A	#N/A	#N/A	#N/A	#N/A	0	0	0.00673151	20160316_Bin_26_1	c__Alphaproteobacteria	o__Rhodobacterales	K00134	Metabolism	Carbohydrate metabolism	Glycolysis / Gluconeogenesis
0303_395655	|Zn-dependent_alcohol_dehydrogenases_class_III|Rhodobacteraceae	0	0.0169333	0	0.0102279	0	0.0107426	0	0.0184899	0.00952278	0	20120503_Bin_5_4	c__Alphaproteobacteria	o__Rhodobacterales	K00121	Metabolism	Carbohydrate metabolism	Glycolysis / Gluconeogenesis
0303_548334	|Enolase|Rhodobacteraceae	0	0.00698833	0	0.00356151	#N/A	#N/A	#N/A	#N/A	#N/A	#N/A	20120503_Bin_5_4	c__Alphaproteobacteria	o__Rhodobacterales	K01689	Metabolism	Carbohydrate metabolism	Glycolysis / Gluconeogenesis
0308_298848	|Enolase|Rhodobacteraceae	#N/A	#N/A	#N/A	#N/A	0	0	0.0114355	#N/A	#N/A	#N/A	20100511_Bin_77	c__Alphaproteobacteria	o__Rhodobacterales	K01689	Metabolism	Carbohydrate metabolism	Glycolysis / Gluconeogenesis
0308_374864	|Zn-dependent_alcohol_dehydrogenases_class_III|Rhodobacteraceae	#N/A	#N/A	#N/A	#N/A	0	0	0.0303528	0	0	0.0295537	20100511_Bin_77	c__Alphaproteobacteria	o__Rhodobacterales	K00121	Metabolism	Carbohydrate metabolism	Glycolysis / Gluconeogenesis
0324_288671	|Pyruvate/2-oxoglutarate_dehydrogenase_complex_dehydrogenase_(E1)_component_eukaryotic_type_beta_subunit|Rhodobacteraceae	0	0.00606995	0	0	0	0.00324913	0.00744952	#N/A	#N/A	#N/A	20100511_Bin_77	c__Alphaproteobacteria	o__Rhodobacterales	K00162	Metabolism	Carbohydrate metabolism	Glycolysis / Gluconeogenesis
0324_301645	|Glyceraldehyde-3-phosphate_dehydrogenase/erythrose-4-phosphate_dehydrogenase|Rhodobacteraceae	0	0.004137	0	0	0	0.0118104	0.0333648	0.00254098	0	0.0552269	20100511_Bin_77	c__Alphaproteobacteria	o__Rhodobacterales	K00134	Metabolism	Carbohydrate metabolism	Glycolysis / Gluconeogenesis
0324_333133	|Fructose-16-bisphosphatase/sedoheptulose_17-bisphosphatase_and_related_proteins|Rhodobacteraceae	0	0.0108122	0	0.00587767	0	0.00463007	0.0151653	0	0.0131339	0.0237733	20100511_Bin_77	c__Alphaproteobacteria	o__Rhodobacterales	K11532	Metabolism	Carbohydrate metabolism	Glycolysis / Gluconeogenesis
0416_236232	|3-phosphoglycerate_kinase|Rhodobacteraceae	#N/A	#N/A	#N/A	#N/A	0	0	0.00874196	0.00328127	0	0	20100511_Bin_77	c__Alphaproteobacteria	o__Rhodobacterales	K00927	Metabolism	Carbohydrate metabolism	Glycolysis / Gluconeogenesis
0416_255099	|Pyruvate/2-oxoglutarate_dehydrogenase_complex_dihydrolipoamide_dehydrogenase_(E3)_component_and_related_enzymes|Rhodobacteraceae	#N/A	#N/A	#N/A	#N/A	0	0	0.00652071	#N/A	#N/A	#N/A	20100511_Bin_77	c__Alphaproteobacteria	o__Rhodobacterales	K00382	Metabolism	Carbohydrate metabolism	Glycolysis / Gluconeogenesis
0428_408923	|Acyl-coenzyme_A_synthetases/AMP-(fatty)_acid_ligases|Rhodobacteraceae	0	0.00937707	0.0167832	0.0127437	0	0.00297444	0.0182671	0.00959911	0	0.00736348	20100511_Bin_77	c__Alphaproteobacteria	o__Rhodobacterales	K01895	Metabolism	Carbohydrate metabolism	Glycolysis / Gluconeogenesis
0510_434041	|Pyruvate_kinase|Roseobacter	0	0.0156055	0	0.00289205	0	0.0182255	0.013929	0.00174274	0	0.00445618	20100511_Bin_77	c__Alphaproteobacteria	o__Rhodobacterales	K00873	Metabolism	Carbohydrate metabolism	Glycolysis / Gluconeogenesis
0510_505603	|Pyruvate/2-oxoglutarate_dehydrogenase_complex_dehydrogenase_(E1)_component_eukaryotic_type_alpha_subunit|Rhodobacteraceae	#N/A	#N/A	#N/A	#N/A	0	0	0.0233222	0	0	0.00602642	20100511_Bin_77	c__Alphaproteobacteria	o__Rhodobacterales	K00161	Metabolism	Carbohydrate metabolism	Glycolysis / Gluconeogenesis
0510_624894	|Glucose-6-phosphate_isomerase|Rhodobacteraceae	#N/A	#N/A	#N/A	#N/A	#N/A	#N/A	#N/A	0	0	0.0051598	20110530_Bin_22_1	c__Alphaproteobacteria	o__Rhodobacterales	K01810	Metabolism	Carbohydrate metabolism	Glycolysis / Gluconeogenesis
0518_245356	|Glyceraldehyde-3-phosphate_dehydrogenase/erythrose-4-phosphate_dehydrogenase|Rhodobacteraceae	0	0	0.0062127	0	#N/A	#N/A	#N/A	#N/A	#N/A	#N/A	20110516_Bin_1_1	c__Alphaproteobacteria	o__Rhodobacterales	K00134	Metabolism	Carbohydrate metabolism	Glycolysis / Gluconeogenesis
0518_320782	|Enolase|Proteobacteria	0	0	0.0032485	0	#N/A	#N/A	#N/A	#N/A	#N/A	#N/A	20110530_Bin_77_1	c__Alphaproteobacteria	o__Rhodobacterales	K01689	Metabolism	Carbohydrate metabolism	Glycolysis / Gluconeogenesis
0518_434876	|Glyceraldehyde-3-phosphate_dehydrogenase/erythrose-4-phosphate_dehydrogenase|Rhodobacteraceae_bacterium_HTCC2083	#N/A	#N/A	#N/A	#N/A	#N/A	#N/A	#N/A	0	0	0.00487714	20110523_Bin_97_1	c__Alphaproteobacteria	o__Rhodobacterales	K00134	Metabolism	Carbohydrate metabolism	Glycolysis / Gluconeogenesis
0308_344430	|Uncharacterized_protein_related_to_glutamine_synthetase|Flavobacteriaceae	0	0.0026961	0	0	#N/A	#N/A	#N/A	#N/A	#N/A	#N/A	20100420_Bin_31_1	c__Bacteroidia	o__Flavobacteriales	K01915	Metabolism	Carbohydrate metabolism	Glyoxylate and dicarboxylate metabolism
0324_280657	|Glutamine_synthetase|Flavobacteriaceae	#N/A	#N/A	#N/A	#N/A	#N/A	#N/A	#N/A	0	0	0.00590983	20160331_Bin_41_3	c__Bacteroidia	o__Flavobacteriales	K01915	Metabolism	Carbohydrate metabolism	Glyoxylate and dicarboxylate metabolism
0324_377127	|Uncharacterized_protein_related_to_glutamine_synthetase|Flavobacteriaceae	0	0.00898945	0	0	#N/A	#N/A	#N/A	#N/A	#N/A	#N/A	20120531_Bin_70_1	c__Bacteroidia	o__Flavobacteriales	K01915	Metabolism	Carbohydrate metabolism	Glyoxylate and dicarboxylate metabolism
0324_390148	|Glycine_cleavage_system_protein_P_(pyridoxal-binding)_C-terminal_domain|Flavobacteriaceae	0	0.00280947	0	0	#N/A	#N/A	#N/A	#N/A	#N/A	#N/A	20100420_Bin_31_1	c__Bacteroidia	o__Flavobacteriales	K00281	Metabolism	Carbohydrate metabolism	Glyoxylate and dicarboxylate metabolism
0408_138914	|Glycine/serine_hydroxymethyltransferase|Flavobacteriaceae	#N/A	#N/A	#N/A	#N/A	0	0.00681949	0	#N/A	#N/A	#N/A	20100408_Bin_88	c__Bacteroidia	o__Flavobacteriales	K00600	Metabolism	Carbohydrate metabolism	Glyoxylate and dicarboxylate metabolism
0428_317810	|Glycine_cleavage_system_protein_P_(pyridoxal-binding)_N-terminal_domain|Flavobacteriaceae	0	0.00166667	0	0	#N/A	#N/A	#N/A	#N/A	#N/A	#N/A	20100413_Bin_44_1	c__Bacteroidia	o__Flavobacteriales	K00281	Metabolism	Carbohydrate metabolism	Glyoxylate and dicarboxylate metabolism
0510_294626	|Glycine/serine_hydroxymethyltransferase|Flavobacteriaceae	0	0	0	0.0183095	#N/A	#N/A	#N/A	#N/A	#N/A	#N/A	20160502_Bin_30_1	c__Bacteroidia	o__Flavobacteriales	K00600	Metabolism	Carbohydrate metabolism	Glyoxylate and dicarboxylate metabolism
0510_317192	|Glycine/serine_hydroxymethyltransferase|Flavobacteria_bacterium_MS024-3C	0	0	0.0290347	0	0	0	0.0101126	0.0049204	0	0.00377444	20110523_Bin_120_1	c__Bacteroidia	o__Flavobacteriales	K00600	Metabolism	Carbohydrate metabolism	Glyoxylate and dicarboxylate metabolism
0510_398981	|Glycine/serine_hydroxymethyltransferase|Polaribacter_irgensii	0	0.0506111	0	0	#N/A	#N/A	#N/A	#N/A	#N/A	#N/A	20100330_Bin_54_1	c__Bacteroidia	o__Flavobacteriales	K00600	Metabolism	Carbohydrate metabolism	Glyoxylate and dicarboxylate metabolism
0510_466473	|Uncharacterized_protein_related_to_glutamine_synthetase|Polaribacter_irgensii	0	0	0	0.00549565	#N/A	#N/A	#N/A	#N/A	#N/A	#N/A	20110526_Bin_138_1	c__Bacteroidia	o__Flavobacteriales	K01915	Metabolism	Carbohydrate metabolism	Glyoxylate and dicarboxylate metabolism
0303_276048	|Glutamine_synthetase|Candidatus_Pelagibacter_ubique	#N/A	#N/A	#N/A	#N/A	0	0.0141562	0.00556405	0.00406088	0	0.00519184	20120503_Bin_1_6	c__Alphaproteobacteria	o__Pelagibacterales	K01915	Metabolism	Carbohydrate metabolism	Glyoxylate and dicarboxylate metabolism
0416_481014	|Glutamine_synthetase|Candidatus_Pelagibacter_ubique	0	0	0	0.00572956	0	0.0190566	0	0	0	0.00331062	20120503_Bin_1_6	c__Alphaproteobacteria	o__Pelagibacterales	K01915	Metabolism	Carbohydrate metabolism	Glyoxylate and dicarboxylate metabolism
0510_411566	|Isocitrate_lyase|Candidatus_Pelagibacter_ubique	#N/A	#N/A	#N/A	#N/A	#N/A	#N/A	#N/A	0.0134167	0	0.0122523	20120510_Bin_2_5	c__Alphaproteobacteria	o__Pelagibacterales	K01637	Metabolism	Carbohydrate metabolism	Glyoxylate and dicarboxylate metabolism
0324_375554	|Isocitrate_lyase|Gammaproteobacteria	0	0	0.00249841	0	#N/A	#N/A	#N/A	#N/A	#N/A	#N/A	20160412_Bin_5_6	c__Gammaproteobacteria	o__Pseudomonadales	K01637	Metabolism	Carbohydrate metabolism	Glyoxylate and dicarboxylate metabolism
0331_114343	|serine:pyruvate/alanine:glyoxylate_aminotransferase|Gammaproteobacteria	#N/A	#N/A	#N/A	#N/A	#N/A	#N/A	#N/A	0	0	0.00852133	20100511_Bin_19_1	c__Gammaproteobacteria	o__Pseudomonadales	K00830	Metabolism	Carbohydrate metabolism	Glyoxylate and dicarboxylate metabolism
0407_109328	|Glycine_hydroxymethyltransferase|Roseobacter_sp._SK209-2-6	#N/A	#N/A	#N/A	#N/A	0	0.00222852	0	0.00287675	0.00316075	0.00367792	20100511_Bin_19_1	c__Gammaproteobacteria	o__Pseudomonadales	K00600	Metabolism	Carbohydrate metabolism	Glyoxylate and dicarboxylate metabolism
0408_133064	|Glutamine_synthetase|Reinekea_blandensis	0	0	0	0.0145892	#N/A	#N/A	#N/A	#N/A	#N/A	#N/A	20100420_Bin_35_1	c__Gammaproteobacteria	o__Pseudomonadales	K01915	Metabolism	Carbohydrate metabolism	Glyoxylate and dicarboxylate metabolism
0408_154621	|Isocitrate_lyase|Alteromonadales	#N/A	#N/A	#N/A	#N/A	#N/A	#N/A	#N/A	0.00455964	0	0.00680108	20100511_Bin_19_1	c__Gammaproteobacteria	o__Pseudomonadales	K01637	Metabolism	Carbohydrate metabolism	Glyoxylate and dicarboxylate metabolism
0428_214134	|Glutamine_synthetase|gamma_proteobacterium_HTCC2207	0	0	0.0114992	0	#N/A	#N/A	#N/A	#N/A	#N/A	#N/A	20160512_Bin_14_2	c__Gammaproteobacteria	o__Pseudomonadales	K01915	Metabolism	Carbohydrate metabolism	Glyoxylate and dicarboxylate metabolism
0428_437202	|Glutamine_synthetase|gamma_proteobacterium_HTCC2207	0	0	0	0.0262488	#N/A	#N/A	#N/A	#N/A	#N/A	#N/A	20160419_Bin_31_1	c__Gammaproteobacteria	o__Pseudomonadales	K01915	Metabolism	Carbohydrate metabolism	Glyoxylate and dicarboxylate metabolism
0504_272590	|Glutamine_synthetase|Gammaproteobacteria	#N/A	#N/A	#N/A	#N/A	0	0	0.00201426	#N/A	#N/A	#N/A	20120531_Bin_63_1	c__Gammaproteobacteria	o__Pseudomonadales	K01915	Metabolism	Carbohydrate metabolism	Glyoxylate and dicarboxylate metabolism
0510_248685	|Acetyl/propionyl-CoA_carboxylase_alpha_subunit|Gammaproteobacteria	0	0	0	0.00273162	0	0	0.0014096	#N/A	#N/A	#N/A	20160517_Bin_21_4	c__Gammaproteobacteria	o__Pseudomonadales	K01965	Metabolism	Carbohydrate metabolism	Glyoxylate and dicarboxylate metabolism
0510_302980	|Glycine/serine_hydroxymethyltransferase|Gammaproteobacteria	#N/A	#N/A	#N/A	#N/A	0	0	0.0170505	#N/A	#N/A	#N/A	20120531_Bin_63_1	c__Gammaproteobacteria	o__Pseudomonadales	K00600	Metabolism	Carbohydrate metabolism	Glyoxylate and dicarboxylate metabolism
0518_255027	|Glutamine_synthetase|Alteromonadales	0	0	0.0377219	0	#N/A	#N/A	#N/A	#N/A	#N/A	#N/A	20110519_Bin_53_1	c__Gammaproteobacteria	o__Pseudomonadales	K01915	Metabolism	Carbohydrate metabolism	Glyoxylate and dicarboxylate metabolism
0526_307002	|Isocitrate_lyase|Alteromonadales	#N/A	#N/A	#N/A	#N/A	0	0	0.0121927	#N/A	#N/A	#N/A	20110516_Bin_47_1	c__Gammaproteobacteria	o__Pseudomonadales	K01637	Metabolism	Carbohydrate metabolism	Glyoxylate and dicarboxylate metabolism
0526_371735	|hypothetical_protein|marine_gamma_proteobacterium_HTCC2080	#N/A	#N/A	#N/A	#N/A	#N/A	#N/A	#N/A	0.00699857	0	0	20100511_Bin_19_1	c__Gammaproteobacteria	o__Pseudomonadales	K05606	Metabolism	Carbohydrate metabolism	Glyoxylate and dicarboxylate metabolism
0526_425654	|Anaerobic_dehydrogenases_typically_selenocysteine-containing|Rhodobacteraceae	#N/A	#N/A	#N/A	#N/A	0	0	0.00144298	#N/A	#N/A	#N/A	20110526_Bin_19_1	c__Gammaproteobacteria	o__Pseudomonadales	K00123	Metabolism	Carbohydrate metabolism	Glyoxylate and dicarboxylate metabolism
0526_425655	|Fe-S-cluster-containing_hydrogenase_components_1|Rhodobacteraceae	#N/A	#N/A	#N/A	#N/A	#N/A	#N/A	#N/A	0.0104239	0	0	20110526_Bin_19_1	c__Gammaproteobacteria	o__Pseudomonadales	K00124	Metabolism	Carbohydrate metabolism	Glyoxylate and dicarboxylate metabolism
0303_317661	|Glycine/serine_hydroxymethyltransferase|Rhodobacteraceae	0.0190527	0.0418639	0	0.0262589	0	0.0356245	0.0801732	0.0247241	0.0228186	0	20100511_Bin_77	c__Alphaproteobacteria	o__Rhodobacterales	K00600	Metabolism	Carbohydrate metabolism	Glyoxylate and dicarboxylate metabolism
0303_385785	|Methylmalonyl-CoA_mutase_N-terminal_domain/subunit|Rhodobacteraceae	#N/A	#N/A	#N/A	#N/A	0	0	0.00133955	#N/A	#N/A	#N/A	20120503_Bin_5_4	c__Alphaproteobacteria	o__Rhodobacterales	K01847	Metabolism	Carbohydrate metabolism	Glyoxylate and dicarboxylate metabolism
0303_694540	|Dehydrogenases_with_different_specificities_(related_to_short-chain_alcohol_dehydrogenases)|Rhodobacteraceae	#N/A	#N/A	#N/A	#N/A	#N/A	#N/A	#N/A	0	0	0.0072026	20110530_Bin_22_1	c__Alphaproteobacteria	o__Rhodobacterales	K00023	Metabolism	Carbohydrate metabolism	Glyoxylate and dicarboxylate metabolism
0324_370008	|Glycine_cleavage_system_protein_P_(pyridoxal-binding)_C-terminal_domain|Rhodobacteraceae	0	0.00642371	0	0.00533501	0	0.00356584	0.0195215	0.0144668	0.00794751	0.00840719	20100511_Bin_77	c__Alphaproteobacteria	o__Rhodobacterales	K00281	Metabolism	Carbohydrate metabolism	Glyoxylate and dicarboxylate metabolism
0331_84570	|glutamine_synthetase_III|Rhodobacteraceae_bacterium_HTCC2150	0	0.0190238	0.0191526	0.0240072	0	0	0.0171533	#N/A	#N/A	#N/A	20110506_Bin_63_1	c__Alphaproteobacteria	o__Rhodobacterales	K01915	Metabolism	Carbohydrate metabolism	Glyoxylate and dicarboxylate metabolism
0407_48583	|Acetoacetyl-CoA_reductase|Rhodobacteraceae	0.02587	0.0320655	0.026413	0.00990409	0.0643058	0.0332879	0.0756401	0.016114	0.0265573	0.054938	20100511_Bin_77	c__Alphaproteobacteria	o__Rhodobacterales	K00023	Metabolism	Carbohydrate metabolism	Glyoxylate and dicarboxylate metabolism
0408_232024	|Glutamine_synthetase|Rhodobacteraceae	0	0.0892161	0.05988	0.0433026	0	0.0626635	0.0496567	0.00173959	0	0	20100511_Bin_77	c__Alphaproteobacteria	o__Rhodobacterales	K01915	Metabolism	Carbohydrate metabolism	Glyoxylate and dicarboxylate metabolism
0510_315588	|Glycine/serine_hydroxymethyltransferase|Rhodobacteraceae	#N/A	#N/A	#N/A	#N/A	#N/A	#N/A	#N/A	0	0	0.0570093	20120503_Bin_5_4	c__Alphaproteobacteria	o__Rhodobacterales	K00600	Metabolism	Carbohydrate metabolism	Glyoxylate and dicarboxylate metabolism
0510_452041	|Fe-S-cluster-containing_hydrogenase_components_1|Phaeobacter_gallaeciensis	0.0102209	0	0	0	#N/A	#N/A	#N/A	0.0254656	0	0.0406973	20110530_Bin_22_1	c__Alphaproteobacteria	o__Rhodobacterales	K00124	Metabolism	Carbohydrate metabolism	Glyoxylate and dicarboxylate metabolism
0510_456483	|Acyl-CoA_dehydrogenases|Rhodobacteraceae	#N/A	#N/A	#N/A	#N/A	0	0	0.00266737	#N/A	#N/A	#N/A	20100511_Bin_77	c__Alphaproteobacteria	o__Rhodobacterales	K14448	Metabolism	Carbohydrate metabolism	Glyoxylate and dicarboxylate metabolism
0518_249595	|Thiamine_pyrophosphate-requiring_enzymes_[acetolactate_synthase_pyruvate_dehydrogenase_(cytochrome)_glyoxylate_carboligase_phosphonopyruvate_decarboxylase]|Rhodobacteraceae	0	0	0	0.00406757	#N/A	#N/A	#N/A	0	0	0.00564071	20160512_Bin_7_7	c__Alphaproteobacteria	o__Rhodobacterales	K01577	Metabolism	Carbohydrate metabolism	Glyoxylate and dicarboxylate metabolism
0518_260778	|Anaerobic_dehydrogenases_typically_selenocysteine-containing|Rhodobacteraceae	0	0	0	0.0196398	0	0	0.0183391	0	0	0.0162117	20160512_Bin_7_7	c__Alphaproteobacteria	o__Rhodobacterales	K00123	Metabolism	Carbohydrate metabolism	Glyoxylate and dicarboxylate metabolism
0518_260779	|Fe-S-cluster-containing_hydrogenase_components_1|Rhodobacteraceae	0	0	0	0.0375609	0	0	0.0242282	0	0	0.0298419	20160512_Bin_7_7	c__Alphaproteobacteria	o__Rhodobacterales	K00124	Metabolism	Carbohydrate metabolism	Glyoxylate and dicarboxylate metabolism
0518_410393	|Dehydrogenases_with_different_specificities_(related_to_short-chain_alcohol_dehydrogenases)|Rhodobacteraceae_bacterium_HTCC2083	#N/A	#N/A	#N/A	#N/A	#N/A	#N/A	#N/A	0	0	0.00922841	20110523_Bin_97_1	c__Alphaproteobacteria	o__Rhodobacterales	K00023	Metabolism	Carbohydrate metabolism	Glyoxylate and dicarboxylate metabolism
0526_271667	|Anaerobic_dehydrogenases_typically_selenocysteine-containing|Rhodobacteraceae	0	0	0	0.000931476	#N/A	#N/A	#N/A	#N/A	#N/A	#N/A	20110516_Bin_1_1	c__Alphaproteobacteria	o__Rhodobacterales	K00123	Metabolism	Carbohydrate metabolism	Glyoxylate and dicarboxylate metabolism
0407_106983	|Imidazoleglycerol-phosphate_dehydratase|Marinomonas	#N/A	#N/A	#N/A	#N/A	0	0	0.00980187	#N/A	#N/A	#N/A	20120531_Bin_63_1	c__Gammaproteobacteria	o__Pseudomonadales	K01693	Metabolism	Amino acid metabolism	Histidine metabolism
0303_429585	|Phosphoribosylformimino-5-aminoimidazole_carboxamide_ribonucleotide_(ProFAR)_isomerase|Rhodobacteraceae	#N/A	#N/A	#N/A	#N/A	#N/A	#N/A	#N/A	0	0	0.00697535	20120503_Bin_5_4	c__Alphaproteobacteria	o__Rhodobacterales	K01814	Metabolism	Amino acid metabolism	Histidine metabolism
0308_295655	|Phosphoribosylformimino-5-aminoimidazole_carboxamide_ribonucleotide_(ProFAR)_isomerase|Rhodobacteraceae	#N/A	#N/A	#N/A	#N/A	0	0	0.00617518	#N/A	#N/A	#N/A	20100511_Bin_77	c__Alphaproteobacteria	o__Rhodobacterales	K01814	Metabolism	Amino acid metabolism	Histidine metabolism
0308_266602	|Holliday_junction_resolvasome_endonuclease_subunit|Flavobacteria_bacterium_MS024-2A	#N/A	#N/A	#N/A	#N/A	0	0	0.00504164	#N/A	#N/A	#N/A	20100330_Bin_64_1	c__Bacteroidia	o__Flavobacteriales	K01159	Genetic Information Processing	Replication and repair	Homologous recombination
0324_337238	|RecA/RadA_recombinase|Flavobacteriaceae	0	0.0673531	0	0.012482	0	0.00874008	0.0171763	#N/A	#N/A	#N/A	20100420_Bin_31_1	c__Bacteroidia	o__Flavobacteriales	K03553	Genetic Information Processing	Replication and repair	Homologous recombination
0331_34535	|recombinase_A|unidentified_eubacterium_SCB49	0	0.00991588	0	0	#N/A	#N/A	#N/A	#N/A	#N/A	#N/A	20100413_Bin_44_1	c__Bacteroidia	o__Flavobacteriales	K03553	Genetic Information Processing	Replication and repair	Homologous recombination
0408_270801	|RecG-like_helicase|Flavobacteriales	0	0.00292003	0	0	#N/A	#N/A	#N/A	#N/A	#N/A	#N/A	20160426_Bin_50_3	c__Bacteroidia	o__Flavobacteriales	K03655	Genetic Information Processing	Replication and repair	Homologous recombination
0428_210518	|RecA/RadA_recombinase|Flavobacteriaceae	0.0150324	0	0	0	0	0.0304649	0	#N/A	#N/A	#N/A	20110530_Bin_95_1	c__Bacteroidia	o__Flavobacteriales	K03553	Genetic Information Processing	Replication and repair	Homologous recombination
0428_244875	|RecA/RadA_recombinase|Flavobacteriaceae	0.0182187	0	0	0.0111598	0	0	0.0043191	#N/A	#N/A	#N/A	20110530_Bin_91_1	c__Bacteroidia	o__Flavobacteriales	K03553	Genetic Information Processing	Replication and repair	Homologous recombination
0518_250197	|RecA/RadA_recombinase|Flavobacteriaceae	0	0	0	0.00820836	#N/A	#N/A	#N/A	#N/A	#N/A	#N/A	20160512_Bin_59_1	c__Bacteroidia	o__Flavobacteriales	K03553	Genetic Information Processing	Replication and repair	Homologous recombination
0518_316814	|RecA/RadA_recombinase|Flavobacteriales	0	0	0	0.0841536	0	0	0.0327474	#N/A	#N/A	#N/A	20160502_Bin_30_1	c__Bacteroidia	o__Flavobacteriales	K03553	Genetic Information Processing	Replication and repair	Homologous recombination
0518_384406	|RecA/RadA_recombinase|Flavobacteriales	#N/A	#N/A	#N/A	#N/A	#N/A	#N/A	#N/A	0.00877845	0	0	20120531_Bin_70_1	c__Bacteroidia	o__Flavobacteriales	K03553	Genetic Information Processing	Replication and repair	Homologous recombination
0324_366768	|RecA/RadA_recombinase|Candidatus_Pelagibacter_ubique	#N/A	#N/A	#N/A	#N/A	0.0122127	0.0243986	0	0.0176818	0	0	20110428_Bin_1_24	c__Alphaproteobacteria	o__Pelagibacterales	K03553	Genetic Information Processing	Replication and repair	Homologous recombination
0408_201363	|RecA/RadA_recombinase|gamma_proteobacterium_HTCC2207	0	0	0.0439383	0	#N/A	#N/A	#N/A	#N/A	#N/A	#N/A	20160512_Bin_14_2	c__Gammaproteobacteria	o__Pseudomonadales	K03553	Genetic Information Processing	Replication and repair	Homologous recombination
0504_428626	|RecA/RadA_recombinase|gamma_proteobacterium_HTCC2207	#N/A	#N/A	#N/A	#N/A	0	0	0.00669689	#N/A	#N/A	#N/A	20160412_Bin_5_6	c__Gammaproteobacteria	o__Pseudomonadales	K03553	Genetic Information Processing	Replication and repair	Homologous recombination
0408_295550	|RecA/RadA_recombinase|Rhodobacteraceae	0.0139875	0.0264789	0.0304664	0	0	0.0134987	0.0318338	0.0174252	0	0	20100511_Bin_77	c__Alphaproteobacteria	o__Rhodobacterales	K03553	Genetic Information Processing	Replication and repair	Homologous recombination
0504_333181	|RecA/RadA_recombinase|Candidatus_Pelagibacter_ubique	0	0	0.0113548	0.0153278	#N/A	#N/A	#N/A	#N/A	#N/A	#N/A	20110506_Bin_63_1	c__Alphaproteobacteria	o__Rhodobacterales	K03553	Genetic Information Processing	Replication and repair	Homologous recombination
0331_78044	|myo-inositol_catabolism_IolB_protein|Roseobacter_denitrificans	#N/A	#N/A	#N/A	#N/A	0	0.00455392	0	#N/A	#N/A	#N/A	20100511_Bin_77	c__Alphaproteobacteria	o__Rhodobacterales	K03337	Metabolism	Carbohydrate metabolism	Inositol phosphate metabolism
0416_256986	|Acetolactate_synthase|Rhodobacteraceae	#N/A	#N/A	#N/A	#N/A	#N/A	#N/A	#N/A	0	0	0.00429619	20100511_Bin_77	c__Alphaproteobacteria	o__Rhodobacterales	K03336	Metabolism	Carbohydrate metabolism	Inositol phosphate metabolism
0303_406537	|Uncharacterized_protein_conserved_in_bacteria|Rhodobacteraceae_bacterium_HTCC2083	#N/A	#N/A	#N/A	#N/A	#N/A	#N/A	#N/A	0	0	0.0020953	20100511_Bin_77	c__Alphaproteobacteria	o__Rhodobacterales	K07192	Organismal Systems	Endocrine system	Insulin signaling pathway
0416_317309	|Uncharacterized_protein_conserved_in_bacteria|Loktanella_vestfoldensis	#N/A	#N/A	#N/A	#N/A	0	0	0.00650294	#N/A	#N/A	#N/A	20100511_Bin_77	c__Alphaproteobacteria	o__Rhodobacterales	K07192	Organismal Systems	Endocrine system	Insulin signaling pathway
0303_580368	|Acyl-[acyl_carrier_protein]--UDP-N-acetylglucosamine_O-acyltransferase|Flavobacteriales_bacterium_ALC-1	0	0	0	0.00350408	0	0	0.00361643	#N/A	#N/A	#N/A	20160512_Bin_17_11	c__Bacteroidia	o__Flavobacteriales	K00677	Metabolism	Glycan biosynthesis and metabolism	Lipopolysaccharide biosynthesis
0428_465433	|3-deoxy-D-manno-octulosonic_acid_(KDO)_8-phosphate_synthase|Flavobacteriaceae	0	0	0.0136804	0	#N/A	#N/A	#N/A	#N/A	#N/A	#N/A	20110530_Bin_43_1	c__Bacteroidia	o__Flavobacteriales	K01627	Metabolism	Glycan biosynthesis and metabolism	Lipopolysaccharide biosynthesis
0518_327350	|Acyl-[acyl_carrier_protein]--UDP-N-acetylglucosamine_O-acyltransferase|Flavobacteriaceae	#N/A	#N/A	#N/A	#N/A	#N/A	#N/A	#N/A	0	0	0.00801575	20110523_Bin_120_1	c__Bacteroidia	o__Flavobacteriales	K00677	Metabolism	Glycan biosynthesis and metabolism	Lipopolysaccharide biosynthesis
0428_245956	|3-deoxy-D-manno-octulosonic_acid_(KDO)_8-phosphate_synthase|Candidatus_Pelagibacter_ubique	#N/A	#N/A	#N/A	#N/A	#N/A	#N/A	#N/A	0	0.0149064	0.0231273	20120503_Bin_1_6	c__Alphaproteobacteria	o__Pelagibacterales	K01627	Metabolism	Glycan biosynthesis and metabolism	Lipopolysaccharide biosynthesis
0407_126080	|KpsF/GutQ_family_protein|Roseobacter	#N/A	#N/A	#N/A	#N/A	#N/A	#N/A	#N/A	0	0	0.00443237	20100511_Bin_77	c__Alphaproteobacteria	o__Rhodobacterales	K06041	Metabolism	Glycan biosynthesis and metabolism	Lipopolysaccharide biosynthesis
0518_301924	|ATPases_with_chaperone_activity_ATP-binding_subunit|gamma_proteobacterium_HTCC2207	0.0149008	0	0	0.0115848	#N/A	#N/A	#N/A	#N/A	#N/A	#N/A	20160512_Bin_14_2	c__Gammaproteobacteria	o__Pseudomonadales	K03695	Organismal Systems	Aging	Longevity regulating pathway - multiple species
0510_384787	|ATPases_with_chaperone_activity_ATP-binding_subunit|Rhodobacteraceae	0	0.00540038	0	0	#N/A	#N/A	#N/A	0	0	0.00121164	20120503_Bin_5_4	c__Alphaproteobacteria	o__Rhodobacterales	K03695	Organismal Systems	Aging	Longevity regulating pathway - multiple species
0408_306358	|Tetrahydrodipicolinate_N-succinyltransferase|Psychroflexus_torquis	0	0.0198947	0	0	#N/A	#N/A	#N/A	#N/A	#N/A	#N/A	20100413_Bin_44_1	c__Bacteroidia	o__Flavobacteriales	K00674	Metabolism	Amino acid metabolism	Lysine biosynthesis
0504_201666	|Tetrahydrodipicolinate_N-succinyltransferase|Flavobacteriaceae	#N/A	#N/A	#N/A	#N/A	0	0.00360691	0	#N/A	#N/A	#N/A	20100408_Bin_88	c__Bacteroidia	o__Flavobacteriales	K00674	Metabolism	Amino acid metabolism	Lysine biosynthesis
0211_99914	|Dihydrodipicolinate_synthase|Candidatus_Pelagibacter_ubique	#N/A	#N/A	#N/A	#N/A	0	0.0130925	0	#N/A	#N/A	#N/A	20160316_Bin_14_5	c__Alphaproteobacteria	o__Pelagibacterales	K01714	Metabolism	Amino acid metabolism	Lysine biosynthesis
0324_391769	|Dihydrodipicolinate_synthase/N-acetylneuraminate_lyase|Thiomicrospira_crunogena	#N/A	#N/A	#N/A	#N/A	#N/A	#N/A	#N/A	0	0	0.00369761	20100511_Bin_19_1	c__Gammaproteobacteria	o__Pseudomonadales	K01714	Metabolism	Amino acid metabolism	Lysine biosynthesis
0324_369040	|Dihydrodipicolinate_synthase/N-acetylneuraminate_lyase|Rhodobacteraceae	0	0.0170178	0	0	0	0	0.0068198	0	0	0.0114544	20100511_Bin_77	c__Alphaproteobacteria	o__Rhodobacterales	K01714	Metabolism	Amino acid metabolism	Lysine biosynthesis
0407_34362	|2345-tetrahydropyridine-26-dicarboxylate_N-succinyltransferase|Rhodobacteraceae_bacterium_HTCC2150	0	0	0.0238304	0.0144758	#N/A	#N/A	#N/A	#N/A	#N/A	#N/A	20110506_Bin_63_1	c__Alphaproteobacteria	o__Rhodobacterales	K00674	Metabolism	Amino acid metabolism	Lysine biosynthesis
0407_37771	|2345-tetrahydropyridine-26-dicarboxylate_N-succinyltransferase|Roseobacter	0	0.0322189	0	0	#N/A	#N/A	#N/A	#N/A	#N/A	#N/A	20100511_Bin_77	c__Alphaproteobacteria	o__Rhodobacterales	K00674	Metabolism	Amino acid metabolism	Lysine biosynthesis
0408_227765	|UDP-N-acetylmuramyl_pentapeptide_synthase|Rhodobacteraceae	#N/A	#N/A	#N/A	#N/A	#N/A	#N/A	#N/A	0	0	0.00230292	20100511_Bin_77	c__Alphaproteobacteria	o__Rhodobacterales	K01929	Metabolism	Amino acid metabolism	Lysine biosynthesis
0518_221695	|Dihydrodipicolinate_synthase/N-acetylneuraminate_lyase|Rhodobacteraceae	#N/A	#N/A	#N/A	#N/A	#N/A	#N/A	#N/A	0	0	0.0227525	20160512_Bin_7_7	c__Alphaproteobacteria	o__Rhodobacterales	K01714	Metabolism	Amino acid metabolism	Lysine biosynthesis
0416_295226	|Uncharacterized_conserved_protein_COG3246|Rhodobacteraceae	#N/A	#N/A	#N/A	#N/A	0	0	0.00636278	0.00417945	0	0.0160303	20100511_Bin_77	c__Alphaproteobacteria	o__Rhodobacterales	K18013	Metabolism	Amino acid metabolism	Lysine degradation
0211_40479	|manganese_superoxide_dismutase|Flavobacteriales	0	0.106731	0	0	#N/A	#N/A	#N/A	#N/A	#N/A	#N/A	20100420_Bin_31_1	c__Bacteroidia	o__Flavobacteriales	K04564	Environmental Information Processing	Signal transduction	MAPK signaling pathway - fly
0414_554872	|manganese_superoxide_dismutase|Polaribacter_sp._MED152	0	0	0.0265363	0	#N/A	#N/A	#N/A	#N/A	#N/A	#N/A	20160426_Bin_11_1	c__Bacteroidia	o__Flavobacteriales	K04564	Environmental Information Processing	Signal transduction	MAPK signaling pathway - fly
0504_521505	|Superoxide_dismutase|Formosa	#N/A	#N/A	#N/A	#N/A	#N/A	#N/A	#N/A	0	0	0.0102243	20100423_Bin_16_1	c__Bacteroidia	o__Flavobacteriales	K04564	Environmental Information Processing	Signal transduction	MAPK signaling pathway - fly
0510_334270	|Superoxide_dismutase|Flavobacteriaceae	#N/A	#N/A	#N/A	#N/A	#N/A	#N/A	#N/A	0	0	0.0102644	20120510_Bin_76_1	c__Bacteroidia	o__Flavobacteriales	K04564	Environmental Information Processing	Signal transduction	MAPK signaling pathway - fly
0510_336381	|Superoxide_dismutase|Flavobacteriales	#N/A	#N/A	#N/A	#N/A	#N/A	#N/A	#N/A	0	0	0.0211622	20160502_Bin_54_2	c__Bacteroidia	o__Flavobacteriales	K04564	Environmental Information Processing	Signal transduction	MAPK signaling pathway - fly
0510_337534	|Superoxide_dismutase|Flavobacteriaceae	0	0.0394425	0	0	#N/A	#N/A	#N/A	#N/A	#N/A	#N/A	20120412_Bin_1_20	c__Bacteroidia	o__Flavobacteriales	K04564	Environmental Information Processing	Signal transduction	MAPK signaling pathway - fly
0518_273720	|Superoxide_dismutase|Kordia_algicida	0	0	0	0.0265105	#N/A	#N/A	#N/A	#N/A	#N/A	#N/A	20100518_Bin_124_1	c__Bacteroidia	o__Flavobacteriales	K04564	Environmental Information Processing	Signal transduction	MAPK signaling pathway - fly
0606_94848	|Manganese/iron_superoxide_dismutase|Croceibacter_atlanticus	0	0	0	0.0160535	#N/A	#N/A	#N/A	#N/A	#N/A	#N/A	20100518_Bin_73_1	c__Bacteroidia	o__Flavobacteriales	K04564	Environmental Information Processing	Signal transduction	MAPK signaling pathway - fly
0504_215780	|Superoxide_dismutase|Reinekea_blandensis	0	0.0173224	0	0.00941665	#N/A	#N/A	#N/A	#N/A	#N/A	#N/A	20100420_Bin_35_1	c__Gammaproteobacteria	o__Pseudomonadales	K04564	Environmental Information Processing	Signal transduction	MAPK signaling pathway - fly
0303_348955	|Superoxide_dismutase|Rhodobacteraceae	#N/A	#N/A	#N/A	#N/A	#N/A	#N/A	#N/A	0	0	0.0130956	20120503_Bin_5_4	c__Alphaproteobacteria	o__Rhodobacterales	K04564	Environmental Information Processing	Signal transduction	MAPK signaling pathway - fly
0331_592	|superoxide_dismutase_Fe|Rhodobacteraceae	0.0452222	0.103951	0.0307809	0.0332408	0	0.0829194	0.0771897	0.0187788	0	0	20100511_Bin_77	c__Alphaproteobacteria	o__Rhodobacterales	K04564	Environmental Information Processing	Signal transduction	MAPK signaling pathway - fly
0414_620345	|Manganese/iron_superoxide_dismutase|Rhodobacteraceae_bacterium_HTCC2150	0	0	0.00963577	0.0086715	#N/A	#N/A	#N/A	#N/A	#N/A	#N/A	20110506_Bin_63_1	c__Alphaproteobacteria	o__Rhodobacterales	K04564	Environmental Information Processing	Signal transduction	MAPK signaling pathway - fly
0428_418191	|Superoxide_dismutase|Roseobacter	#N/A	#N/A	#N/A	#N/A	#N/A	#N/A	#N/A	0	0	0.0157148	20100511_Bin_77	c__Alphaproteobacteria	o__Rhodobacterales	K04564	Environmental Information Processing	Signal transduction	MAPK signaling pathway - fly
0510_394877	|Superoxide_dismutase|Rhodobacterales	#N/A	#N/A	#N/A	#N/A	0	0	0.0296673	0	0	0.0102213	20110506_Bin_63_1	c__Alphaproteobacteria	o__Rhodobacterales	K04564	Environmental Information Processing	Signal transduction	MAPK signaling pathway - fly
0518_245090	|Superoxide_dismutase|Rhodobacteraceae	0	0	0	0.0178952	0	0	0.0115431	0	0	0.0103401	20110516_Bin_1_1	c__Alphaproteobacteria	o__Rhodobacterales	K04564	Environmental Information Processing	Signal transduction	MAPK signaling pathway - fly
0504_305521	|Phosphoserine_aminotransferase|gamma_proteobacterium_HTCC2207	0	0.00754272	0.0246798	0.0192202	#N/A	#N/A	#N/A	#N/A	#N/A	#N/A	20100423_Bin_16_1	c__Bacteroidia	o__Flavobacteriales	K00831	Metabolism	Energy metabolism	Methane metabolism
0504_321345	|Phosphoglycerate_dehydrogenase_and_related_dehydrogenases|Kordia_algicida	0	0	0	0.0295054	#N/A	#N/A	#N/A	#N/A	#N/A	#N/A	20160502_Bin_30_1	c__Bacteroidia	o__Flavobacteriales	K00058	Metabolism	Energy metabolism	Methane metabolism
0518_218207	|Phosphoglycerate_dehydrogenase_and_related_dehydrogenases|Flavobacteriaceae	#N/A	#N/A	#N/A	#N/A	0	0	0.00305851	#N/A	#N/A	#N/A	20110526_Bin_138_1	c__Bacteroidia	o__Flavobacteriales	K00058	Metabolism	Energy metabolism	Methane metabolism
0526_267788	|Phosphoglycerate_dehydrogenase_and_related_dehydrogenases|Flavobacteria_bacterium_MS024-2A	#N/A	#N/A	#N/A	#N/A	0	0	0.00305893	0	0.0132459	0	20100330_Bin_64_1	c__Bacteroidia	o__Flavobacteriales	K00058	Metabolism	Energy metabolism	Methane metabolism
0308_519677	|Glutamate_synthase_domain_3|Candidatus_Pelagibacter_ubique	#N/A	#N/A	#N/A	#N/A	#N/A	#N/A	#N/A	0	0.00728994	0	20160316_Bin_14_5	c__Alphaproteobacteria	o__Pelagibacterales	K22082	Metabolism	Energy metabolism	Methane metabolism
0308_521694	|Glutamate_synthase_domain_2|Candidatus_Pelagibacter_sp._HTCC7211	#N/A	#N/A	#N/A	#N/A	#N/A	#N/A	#N/A	0.00801376	0	0	20120416_Bin_7_16	c__Alphaproteobacteria	o__Pelagibacterales	K22083	Metabolism	Energy metabolism	Methane metabolism
0428_459607	|Glutamate_synthase_domain_2|Candidatus_Pelagibacter_ubique	#N/A	#N/A	#N/A	#N/A	#N/A	#N/A	#N/A	0	0.00588964	0	20120503_Bin_1_6	c__Alphaproteobacteria	o__Pelagibacterales	K22083	Metabolism	Energy metabolism	Methane metabolism
0408_171421	|Glutamate_synthase_domain_3|Candidatus_Pelagibacter_ubique	0	0	0.00744559	0.0067005	#N/A	#N/A	#N/A	#N/A	#N/A	#N/A	20100413_Bin_60_1	c__Gammaproteobacteria	o__Pseudomonadales	K22082	Metabolism	Energy metabolism	Methane metabolism
0414_646608	|protein_containing_FO_synthase_subunit_1_//_Complex_F420_CofH|marine_gamma_proteobacterium_HTCC2143	#N/A	#N/A	#N/A	#N/A	#N/A	#N/A	#N/A	0.00246158	0	0	20100511_Bin_19_1	c__Gammaproteobacteria	o__Pseudomonadales	K11779	Metabolism	Energy metabolism	Methane metabolism
0504_200637	|Glutamate_synthase_domain_2|Candidatus_Pelagibacter	#N/A	#N/A	#N/A	#N/A	0	0	0.0116941	0	0	0.0130942	20120531_Bin_63_1	c__Gammaproteobacteria	o__Pseudomonadales	K22083	Metabolism	Energy metabolism	Methane metabolism
0504_200638	|Glutamate_synthase_domain_3|Candidatus_Pelagibacter	#N/A	#N/A	#N/A	#N/A	0	0	0.0103716	#N/A	#N/A	#N/A	20120531_Bin_63_1	c__Gammaproteobacteria	o__Pseudomonadales	K22082	Metabolism	Energy metabolism	Methane metabolism
0526_430503	|Phosphoserine_aminotransferase|Phaeobacter_gallaeciensis	#N/A	#N/A	#N/A	#N/A	#N/A	#N/A	#N/A	0	0	0.00413256	20100511_Bin_19_1	c__Gammaproteobacteria	o__Pseudomonadales	K00831	Metabolism	Energy metabolism	Methane metabolism
0303_283463	|Phosphoglycerate_dehydrogenase_and_related_dehydrogenases|Rhodobacterales	#N/A	#N/A	#N/A	#N/A	0	0	0.00183497	0	0	0.00821864	20110506_Bin_63_1	c__Alphaproteobacteria	o__Rhodobacterales	K00058	Metabolism	Energy metabolism	Methane metabolism
0324_282523	|Phosphoglycerate_dehydrogenase_and_related_dehydrogenases|Rhodobacteraceae	0	0.0209471	0.00659029	0	0	0.00840945	0.0220354	0	0.00530102	0.0133649	20100511_Bin_77	c__Alphaproteobacteria	o__Rhodobacterales	K00058	Metabolism	Energy metabolism	Methane metabolism
0428_325353	|Predicted_flavoprotein_involved_in_K+_transport_COG2072|Rhodobacterales	0	0.00296041	0	0	#N/A	#N/A	#N/A	#N/A	#N/A	#N/A	20160316_Bin_26_1	c__Alphaproteobacteria	o__Rhodobacterales	K18277	Metabolism	Energy metabolism	Methane metabolism
0428_558860	|Glutamate_synthase_domain_3|Hoeflea_phototrophica	0	0	0	0.00625147	#N/A	#N/A	#N/A	#N/A	#N/A	#N/A	20110506_Bin_63_1	c__Alphaproteobacteria	o__Rhodobacterales	K22082	Metabolism	Energy metabolism	Methane metabolism
0518_368653	|Mismatch_repair_ATPase_(MutS_family)|Flavobacteriales	0	0.00225575	0	0	#N/A	#N/A	#N/A	#N/A	#N/A	#N/A	20100518_Bin_1_2	c__Bacteroidia	o__Flavobacteriales	K03555	Genetic Information Processing	Replication and repair	Mismatch repair
0303_307422	|Outer_membrane_protein/protective_antigen_OMA87|Polaribacter_irgensii	0	0.0198897	0	0	#N/A	#N/A	#N/A	0	0	0.00120144	20100330_Bin_54_1	c__Bacteroidia	o__Flavobacteriales	K07277	Brite Hierarchies	Protein families: genetic information processing	Mitochondrial biogenesis
0407_19563	|outer_membrane_protein_probable_bacterial_surface_antigen|Flavobacteriales	0	0.0189361	0	0	#N/A	#N/A	#N/A	#N/A	#N/A	#N/A	20100420_Bin_31_1	c__Bacteroidia	o__Flavobacteriales	K07277	Brite Hierarchies	Protein families: genetic information processing	Mitochondrial biogenesis
0510_344738	|Thioredoxin-like_proteins_and_domains|Flavobacteriaceae	0	0.0262652	0	0	#N/A	#N/A	#N/A	#N/A	#N/A	#N/A	20100420_Bin_31_1	c__Bacteroidia	o__Flavobacteriales	K22074	Brite Hierarchies	Protein families: genetic information processing	Mitochondrial biogenesis
0518_249776	|Outer_membrane_protein/protective_antigen_OMA87|Flavobacteriaceae	0	0.00226715	0	0	#N/A	#N/A	#N/A	#N/A	#N/A	#N/A	20110509_Bin_8_1	c__Bacteroidia	o__Flavobacteriales	K07277	Brite Hierarchies	Protein families: genetic information processing	Mitochondrial biogenesis
0518_399905	|Outer_membrane_protein/protective_antigen_OMA87|Polaribacter_irgensii	0	0	0.00842762	0	#N/A	#N/A	#N/A	#N/A	#N/A	#N/A	20160426_Bin_11_1	c__Bacteroidia	o__Flavobacteriales	K07277	Brite Hierarchies	Protein families: genetic information processing	Mitochondrial biogenesis
0303_397462	|Thioredoxin-like_proteins_and_domains|Rhodobacteraceae	#N/A	#N/A	#N/A	#N/A	0	0	0.0257299	#N/A	#N/A	#N/A	20120503_Bin_5_4	c__Alphaproteobacteria	o__Rhodobacterales	K22074	Brite Hierarchies	Protein families: genetic information processing	Mitochondrial biogenesis
0510_278572	|Outer_membrane_protein/protective_antigen_OMA87|Rhodobacteraceae	0	0.00765299	0	0.00462251	#N/A	#N/A	#N/A	#N/A	#N/A	#N/A	20120503_Bin_5_4	c__Alphaproteobacteria	o__Rhodobacterales	K07277	Brite Hierarchies	Protein families: genetic information processing	Mitochondrial biogenesis
0510_471988	|Superfamily_II_RNA_helicase|Rhodobacter_sphaeroides	0	0	0	0.0010068	#N/A	#N/A	#N/A	#N/A	#N/A	#N/A	20110506_Bin_63_1	c__Alphaproteobacteria	o__Rhodobacterales	K17675	Brite Hierarchies	Protein families: genetic information processing	Mitochondrial biogenesis
0518_474688	|Outer_membrane_protein/protective_antigen_OMA87|Roseobacter_denitrificans	#N/A	#N/A	#N/A	#N/A	0	0	0.00841173	#N/A	#N/A	#N/A	20100511_Bin_77	c__Alphaproteobacteria	o__Rhodobacterales	K07277	Brite Hierarchies	Protein families: genetic information processing	Mitochondrial biogenesis
0303_488005	|Peptidyl-prolyl_cis-trans_isomerase_(rotamase)_cyclophilin_family|Flavobacteriaceae	0	0.0109524	0.0176425	0	#N/A	#N/A	#N/A	#N/A	#N/A	#N/A	20100330_Bin_54_1	c__Bacteroidia	o__Flavobacteriales	K03767	Cellular Processes	Cell growth and death	Necroptosis
0308_271462	|Peptidyl-prolyl_cis-trans_isomerase_(rotamase)_cyclophilin_family|Flavobacteria_bacterium_MS024-2A	#N/A	#N/A	#N/A	#N/A	0	0	0.00395491	#N/A	#N/A	#N/A	20100330_Bin_64_1	c__Bacteroidia	o__Flavobacteriales	K03767	Cellular Processes	Cell growth and death	Necroptosis
0308_293053	|Peptidyl-prolyl_cis-trans_isomerase_(rotamase)_cyclophilin_family|Flavobacteria_bacterium_MS024-2A	#N/A	#N/A	#N/A	#N/A	0	0	0.00467816	#N/A	#N/A	#N/A	20100330_Bin_64_1	c__Bacteroidia	o__Flavobacteriales	K03767	Cellular Processes	Cell growth and death	Necroptosis
0414_845598	|None|Polaribacter_sp._MED152	0	0	0.0487605	0	#N/A	#N/A	#N/A	#N/A	#N/A	#N/A	20110519_Bin_97	c__Bacteroidia	o__Flavobacteriales	K03767	Cellular Processes	Cell growth and death	Necroptosis
0428_234824	|Peptidyl-prolyl_cis-trans_isomerase_(rotamase)_cyclophilin_family|Flavobacteriaceae	#N/A	#N/A	#N/A	#N/A	#N/A	#N/A	#N/A	0	0	0.0160058	20160502_Bin_54_2	c__Bacteroidia	o__Flavobacteriales	K03767	Cellular Processes	Cell growth and death	Necroptosis
0518_263852	|Peptidyl-prolyl_cis-trans_isomerase_(rotamase)_cyclophilin_family|Flavobacteriaceae	0	0	0	0.00243331	#N/A	#N/A	#N/A	#N/A	#N/A	#N/A	20160512_Bin_59_1	c__Bacteroidia	o__Flavobacteriales	K03767	Cellular Processes	Cell growth and death	Necroptosis
0324_293187	|NAD/NADP_transhydrogenase_alpha_subunit|Gammaproteobacteria	0	0	0	0.0161911	0	0.0196221	0.0218518	0.0191381	0.0185537	0.0230288	20100511_Bin_19_1	c__Gammaproteobacteria	o__Pseudomonadales	K00324	Metabolism	Metabolism of cofactors and vitamins	Nicotinate and nicotinamide metabolism
0324_433241	|NAD/NADP_transhydrogenase_alpha_subunit|Rhodobacteraceae	0	0	0	0.00267691	#N/A	#N/A	#N/A	#N/A	#N/A	#N/A	20160412_Bin_5_6	c__Gammaproteobacteria	o__Pseudomonadales	K00324	Metabolism	Metabolism of cofactors and vitamins	Nicotinate and nicotinamide metabolism
0408_161429	|NAD/NADP_transhydrogenase_beta_subunit|Gammaproteobacteria	0	0	0	0.00947918	#N/A	#N/A	#N/A	#N/A	#N/A	#N/A	20100511_Bin_19_1	c__Gammaproteobacteria	o__Pseudomonadales	K00325	Metabolism	Metabolism of cofactors and vitamins	Nicotinate and nicotinamide metabolism
0526_258068	|NAD/NADP_transhydrogenase_alpha_subunit|Gammaproteobacteria	#N/A	#N/A	#N/A	#N/A	0	0	0.00514193	#N/A	#N/A	#N/A	20110516_Bin_47_1	c__Gammaproteobacteria	o__Pseudomonadales	K00324	Metabolism	Metabolism of cofactors and vitamins	Nicotinate and nicotinamide metabolism
0416_253901	|NAD/NADP_transhydrogenase_alpha_subunit|Rhodobacteraceae	0	0.0132659	0	0.0117187	0	0.00568081	0.0139552	#N/A	#N/A	#N/A	20100511_Bin_77	c__Alphaproteobacteria	o__Rhodobacterales	K00324	Metabolism	Metabolism of cofactors and vitamins	Nicotinate and nicotinamide metabolism
0504_241766	|NAD/NADP_transhydrogenase_alpha_subunit|Alphaproteobacteria	0	0	0.00527076	0	#N/A	#N/A	#N/A	#N/A	#N/A	#N/A	20110530_Bin_77_1	c__Alphaproteobacteria	o__Rhodobacterales	K00324	Metabolism	Metabolism of cofactors and vitamins	Nicotinate and nicotinamide metabolism
0510_303951	|NAD/NADP_transhydrogenase_beta_subunit|Rhodobacteraceae	0	0.0073589	0	0.00700068	0	0.00525211	0.0082573	#N/A	#N/A	#N/A	20120503_Bin_5_4	c__Alphaproteobacteria	o__Rhodobacterales	K00325	Metabolism	Metabolism of cofactors and vitamins	Nicotinate and nicotinamide metabolism
0303_275299	|Carbonic_anhydrase|Polaribacter_irgensii	0	0.012919	0	0	#N/A	#N/A	#N/A	#N/A	#N/A	#N/A	20100330_Bin_54_1	c__Bacteroidia	o__Flavobacteriales	K01673	Metabolism	Energy metabolism	Nitrogen metabolism
0303_281179	|Glutamate_dehydrogenase/leucine_dehydrogenase|Flavobacteriaceae	0	0.0150619	0	0	#N/A	#N/A	#N/A	0	0	0.00473104	20120531_Bin_70_1	c__Bacteroidia	o__Flavobacteriales	K00262	Metabolism	Energy metabolism	Nitrogen metabolism
0308_275393	|Glutamate_synthase_domain_2|Flavobacteriaceae	0	0	0.0021895	0	#N/A	#N/A	#N/A	#N/A	#N/A	#N/A	20160512_Bin_17_11	c__Bacteroidia	o__Flavobacteriales	K00265	Metabolism	Energy metabolism	Nitrogen metabolism
0408_143580	|Glutamate_synthase_domain_2|Flavobacteriales_bacterium_ALC-1	0	0	0.00220257	0	#N/A	#N/A	#N/A	#N/A	#N/A	#N/A	20120503_Bin_84_1	c__Bacteroidia	o__Flavobacteriales	K00265	Metabolism	Energy metabolism	Nitrogen metabolism
0416_247033	|Carbonic_anhydrase|Flavobacteria_bacterium_MS024-2A	#N/A	#N/A	#N/A	#N/A	0	0	0.00455101	#N/A	#N/A	#N/A	20100330_Bin_64_1	c__Bacteroidia	o__Flavobacteriales	K01673	Metabolism	Energy metabolism	Nitrogen metabolism
0510_245637	|Carbonic_anhydrase|Flavobacteriaceae	#N/A	#N/A	#N/A	#N/A	#N/A	#N/A	#N/A	0	0	0.0142941	20120510_Bin_116	c__Bacteroidia	o__Flavobacteriales	K01673	Metabolism	Energy metabolism	Nitrogen metabolism
0510_357263	|Carbonic_anhydrase|Polaribacter_irgensii	0	0	0.0165062	0.00891265	#N/A	#N/A	#N/A	0	0	0.0128746	20160502_Bin_30_1	c__Bacteroidia	o__Flavobacteriales	K01673	Metabolism	Energy metabolism	Nitrogen metabolism
0510_382661	|Carbonic_anhydrase|Flavobacteriaceae	#N/A	#N/A	#N/A	#N/A	#N/A	#N/A	#N/A	0	0	0.00764749	20110519_Bin_92_1	c__Bacteroidia	o__Flavobacteriales	K01673	Metabolism	Energy metabolism	Nitrogen metabolism
0510_465280	|Carbonic_anhydrase|Flavobacteriaceae	#N/A	#N/A	#N/A	#N/A	#N/A	#N/A	#N/A	0	0	0.00766802	20120503_Bin_94	c__Bacteroidia	o__Flavobacteriales	K01673	Metabolism	Energy metabolism	Nitrogen metabolism
0518_275315	|Glutamate_dehydrogenase/leucine_dehydrogenase|Polaribacter_irgensii	#N/A	#N/A	#N/A	#N/A	0	0	0.00526958	#N/A	#N/A	#N/A	20100518_Bin_30_2	c__Bacteroidia	o__Flavobacteriales	K00262	Metabolism	Energy metabolism	Nitrogen metabolism
0518_337141	|Carbonic_anhydrase|Flavobacteriaceae	0	0	0	0.0152083	#N/A	#N/A	#N/A	#N/A	#N/A	#N/A	20160512_Bin_59_1	c__Bacteroidia	o__Flavobacteriales	K01673	Metabolism	Energy metabolism	Nitrogen metabolism
0518_391299	|Carbonic_anhydrase|Polaribacter_irgensii	0	0	0.0164606	0	#N/A	#N/A	#N/A	#N/A	#N/A	#N/A	20160426_Bin_11_1	c__Bacteroidia	o__Flavobacteriales	K01673	Metabolism	Energy metabolism	Nitrogen metabolism
0526_241298	|Glutamate_dehydrogenase/leucine_dehydrogenase|Flavobacteriaceae	#N/A	#N/A	#N/A	#N/A	0	0.0180963	0	#N/A	#N/A	#N/A	20110530_Bin_95_1	c__Bacteroidia	o__Flavobacteriales	K00262	Metabolism	Energy metabolism	Nitrogen metabolism
0526_282075	|Glutamate_synthase_domain_2|Polaribacter_irgensii	0	0	0	0.002093	#N/A	#N/A	#N/A	#N/A	#N/A	#N/A	20110526_Bin_138_1	c__Bacteroidia	o__Flavobacteriales	K00265	Metabolism	Energy metabolism	Nitrogen metabolism
0526_310032	|Glutamate_dehydrogenase/leucine_dehydrogenase|Flavobacteriaceae	#N/A	#N/A	#N/A	#N/A	#N/A	#N/A	#N/A	0	0	0.0236444	20110530_Bin_94	c__Bacteroidia	o__Flavobacteriales	K00262	Metabolism	Energy metabolism	Nitrogen metabolism
0526_329541	|Glutamate_dehydrogenase/leucine_dehydrogenase|Flavobacteriaceae	#N/A	#N/A	#N/A	#N/A	0	0	0.00617727	0.0117219	0	0	20100420_Bin_31_1	c__Bacteroidia	o__Flavobacteriales	K00262	Metabolism	Energy metabolism	Nitrogen metabolism
0408_134061	|NAD-specific_glutamate_dehydrogenase|Reinekea_blandensis	0	0	0	0.00164015	#N/A	#N/A	#N/A	#N/A	#N/A	#N/A	20100420_Bin_35_1	c__Gammaproteobacteria	o__Pseudomonadales	K15371	Metabolism	Energy metabolism	Nitrogen metabolism
0308_274457	|Glutamate_synthase_domain_2|Rhodobacteraceae	0	0.00179159	0	0.00091306	0	0	0.00157056	#N/A	#N/A	#N/A	20100511_Bin_77	c__Alphaproteobacteria	o__Rhodobacterales	K00265	Metabolism	Energy metabolism	Nitrogen metabolism
0407_150068	|Glutamate_dehydrogenase_1_mitochondrial_precursor|Rhodobacteraceae	0	0	0	0.0056995	0	0	0.00882336	0.00686897	0	0.0120752	20100511_Bin_77	c__Alphaproteobacteria	o__Rhodobacterales	K00261	Metabolism	Energy metabolism	Nitrogen metabolism
0303_687220	|Thioredoxin_domain-containing_protein|Flavobacteriia	#N/A	#N/A	#N/A	#N/A	#N/A	#N/A	#N/A	0.00751151	0	0	20160316_Bin_27_2	c__Bacteroidia	o__Flavobacteriales	K03671	Organismal Systems	Immune system	NOD-like receptor signaling pathway
0324_314382	|Thioredoxin_domain-containing_protein|Flavobacteriaceae	0	0.0188766	0	0	0	0.0168405	0	#N/A	#N/A	#N/A	20100420_Bin_31_1	c__Bacteroidia	o__Flavobacteriales	K03671	Organismal Systems	Immune system	NOD-like receptor signaling pathway
0416_343605	|Thioredoxin_domain-containing_protein|Flavobacteriaceae	#N/A	#N/A	#N/A	#N/A	0	0.0274753	0	#N/A	#N/A	#N/A	20110523_Bin_120_1	c__Bacteroidia	o__Flavobacteriales	K03671	Organismal Systems	Immune system	NOD-like receptor signaling pathway
0428_248069	|Thioredoxin_domain-containing_protein|Psychroflexus_torquis	0	0	0	0.0725253	#N/A	#N/A	#N/A	#N/A	#N/A	#N/A	20110428_Bin_114_1	c__Bacteroidia	o__Flavobacteriales	K03671	Organismal Systems	Immune system	NOD-like receptor signaling pathway
0408_314934	|Thioredoxin_domain-containing_protein|Shewanella_woodyi	#N/A	#N/A	#N/A	#N/A	0	0	0.0178768	#N/A	#N/A	#N/A	20120531_Bin_63_1	c__Gammaproteobacteria	o__Pseudomonadales	K03671	Organismal Systems	Immune system	NOD-like receptor signaling pathway
0416_378111	|Thioredoxin_domain-containing_protein|gamma_proteobacterium_HTCC2207	#N/A	#N/A	#N/A	#N/A	0	0.0178562	0	#N/A	#N/A	#N/A	20110523_Bin_31_1	c__Gammaproteobacteria	o__Pseudomonadales	K03671	Organismal Systems	Immune system	NOD-like receptor signaling pathway
0510_440815	|Thioredoxin_domain-containing_protein|Gammaproteobacteria	0	0	0	0.0219172	#N/A	#N/A	#N/A	#N/A	#N/A	#N/A	20160412_Bin_5_6	c__Gammaproteobacteria	o__Pseudomonadales	K03671	Organismal Systems	Immune system	NOD-like receptor signaling pathway
0303_336512	|Thioredoxin_domain-containing_protein|Proteobacteria	0	0	0	0.0395866	#N/A	#N/A	#N/A	#N/A	#N/A	#N/A	20160316_Bin_26_1	c__Alphaproteobacteria	o__Rhodobacterales	K03671	Organismal Systems	Immune system	NOD-like receptor signaling pathway
0324_296065	|Thioredoxin_domain-containing_protein|Rhodobacteraceae	#N/A	#N/A	#N/A	#N/A	0	0.00327313	0	#N/A	#N/A	#N/A	20100511_Bin_77	c__Alphaproteobacteria	o__Rhodobacterales	K03671	Organismal Systems	Immune system	NOD-like receptor signaling pathway
0408_153420	|Excinuclease_ATPase_subunit|Flavobacteriaceae	0	0.0014148	0	0.00144207	#N/A	#N/A	#N/A	#N/A	#N/A	#N/A	20120531_Bin_70_1	c__Bacteroidia	o__Flavobacteriales	K03701	Genetic Information Processing	Replication and repair	Nucleotide excision repair
0324_440312	|Excinuclease_ATPase_subunit|Candidatus_Pelagibacter_ubique	0	0	0	0.00698448	0	0.00831406	0	#N/A	#N/A	#N/A	20120416_Bin_7_11	c__Alphaproteobacteria	o__Pelagibacterales	K03701	Genetic Information Processing	Replication and repair	Nucleotide excision repair
0428_275886	|Excinuclease_ATPase_subunit|gamma_proteobacterium_HTCC2207	0	0	0	0.00191076	0	0.00100345	0	#N/A	#N/A	#N/A	20160512_Bin_14_2	c__Gammaproteobacteria	o__Pseudomonadales	K03701	Genetic Information Processing	Replication and repair	Nucleotide excision repair
0303_270595	|F0F1-type_ATP_synthase_beta_subunit|Flavobacteriaceae	0	0.00951016	0	0	0	0.0552694	0.0371586	#N/A	#N/A	#N/A	20160512_Bin_17_11	c__Bacteroidia	o__Flavobacteriales	K02112	Metabolism	Energy metabolism	Oxidative phosphorylation
0303_276524	|F0F1-type_ATP_synthase_beta_subunit|Flavobacteria_bacterium_MS024-2A	#N/A	#N/A	#N/A	#N/A	0	0	0.00568287	#N/A	#N/A	#N/A	20100330_Bin_64_1	c__Bacteroidia	o__Flavobacteriales	K02112	Metabolism	Energy metabolism	Oxidative phosphorylation
0303_318744	|F0F1-type_ATP_synthase_beta_subunit|Flavobacteriaceae	0	0.0269966	0	0	0	0.0452791	0.0151462	0	0.00546556	0	20120607_Bin_121_1	c__Bacteroidia	o__Flavobacteriales	K02112	Metabolism	Energy metabolism	Oxidative phosphorylation
0324_287613	|F0F1-type_ATP_synthase_beta_subunit|Flavobacteriaceae	#N/A	#N/A	#N/A	#N/A	0	0.0231732	0	#N/A	#N/A	#N/A	20120510_Bin_116	c__Bacteroidia	o__Flavobacteriales	K02112	Metabolism	Energy metabolism	Oxidative phosphorylation
0324_316189	|F0F1-type_ATP_synthase_gamma_subunit|Flavobacteriaceae	0	0.0326965	0	0	#N/A	#N/A	#N/A	#N/A	#N/A	#N/A	20100420_Bin_31_1	c__Bacteroidia	o__Flavobacteriales	K02115	Metabolism	Energy metabolism	Oxidative phosphorylation
0324_316190	|F0F1-type_ATP_synthase_alpha_subunit|Flavobacteriaceae	0	0.0471198	0.0184484	0	0	0	0.011933	0	0.0172242	0.00616692	20100420_Bin_31_1	c__Bacteroidia	o__Flavobacteriales	K02111	Metabolism	Energy metabolism	Oxidative phosphorylation
0324_355834	|F0F1-type_ATP_synthase_beta_subunit|Flavobacteriaceae	#N/A	#N/A	#N/A	#N/A	0	0.0568696	0	#N/A	#N/A	#N/A	20160331_Bin_41_3	c__Bacteroidia	o__Flavobacteriales	K02112	Metabolism	Energy metabolism	Oxidative phosphorylation
0324_365806	|F0F1-type_ATP_synthase_beta_subunit|Flavobacteriaceae	0.111982	0.327171	0.225942	0.132288	0	0.200698	0.161181	#N/A	#N/A	#N/A	20120531_Bin_70_1	c__Bacteroidia	o__Flavobacteriales	K02112	Metabolism	Energy metabolism	Oxidative phosphorylation
0324_435695	|F0F1-type_ATP_synthase_beta_subunit|Flavobacteriaceae	0	0.0310981	0	0	0	0	0.0142234	#N/A	#N/A	#N/A	20100420_Bin_31_1	c__Bacteroidia	o__Flavobacteriales	K02112	Metabolism	Energy metabolism	Oxidative phosphorylation
0407_107516	|cytochrome_c_oxidase_subunit_III|unidentified_eubacterium_SCB49	0	0.0138822	0	0	#N/A	#N/A	#N/A	#N/A	#N/A	#N/A	20100413_Bin_44_1	c__Bacteroidia	o__Flavobacteriales	K02276	Metabolism	Energy metabolism	Oxidative phosphorylation
0408_134396	|F0F1-type_ATP_synthase_alpha_subunit|Flavobacteriales	#N/A	#N/A	#N/A	#N/A	#N/A	#N/A	#N/A	0	0	0.00408522	20120503_Bin_84_1	c__Bacteroidia	o__Flavobacteriales	K02111	Metabolism	Energy metabolism	Oxidative phosphorylation
0408_180551	|F0F1-type_ATP_synthase_subunit_b|Flavobacteriaceae	0	0.142376	0.0278716	0.0214993	#N/A	#N/A	#N/A	#N/A	#N/A	#N/A	20100420_Bin_31_1	c__Bacteroidia	o__Flavobacteriales	K02109	Metabolism	Energy metabolism	Oxidative phosphorylation
0416_240717	|F0F1-type_ATP_synthase_alpha_subunit|Flavobacteria_bacterium_MS024-2A	#N/A	#N/A	#N/A	#N/A	0	0.00651149	0.0283353	0	0.0118741	0	20100330_Bin_64_1	c__Bacteroidia	o__Flavobacteriales	K02111	Metabolism	Energy metabolism	Oxidative phosphorylation
0428_210859	|F0F1-type_ATP_synthase_beta_subunit|Flavobacteriaceae	0	0	0.149419	0	0	0.222442	0.139094	0	0.165259	0	20110530_Bin_95_1	c__Bacteroidia	o__Flavobacteriales	K02112	Metabolism	Energy metabolism	Oxidative phosphorylation
0428_229975	|F0F1-type_ATP_synthase_beta_subunit|Flavobacteriaceae	0	0	0	0.0101318	#N/A	#N/A	#N/A	#N/A	#N/A	#N/A	20110530_Bin_91_1	c__Bacteroidia	o__Flavobacteriales	K02112	Metabolism	Energy metabolism	Oxidative phosphorylation
0428_289397	|F0F1-type_ATP_synthase_beta_subunit|Polaribacter_irgensii	0	0	0.0136104	0	#N/A	#N/A	#N/A	#N/A	#N/A	#N/A	20100408_Bin_85_1	c__Bacteroidia	o__Flavobacteriales	K02112	Metabolism	Energy metabolism	Oxidative phosphorylation
0428_346817	|F0F1-type_ATP_synthase_gamma_subunit|Flavobacteriaceae	0	0.0163162	0	0	#N/A	#N/A	#N/A	#N/A	#N/A	#N/A	20100330_Bin_54_1	c__Bacteroidia	o__Flavobacteriales	K02115	Metabolism	Energy metabolism	Oxidative phosphorylation
0428_487414	|F0F1-type_ATP_synthase_subunit_b|Flavobacteriaceae	0	0.110059	0.0751884	0	#N/A	#N/A	#N/A	#N/A	#N/A	#N/A	20110506_Bin_62	c__Bacteroidia	o__Flavobacteriales	K02109	Metabolism	Energy metabolism	Oxidative phosphorylation
0428_518991	|F0F1-type_ATP_synthase_delta_subunit_(mitochondrial_oligomycin_sensitivity_protein)|Flavobacteriales_bacterium_ALC-1	0	0	0.0115294	0.0129695	#N/A	#N/A	#N/A	#N/A	#N/A	#N/A	20110526_Bin_138_1	c__Bacteroidia	o__Flavobacteriales	K02113	Metabolism	Energy metabolism	Oxidative phosphorylation
0504_206382	|F0F1-type_ATP_synthase_alpha_subunit|Flavobacteria_bacterium_MS024-3C	#N/A	#N/A	#N/A	#N/A	#N/A	#N/A	#N/A	0	0.00527424	0	20110523_Bin_120_1	c__Bacteroidia	o__Flavobacteriales	K02111	Metabolism	Energy metabolism	Oxidative phosphorylation
0504_296329	|F0F1-type_ATP_synthase_alpha_subunit|Flavobacteriales	#N/A	#N/A	#N/A	#N/A	#N/A	#N/A	#N/A	0	0	0.0122239	20160512_Bin_17_11	c__Bacteroidia	o__Flavobacteriales	K02111	Metabolism	Energy metabolism	Oxidative phosphorylation
0504_303926	|Heme/copper-type_cytochrome/quinol_oxidase_subunit_3|Candidatus_Pelagibacter_ubique	0	0	0	0.00918495	#N/A	#N/A	#N/A	#N/A	#N/A	#N/A	20100423_Bin_16_1	c__Bacteroidia	o__Flavobacteriales	K02276	Metabolism	Energy metabolism	Oxidative phosphorylation
0504_425003	|F0F1-type_ATP_synthase_alpha_subunit|Flavobacteriaceae	0	0	0.00262563	0	0	0.0670081	0	#N/A	#N/A	#N/A	20100408_Bin_88	c__Bacteroidia	o__Flavobacteriales	K02111	Metabolism	Energy metabolism	Oxidative phosphorylation
0510_309283	|F0F1-type_ATP_synthase_alpha_subunit|Flavobacteriaceae	0	0.0208542	0.0380541	0.0504832	0	0.0120931	0.0118829	0.0248171	0	0	20110526_Bin_138_1	c__Bacteroidia	o__Flavobacteriales	K02111	Metabolism	Energy metabolism	Oxidative phosphorylation
0510_318906	|F0F1-type_ATP_synthase_alpha_subunit|Flavobacteriaceae	0.0134505	0	0	0	0	0.0129804	0	0	0.0144653	0.00816105	20160419_Bin_7_1	c__Bacteroidia	o__Flavobacteriales	K02111	Metabolism	Energy metabolism	Oxidative phosphorylation
0510_370429	|F0F1-type_ATP_synthase_alpha_subunit|Polaribacter_irgensii	0	0	0.0104778	0	#N/A	#N/A	#N/A	#N/A	#N/A	#N/A	20160426_Bin_11_1	c__Bacteroidia	o__Flavobacteriales	K02111	Metabolism	Energy metabolism	Oxidative phosphorylation
0510_447038	|F0F1-type_ATP_synthase_beta_subunit|Flavobacteriaceae	#N/A	#N/A	#N/A	#N/A	0	0.023787	0	#N/A	#N/A	#N/A	20120503_Bin_94	c__Bacteroidia	o__Flavobacteriales	K02112	Metabolism	Energy metabolism	Oxidative phosphorylation
0518_198674	|F0F1-type_ATP_synthase_alpha_subunit|Flavobacteriaceae	#N/A	#N/A	#N/A	#N/A	0.0109785	0.00277048	0.00272232	0	0	0.0111769	20110509_Bin_8_1	c__Bacteroidia	o__Flavobacteriales	K02111	Metabolism	Energy metabolism	Oxidative phosphorylation
0518_246932	|F0F1-type_ATP_synthase_alpha_subunit|Flavobacteriaceae	0	0	0	0.00705383	#N/A	#N/A	#N/A	#N/A	#N/A	#N/A	20160512_Bin_59_1	c__Bacteroidia	o__Flavobacteriales	K02111	Metabolism	Energy metabolism	Oxidative phosphorylation
0518_310580	|F0F1-type_ATP_synthase_alpha_subunit|Flavobacteriaceae	0	0	0	0.00625541	#N/A	#N/A	#N/A	#N/A	#N/A	#N/A	20100518_Bin_73_1	c__Bacteroidia	o__Flavobacteriales	K02111	Metabolism	Energy metabolism	Oxidative phosphorylation
0518_505153	|F0F1-type_ATP_synthase_beta_subunit|Flavobacteriaceae	0	0.0500387	0.0367619	0	#N/A	#N/A	#N/A	#N/A	#N/A	#N/A	20100330_Bin_54_1	c__Bacteroidia	o__Flavobacteriales	K02112	Metabolism	Energy metabolism	Oxidative phosphorylation
0518_561548	|F0F1-type_ATP_synthase_subunit_b|Flavobacteriales_bacterium_ALC-1	0	0	0.0043496	0	0	0.0123339	0	#N/A	#N/A	#N/A	20100408_Bin_88	c__Bacteroidia	o__Flavobacteriales	K02109	Metabolism	Energy metabolism	Oxidative phosphorylation
0518_709991	|F0F1-type_ATP_synthase_subunit_b|Polaribacter_irgensii	0	0	0.0280139	0	#N/A	#N/A	#N/A	#N/A	#N/A	#N/A	20100413_Bin_59	c__Bacteroidia	o__Flavobacteriales	K02109	Metabolism	Energy metabolism	Oxidative phosphorylation
0526_260678	|F0F1-type_ATP_synthase_alpha_subunit|Flavobacteriaceae	#N/A	#N/A	#N/A	#N/A	0	0.00737449	0	0.0190392	0	0	20110530_Bin_95_1	c__Bacteroidia	o__Flavobacteriales	K02111	Metabolism	Energy metabolism	Oxidative phosphorylation
0526_261030	|F0F1-type_ATP_synthase_alpha_subunit|Flavobacteriaceae	0	0.0218984	0	0.0105038	#N/A	#N/A	#N/A	#N/A	#N/A	#N/A	20110530_Bin_91_1	c__Bacteroidia	o__Flavobacteriales	K02111	Metabolism	Energy metabolism	Oxidative phosphorylation
0526_311095	|F0F1-type_ATP_synthase_alpha_subunit|Flavobacteriaceae	0	0.0260962	0	0.019506	0.0154991	0.0195563	0.0192164	0	0.0224539	0.029714	20120510_Bin_116	c__Bacteroidia	o__Flavobacteriales	K02111	Metabolism	Energy metabolism	Oxidative phosphorylation
0526_332022	|F0F1-type_ATP_synthase_gamma_subunit|Flavobacteriaceae	0	0.0257552	0	0	#N/A	#N/A	#N/A	#N/A	#N/A	#N/A	20100413_Bin_44_1	c__Bacteroidia	o__Flavobacteriales	K02115	Metabolism	Energy metabolism	Oxidative phosphorylation
0526_402938	|F0F1-type_ATP_synthase_delta_subunit_(mitochondrial_oligomycin_sensitivity_protein)|Flavobacteriales	#N/A	#N/A	#N/A	#N/A	#N/A	#N/A	#N/A	0	0	0.0269389	20110519_Bin_92_1	c__Bacteroidia	o__Flavobacteriales	K02113	Metabolism	Energy metabolism	Oxidative phosphorylation
0211_77755	|Cytochrome_c_oxidase_subunit_2|Candidatus_Pelagibacter_ubique	#N/A	#N/A	#N/A	#N/A	#N/A	#N/A	#N/A	0	0	0.00480173	20160316_Bin_14_5	c__Alphaproteobacteria	o__Pelagibacterales	K02275	Metabolism	Energy metabolism	Oxidative phosphorylation
0416_274221	|Cytochrome_c1|Candidatus_Pelagibacter_ubique	#N/A	#N/A	#N/A	#N/A	#N/A	#N/A	#N/A	0	0	0.010235	20110428_Bin_1_24	c__Alphaproteobacteria	o__Pelagibacterales	K00413	Metabolism	Energy metabolism	Oxidative phosphorylation
0428_279302	|F0F1-type_ATP_synthase_beta_subunit|Candidatus_Pelagibacter_ubique	0.350681	0	0	0	0.480824	0	0	0	0	0.0862777	20120503_Bin_1_6	c__Alphaproteobacteria	o__Pelagibacterales	K02112	Metabolism	Energy metabolism	Oxidative phosphorylation
0428_363210	|F0F1-type_ATP_synthase_alpha_subunit|Candidatus_Pelagibacter_ubique	0	0	0	0.0206381	0	0.0527777	0	0	0.0267342	0.0352564	20120503_Bin_1_6	c__Alphaproteobacteria	o__Pelagibacterales	K02111	Metabolism	Energy metabolism	Oxidative phosphorylation
0428_459726	|Cytochrome_c1|Candidatus_Pelagibacter_ubique	0	0	0	0.0189755	0	0.0253659	0	0.00935554	0.0179885	0.0219286	20160316_Bin_14_5	c__Alphaproteobacteria	o__Pelagibacterales	K00413	Metabolism	Energy metabolism	Oxidative phosphorylation
0526_534681	|Rieske_Fe-S_protein|Candidatus_Pelagibacter_ubique	#N/A	#N/A	#N/A	#N/A	0	0.0111746	0	#N/A	#N/A	#N/A	20160316_Bin_14_5	c__Alphaproteobacteria	o__Pelagibacterales	K00411	Metabolism	Energy metabolism	Oxidative phosphorylation
0211_47766	|ubiquinol--cytochrome_c_reductase_cytochrome_c1|Gammaproteobacteria	0	0	0	0.0249306	0	0.0140996	0	0.0069337	0	0.0199457	20100511_Bin_19_1	c__Gammaproteobacteria	o__Pseudomonadales	K00413	Metabolism	Energy metabolism	Oxidative phosphorylation
0211_55514	|ATP_synthase_epsilon_chain|gamma_proteobacterium_HTCC2207	0	0	0	0.00712302	#N/A	#N/A	#N/A	0	0	0.0123473	20110523_Bin_31_1	c__Gammaproteobacteria	o__Pseudomonadales	K02114	Metabolism	Energy metabolism	Oxidative phosphorylation
0303_324095	|F0F1-type_ATP_synthase_epsilon_subunit_(mitochondrial_delta_subunit)|Gammaproteobacteria	0	0	0	0.0166204	#N/A	#N/A	#N/A	0.015023	0.0445666	0	20100511_Bin_19_1	c__Gammaproteobacteria	o__Pseudomonadales	K02114	Metabolism	Energy metabolism	Oxidative phosphorylation
0303_324096	|F0F1-type_ATP_synthase_beta_subunit|Gammaproteobacteria	0.00885986	0	0	0	0	0.067333	0.0063012	#N/A	#N/A	#N/A	20100511_Bin_19_1	c__Gammaproteobacteria	o__Pseudomonadales	K02112	Metabolism	Energy metabolism	Oxidative phosphorylation
0303_396282	|F0F1-type_ATP_synthase_alpha_subunit|Gammaproteobacteria	0.0641291	0.0446704	0	0	0.00668843	0	0	0.0112976	0	0	20100303_Bin_46	c__Gammaproteobacteria	o__Pseudomonadales	K02111	Metabolism	Energy metabolism	Oxidative phosphorylation
0308_257022	|F0F1-type_ATP_synthase_alpha_subunit|Gammaproteobacteria	0.0232775	0.0183605	0.0211254	0.0187143	0.00890179	0.019656	0.0193144	0.00886062	0.0172582	0.0175074	20110407_Bin_35	c__Gammaproteobacteria	o__Pseudomonadales	K02111	Metabolism	Energy metabolism	Oxidative phosphorylation
0308_361406	|F0F1-type_ATP_synthase_alpha_subunit|Gammaproteobacteria	0	0.113457	0.0810197	0.076199	0	0.0536694	0.0814177	0	0	0.0227914	20160412_Bin_5_6	c__Gammaproteobacteria	o__Pseudomonadales	K02111	Metabolism	Energy metabolism	Oxidative phosphorylation
0324_311807	|F0F1-type_ATP_synthase_beta_subunit|gamma_proteobacterium_HTCC2207	#N/A	#N/A	#N/A	#N/A	0	0.083067	0	#N/A	#N/A	#N/A	20120308_Bin_111_1	c__Gammaproteobacteria	o__Pseudomonadales	K02112	Metabolism	Energy metabolism	Oxidative phosphorylation
0331_125153	|ATP_synthase_F1_alpha_subunit|Gammaproteobacteria	0.0426381	0	0.00791509	0.0552034	0	0.0935181	0.0468652	0.0257537	0.0212222	0	20100511_Bin_19_1	c__Gammaproteobacteria	o__Pseudomonadales	K02111	Metabolism	Energy metabolism	Oxidative phosphorylation
0407_116549	|cytochrome_c_oxidase_subunit_II|gamma_proteobacterium_HTCC2207	0	0	0	0.00474868	#N/A	#N/A	#N/A	#N/A	#N/A	#N/A	20160419_Bin_31_1	c__Gammaproteobacteria	o__Pseudomonadales	K02275	Metabolism	Energy metabolism	Oxidative phosphorylation
0407_4141	|ATPase_F0_complex_subunit_B_bacterial|Neptuniibacter_caesariensis	0	0	0.24273	0.0641072	0	0	0.0330813	0	0	0.0205789	20120531_Bin_63_1	c__Gammaproteobacteria	o__Pseudomonadales	K02109	Metabolism	Energy metabolism	Oxidative phosphorylation
0408_130863	|F0F1-type_ATP_synthase_alpha_subunit|gamma_proteobacterium_HTCC2207	0	0	0.076403	0.0199034	0	0.0541628	0	#N/A	#N/A	#N/A	20160512_Bin_14_2	c__Gammaproteobacteria	o__Pseudomonadales	K02111	Metabolism	Energy metabolism	Oxidative phosphorylation
0408_130865	|F0F1-type_ATP_synthase_beta_subunit|gamma_proteobacterium_HTCC2207	0	0	0.0824609	0.0477057	#N/A	#N/A	#N/A	0	0	0.00344562	20160512_Bin_14_2	c__Gammaproteobacteria	o__Pseudomonadales	K02112	Metabolism	Energy metabolism	Oxidative phosphorylation
0408_138998	|F0F1-type_ATP_synthase_subunit_b|Alteromonadales	0	0.0831429	0	0	#N/A	#N/A	#N/A	#N/A	#N/A	#N/A	20100413_Bin_60_1	c__Gammaproteobacteria	o__Pseudomonadales	K02109	Metabolism	Energy metabolism	Oxidative phosphorylation
0408_168103	|Heme/copper-type_cytochrome/quinol_oxidases_subunit_2|gamma_proteobacterium_HTCC2207	0	0	0.0105399	0	#N/A	#N/A	#N/A	#N/A	#N/A	#N/A	20160512_Bin_14_2	c__Gammaproteobacteria	o__Pseudomonadales	K02275	Metabolism	Energy metabolism	Oxidative phosphorylation
[truncated: 4,021 more rows]

## Sheet: S5
MAG	2010			2011		2012				Legend
[truncated: 34 more rows]

[truncated: 1 more sheets: S6]
